# Supplementary material for: DICER-LIKE 5 loss causes thermosensitive male sterility in durum wheat and reveals an AU-rich motif guiding 24-nt phasiRNA biogenesis
Source: Proc Natl Acad Sci U S A. 2025 Jul 30;122(31):e2504349122. doi: 10.1073/pnas.2504349122 (PMC12337324; doi:10.1073/pnas.2504349122)
Supplement: Supplementary file 2 — Dataset S01 (XLSX) [file pnas.2504349122.sd01.xlsx]

## Sheet: S1
Dataset S1. Gene-specific primer sequences for KASP genotyping of TtDCL5-A1 and TtDCL5-B1 mutant alleles in selected mutants.
Gene Name	Gene ID	Kronos mutant ID	Chromosome location and source of mutation	KASP primer	Sequences (5’-3’)
TtDCL5-A1	TRITD1Av1G103650	Kr4585	1A:282989543 (+) G > A	Wt primer (VIC tail)	tccaaatacagctggcctcc
				Alt primer (FAM tail)	tccaaatacagctggcctct
				Common primer	agtctgtaggaattttaccttggt
TtDCL5-B1	TRITD1Bv1G104440	Kr2086	1B: 311437902 (+) G > A	Wt primer (VIC tail)	cataagcacggaatctgg
				Alt primer (FAM tail)	tcataagcacggaatctga
				Common primer	gaactaactaaattaaaattatttgtccaa
