# Supplementary material for: DICER-LIKE 5 loss causes thermosensitive male sterility in durum wheat and reveals an AU-rich motif guiding 24-nt phasiRNA biogenesis
Source: Proc Natl Acad Sci U S A. 2025 Jul 30;122(31):e2504349122. doi: 10.1073/pnas.2504349122 (PMC12337324; doi:10.1073/pnas.2504349122)
Supplement: Supplementary file 3 — Dataset S02 (XLSX) [file pnas.2504349122.sd02.xlsx]

## Sheet: S2
Dataset S2. Coordinates and abundance of all PHAS loci detected in sampled of premeiotic, meiotic, and postmeiotic anthers of WT (AABB), the dcl5 mutant expressing a single functional allele (Aabb and aabB), and the homozygous dcl5 double mutant (aabb).
									Normalized in read per million mapped (RPMM)												Normalized in read per million mapped (RPMM)												Normalized in read per million mapped (RPMM)												Normalized in read per million mapped (RPMM)
									WT DCL5/DCL5 (AABB)												dcl5/DCL5 (aAbb)												dcl5/DCL5 (aabB)												dcl5/dcl5 (aabb) - 18˚C
PHAS loci	Chromosome	Start	End	Length	Phase Score	Abundance peak			SB120	SB121	SB122	SB125	SB126	SB127	SB130	SB131	SB132	Sum of abundance			SB160	SB161	SB162	SB167	SB168	SB169	SB170	SB171	SB172	Sum of abundance			SB180	SB183	SB184	SB185	SB186	SB187	SB190	SB191	SB192	Sum of abundance			SB200	SB201	SB202	SB205	SB206
21PHAS_252	Ttu_1A	3495479	3495565	21	57.3	premeiotic			6.34013	5.40806	5.74279	6.06738	4.25708	6.02672	2.88392	4.68475	3.10916	44.52			2.81659	4.71071	3.72258	6.82312	4.70974	1.17644	2.37608	2.69935	3.36578	32.4004			6.03939	6.53809	4.48791	3.87312	2.86675	6.02344	3.3105	2.19039	1.35315	36.6827			7.6888	8.26768	12.2655	14.5105	14.2437
21PHAS_255	Ttu_1A	3602315	3603090	21	387.1	premeiotic			26.8975	18.1556	17.2284	11.91	5.19508	9.04008	6.20042	7.26136	11.193	113.081			24.8798	12.9545	14.8903	9.55236	5.95259	5.17634	6.61909	9.67269	5.20166	94.8994			20.347	17.534	19.002	9.98857	6.13484	8.10049	8.6073	5.47597	5.7992	100.989			29.6568	28.06	34.3872	28.0272	34.9899
21PHAS_256	Ttu_1A	3609735	3610407	21	287.8	premeiotic			14.2173	16.9968	14.0068	7.75276	5.33939	6.30066	2.59553	2.81085	3.10916	73.1292			13.6135	10.5991	13.8563	5.32203	4.97139	6.35279	3.90357	4.72387	2.14186	65.4844			14.0919	12.1846	13.8457	6.727	4.98814	5.19262	2.97945	1.64279	3.09291	64.7451			23.0664	29.8138	25.6261	20.4738	19.8173
21PHAS_285	Ttu_1A	6150716	6152573	21	97.4	premeiotic			5.76375	6.95322	5.32258	5.56176	1.22662	5.61581	2.59553	3.98204	3.73099	40.7523			6.1026	3.53304	4.54982	2.31986	2.28946	2.82346	2.37608	2.24946	1.83588	28.0797			3.52298	2.0803	2.57816	2.17438	2.75208	2.00781	3.47603	4.19824	4.05944	26.8494			15.7437	12.2763	15.3319	19.6787	19.198
21PHAS_350	Ttu_1A	13827611	13828309	21	150.4	premeiotic			16.5228	19.3145	20.4499	1.57302	0.360769	0.547884	0.432588	5.85594	4.35282	69.4102			5.63317	5.88839	8.68603	4.63972	3.5323	3.52933	5.94021	4.49892	2.75382	45.1019			11.2879	8.61839	14.6096	7.2706	6.30684	6.43885	2.97945	2.73798	2.51299	62.7626			19.7712	14.03	7.88497	18.2873	19.198
21PHAS_364	Ttu_1A	18606380	18607775	21	3553.7	premeiotic			336.219	356.932	357.173	258.819	196.258	240.384	172.602	196.057	164.785	2279.23			246.451	284.998	278.987	224.344	195.062	195.289	213.678	179.732	176.856	1995.4			336.912	245.476	321.506	262.149	233.124	256.377	147.317	131.788	118.304	2052.95			362.838	355.009	378.259	422.992	431.645
21PHAS_368	Ttu_1A	18631399	18632035	21	212.8	premeiotic			6.53225	7.7258	2.94143	4.15728	2.66969	3.01336	2.59553	2.10814	3.10916	34.8526			10.3275	2.35536	5.17026	3.95741	2.35487	1.64702	3.90357	2.69935	2.14186	34.5572			6.39888	5.94372	7.06607	4.07697	3.6121	3.87716	2.48288	2.37292	2.51299	38.3437			40.6408	29.8138	34.8253	42.1402	35.9188
21PHAS_370	Ttu_1A	18652162	18652858	21	880.3	premeiotic			78.387	76.0991	72.135	40.7301	33.2629	35.3385	21.6294	26.2346	29.2261	413.043			57.74	82.4375	68.661	30.2946	23.8103	27.764	19.1784	19.1204	22.3365	351.343			78.0088	60.9231	78.0133	38.1197	34.0569	38.5639	19.6975	18.8008	13.1449	379.329			106.179	111.739	109.513	79.7086	80.1981
21PHAS_372	Ttu_1A	18852123	18852946	21	1716.2	premeiotic			125.65	126.703	123.96	65.5614	52.9609	59.8563	36.1932	45.2078	48.5028	684.596			109.847	127.189	109.196	60.9987	54.162	46.8224	57.026	42.5148	48.1919	655.948			115.539	85.5896	108.76	69.2405	57.7936	73.5276	38.5673	34.8637	39.2413	623.123			150.115	156.585	163.832	125.427	130.67
21PHAS_374	Ttu_1A	18905329	18906358	21	1523.4	premeiotic			184.248	167.65	190.212	126.235	95.8925	113.686	80.8939	91.3526	94.5184	1144.69			144.585	158.987	151.385	104.121	104.988	93.4095	90.1215	65.4593	86.7454	999.801			189.809	140.866	179.039	146.567	119.715	144.978	77.1347	79.7666	61.8582	1139.73			230.298	221.474	221.874	208.515	197.244
21PHAS_375	Ttu_1A	18916990	18918924	21	240.2	premeiotic			136.217	154.902	156.736	98.0331	72.6589	89.1681	56.5248	69.5685	53.4775	887.286			128.624	128.367	124.086	105.895	89.8121	76.2334	84.8602	73.5574	84.6035	896.039			117.265	88.2642	115.349	95.3331	79.2369	86.9591	40.0571	47.4584	42.7208	712.643			105.813	110.737	103.162	93.6228	83.2946
21PHAS_376	Ttu_1A	18922956	18925077	21	3576.9	premeiotic			280.887	315.985	307.729	195.223	153.11	202.717	127.758	143.119	144.265	1870.79			245.512	316.796	288.293	181.631	169.093	161.408	153.088	141.266	136.314	1793.4			299.453	248.745	292.287	228.31	221.657	216.982	109.412	105.139	87.9546	1809.94			356.614	374.551	355.481	398.543	380.244
21PHAS_377	Ttu_1A	19063042	19064426	21	1973.7	premeiotic			265.709	258.814	265.569	129.381	112.344	118.48	68.7814	60.9017	70.2669	1350.25			204.203	233.18	228.318	130.322	127.359	130.82	82.1446	69.0585	88.1223	1293.53			224.176	179.5	242.347	153.158	155.263	158.41	52.968	54.7597	53.3527	1273.94			239.085	226.234	215.96	170.747	169.376
21PHAS_378	Ttu_1A	19065205	19066631	21	843.3	premeiotic			57.8296	67.9871	60.6494	29.0448	28.7894	30.1336	21.7736	25.5319	21.7641	343.503			60.0872	78.9045	62.2499	34.6614	30.4825	30.1169	25.7975	20.92	32.5869	375.807			61.9757	49.9272	61.9714	40.9735	35.261	39.4639	20.1941	18.2532	13.9181	341.938			83.1123	86.1843	76.8784	75.1368	64.0965
21PHAS_379	Ttu_1A	19066709	19068051	21	411.3	premeiotic			25.3605	23.5637	26.8931	18.146	11.3282	13.1492	9.51693	15.4597	8.70564	152.123			24.8798	29.442	23.5764	18.1495	14.26	15.0585	17.9904	17.7707	15.758	176.885			32.8572	24.9636	29.9831	21.7438	20.6979	20.7013	12.2489	12.0471	11.0185	186.261			30.7552	28.5611	30.4447	36.9721	28.4874
21PHAS_380	Ttu_1A	19070196	19072035	21	1570.8	premeiotic			249.186	244.135	331.401	176.965	170.355	160.119	102.523	123.677	113.173	1671.54			226.266	296.775	269.681	183.132	166.411	144.232	109.639	94.9273	98.2196	1589.28			317.212	244.584	319.215	227.767	188.059	237.338	93.8527	98.9325	88.3412	1815.3			276.797	263.564	286.487	266.159	264.747
21PHAS_386	Ttu_1A	19708124	19708721	21	58.2	premeiotic			14.4094	10.0435	14.427	7.19097	4.76215	4.65701	3.4607	4.21627	6.84015	70.0072			12.2052	10.5991	12.2018	6.68665	4.25185	9.17625	3.56413	6.29849	5.20166	70.1851			16.105	11.8874	15.6599	6.8629	5.79083	8.03126	4.13813	4.92837	3.86614	77.27			23.4325	27.8095	22.1217	21.2689	20.4366
21PHAS_387	Ttu_1A	19782632	19783625	21	2737.6	premeiotic			208.264	239.114	255.204	160.055	126.125	139.573	75.4144	86.6678	83.9472	1374.36			161.015	227.292	191.506	125.682	108.389	104.233	82.8235	63.4348	72.9763	1137.35			244.02	160.48	242.729	140.859	127.742	150.24	62.8995	56.585	45.8137	1231.37			255.561	286.863	307.733	326.984	318.625
21PHAS_390	Ttu_1A	19796133	19797688	21	71.8	premeiotic			14.0251	12.7476	18.2088	10.337	7.57615	10.1359	2.01874	4.68475	7.46198	87.196			11.2663	15.3098	8.47922	6.82312	6.21424	4.94106	5.09161	6.29849	4.13073	68.5546			12.8697	6.83528	10.5036	7.61034	6.82286	5.81574	3.64155	4.38077	3.28621	61.766			22.7003	17.788	20.1505	17.2934	18.2691
21PHAS_392	Ttu_1A	19807896	19810268	21	2032.2	premeiotic			174.065	224.048	249.461	98.0893	82.6883	97.9342	57.2458	45.6763	59.074	1088.28			111.725	161.342	146.835	64.1373	74.2438	72.9394	47.5217	37.3411	45.591	761.676			179.528	149.782	180.949	88.2664	79.7529	87.7207	40.5536	44.7204	32.0889	883.362			203.936	222.726	263.708	190.227	184.858
21PHAS_393	Ttu_1A	19826983	19830053	21	838.3	premeiotic			108.166	131.339	135.026	53.0895	41.0555	45.3374	37.9235	41.2258	41.0409	634.203			80.2727	82.4375	88.9284	40.1199	41.4065	36.9403	33.9441	42.0649	33.9638	480.078			95.9113	62.1119	101.981	46.2736	45.2373	45.3489	41.7123	42.8951	39.6279	521.099			116.064	121.76	122.655	98.791	90.726
21PHAS_396	Ttu_1A	20103128	20104205	21	2576.4	premeiotic			189.051	202.03	206.32	141.909	97.0469	115.877	77.8658	100.722	97.0057	1227.83			122.052	162.52	135.668	103.166	83.0746	82.5862	84.351	66.5841	74.9651	914.966			202.032	135.814	181.044	128.628	120.289	127.669	64.8858	64.6164	54.3192	1079.3			169.52	195.668	196.467	214.08	218.609
21PHAS_398	Ttu_1A	20212027	20213275	21	1144.8	premeiotic			74.3524	108.548	107.572	36.9099	39.1074	36.1603	23.6481	21.5498	18.0331	465.881			38.0239	70.6607	49.8413	25.9278	24.5953	27.5287	19.8573	16.646	16.6759	289.757			69.9563	59.7344	72.7615	35.9453	30.6742	37.3869	23.339	25.372	19.7173	374.887			55.2861	53.3641	85.8585	67.5833	71.528
21PHAS_399	Ttu_1A	20225489	20228572	21	2730.2	premeiotic			469.362	620.768	627.224	326.065	296.552	317.773	188.031	173.804	193.39	3212.97			313.111	363.903	362.538	259.278	230.188	214.818	180.243	144.865	153.908	2222.85			509.681	391.097	495.58	294.153	282.604	323.12	162.38	153.692	140.921	2753.23			429.841	493.054	569.689	571.079	592.661
21PHAS_400	Ttu_1A	20263214	20263938	21	2241.5	premeiotic			200.963	256.883	241.197	94.3252	80.668	97.2494	45.7101	68.1631	60.3176	1145.48			88.253	140.144	106.714	59.634	57.9559	62.5867	33.6046	42.0649	41.3073	632.264			196.999	142.352	191.739	118.096	110.656	133.762	48.3333	45.6331	38.8547	1026.43			178.307	183.142	200.41	200.564	206.224
21PHAS_401	Ttu_1A	20275821	20277167	21	367	premeiotic			14.9858	25.8814	22.8311	14.101	6.99892	11.5056	4.90266	8.19831	8.70564	118.11			1.87772	4.71071	4.54982	9.82529	8.76535	11.9997	4.92189	8.99785	3.67176	59.3201			17.7587	10.9959	17.1877	14.6771	14.8497	18.1396	11.2557	8.57902	8.31219	121.756			13.1808	12.5268	18.8363	35.5806	30.6549
21PHAS_402	Ttu_1A	20294299	20295709	21	961.4	premeiotic			58.406	62.579	76.8973	25.056	22.2955	27.6681	20.7642	28.8112	15.5458	338.023			20.655	28.2643	35.5714	17.7401	18.1848	17.4113	20.3664	18.8955	17.5939	194.683			64.7078	41.3089	53.091	35.8094	25.4567	33.9251	18.8699	29.9353	19.3307	322.435			62.9749	70.9016	77.7545	75.5343	84.8428
21PHAS_403	Ttu_1A	20298175	20299996	21	2251.8	premeiotic			117.388	156.061	146.371	89.3815	70.5665	68.2115	37.6351	53.1719	54.7212	793.508			39.4322	71.8384	67.0065	54.8578	54.2274	55.2928	38.5265	31.2675	36.8706	449.32			151.2	87.9671	136.643	111.505	94.0293	110.568	50.4851	50.0138	42.9141	835.326			144.989	131.531	172.812	192.215	189.812
21PHAS_404	Ttu_1A	20303755	20304650	21	174.3	premeiotic			9.02988	9.65725	15.6876	10.337	8.36985	8.76614	5.47944	9.13526	6.84015	83.3026			7.98033	9.42143	9.09965	7.91481	6.80296	8.47038	5.60077	3.82408	5.96661	65.081			10.7846	9.21277	10.1217	11.0078	8.3709	10.316	6.78653	4.19824	6.18582	76.9844			7.32267	7.26554	12.9226	15.902	18.2691
21PHAS_406	Ttu_1A	20310808	20311322	21	216.6	premeiotic			10.1826	9.65725	12.0458	8.59545	7.28754	7.12249	8.79595	10.0722	9.9493	83.7087			7.04147	9.42143	11.3746	7.77835	7.58791	6.1175	9.1649	8.09806	4.13073	70.7149			11.6474	8.91558	7.73449	10.8719	11.3523	14.4701	10.7591	6.02356	8.6988	90.4733			9.15333	12.2763	14.8938	18.6848	20.4366
21PHAS_408	Ttu_1A	20349766	20350789	21	591	premeiotic			30.74	36.6976	50.2844	39.3818	33.6958	36.5712	24.9459	24.1265	19.8986	296.342			19.2467	25.9089	25.2308	34.525	29.5013	27.5287	23.9306	24.7441	19.1238	229.74			29.3342	29.4214	30.6515	35.7414	26.8327	29.771	18.7043	17.3406	15.2712	233.068			22.3341	17.287	30.8828	47.9047	54.1879
21PHAS_409	Ttu_1A	20387986	20388754	21	1826	premeiotic			182.135	190.827	201.558	78.4826	79.0085	90.1269	48.1614	44.9736	57.8303	973.103			173.22	184.896	190.679	76.8283	80.7851	83.9979	60.2507	48.5884	61.043	960.288			194.627	152.159	206.635	110.418	102.4	109.599	45.6849	56.2199	51.033	1028.78			192.22	190.157	190.772	132.185	135.934
21PHAS_410	Ttu_1A	20436431	20436984	21	103.3	premeiotic			43.2281	37.0838	58.2683	15.8988	18.2549	21.3675	16.1499	15.6939	15.5458	241.491			43.1877	65.95	51.4957	30.4311	21.5209	30.1169	20.3664	14.3966	21.1126	298.578			64.9953	46.361	53.091	33.0235	32.1649	27.1401	13.4075	24.4593	15.4645	310.107			42.4715	51.1093	65.489	49.2961	40.2539
21PHAS_411	Ttu_1A	20455588	20456642	21	892.7	premeiotic			59.1745	61.0338	71.5747	29.3257	27.8514	26.8463	11.3915	11.4776	9.9493	308.625			62.9038	61.2393	62.0431	31.7957	26.8848	28.4699	16.2932	10.5725	17.2879	317.49			64.7078	46.361	56.4331	32.0042	28.9541	28.5248	14.7317	12.9598	8.31219	292.989			72.4944	66.1414	84.5444	55.2593	72.7666
21PHAS_412	Ttu_1A	20459582	20461646	21	1394.6	premeiotic			139.099	154.902	177.746	59.1569	65.8765	65.1982	45.1333	40.2888	28.6042	776.005			119.705	120.123	119.743	67.5488	62.1424	63.9984	39.3751	25.4189	34.8817	652.937			128.768	100.449	139.125	69.4444	66.4512	74.4276	30.2911	28.6576	31.1224	668.737			116.797	123.264	144.996	115.09	119.833
21PHAS_413	Ttu_1A	20463535	20464922	21	772.4	premeiotic			60.5194	95.7999	108.693	20.4493	6.13308	10.6837	18.7455	6.09017	2.48733	329.601			105.622	115.413	118.916	25.1091	19.0352	33.1757	13.9171	4.04903	25.5493	460.786			94.689	72.2162	98.2566	25.2772	18.0032	12.1161	7.61415	6.57116	2.31968	337.063			75.7896	100.214	92.2103	29.4186	19.198
21PHAS_415	Ttu_1A	20548430	20550796	21	1260.4	premeiotic			275.123	291.263	338.684	95.505	104.479	116.425	68.9256	81.2804	71.5106	1443.2			160.076	255.556	199.779	82.9691	88.2422	63.2926	78.4108	58.486	56.6063	1043.42			268.178	249.933	277.964	115.99	118.855	155.571	64.7203	60.0531	62.6314	1373.9			225.172	213.206	221.655	154.05	179.285
21PHAS_416	Ttu_1A	20561432	20562525	21	73.4	premeiotic			11.7196	14.679	8.54415	2.75279	3.17477	4.10913	4.18168	3.51356	4.35282	57.0276			7.5109	1.17768	9.51327	2.59278	3.79396	2.82346	2.71553	8.09806	3.67176	41.8974			12.3664	2.0803	3.15109	4.00902	3.84144	5.33109	3.64155	1.46026	5.02598	40.9071			13.9131	17.0364	12.2655	7.75221	10.5279
21PHAS_417	Ttu_1A	20575096	20576898	21	1181.4	premeiotic			112.777	113.183	137.687	40.7863	40.4062	42.8719	26.2436	31.622	30.4697	576.047			96.2334	93.0366	100.717	45.8513	41.7989	36.705	31.568	25.6439	26.7733	498.327			108.997	88.2642	112.675	47.7685	41.5678	50.68	23.6701	25.737	23.7767	523.136			124.485	111.488	137.111	88.6535	95.3707
21PHAS_418	Ttu_1A	20617704	20618446	21	346.7	premeiotic			46.11	55.2395	61.77	28.5953	26.8412	33.147	19.0339	22.721	15.5458	309.004			42.7182	30.6196	46.7391	31.3863	23.3525	26.8229	20.1967	14.3966	13.3101	249.542			43.0666	25.558	50.6084	33.4991	30.2155	28.9402	16.2215	14.2375	15.4645	257.811			42.4715	51.3598	47.5288	50.4887	52.9493
21PHAS_419	Ttu_1A	20642877	20644168	21	4564.4	premeiotic			454.76	475.909	499.482	241.066	190.125	215.181	133.381	102.128	121.879	2433.91			324.846	393.345	356.748	214.792	199.117	170.113	128.139	114.723	121.474	2023.3			396.874	306.696	386.533	244.075	207.782	238.515	95.6735	85.7902	68.4306	2030.37			448.88	484.536	524.35	501.707	488.31
21PHAS_420	Ttu_1A	20644793	20646451	21	132.6	premeiotic			8.26138	13.5202	12.8863	7.41568	6.06092	9.04008	4.90266	9.13526	5.59648	76.8189			10.7969	18.8429	8.89284	6.00434	6.86837	6.1175	10.3529	4.04903	5.50764	77.4324			14.5233	8.02402	12.2224	8.76548	9.23092	8.37743	6.621	3.83318	7.34566	78.9434			18.6728	16.2848	14.8938	25.0456	16.7208
21PHAS_437	Ttu_1A	23094975	23096369	21	273.4	premeiotic			24.592	28.5855	28.1537	15.2246	14.6472	14.245	8.65175	5.85594	3.73099	143.687			27.227	23.5536	25.6445	15.9661	12.6247	10.588	5.43105	5.8486	7.49651	134.38			25.955	20.803	27.2139	17.463	14.3337	19.1781	6.95205	5.1109	5.02598	142.036			28.9245	29.5632	36.7965	24.2505	24.7716
21PHAS_439	Ttu_1A	23371999	23372798	21	623.1	premeiotic			39.1935	39.7879	42.0204	25.7302	19.1929	25.2027	19.6106	18.2705	21.1423	250.151			31.9213	34.1527	40.9484	24.2903	24.3336	21.176	29.0222	22.9445	22.9485	251.738			45.6549	39.2286	42.8739	35.4696	27.0048	36.9022	21.8493	21.1737	17.5909	287.748			63.3411	68.3963	68.1173	75.5343	69.9798
21PHAS_440	Ttu_1A	23527500	23528317	21	1460.1	premeiotic			94.1413	85.3701	92.8651	46.8536	42.0657	43.5568	30.2811	36.3068	39.1754	510.616			49.7597	76.5491	67.2133	35.8896	40.4907	31.5286	37.6779	29.243	44.6731	413.025			94.9766	74.2965	97.2063	73.4534	60.6604	83.5666	31.2842	29.7528	28.0295	573.226			127.781	114.996	124.845	121.849	112.401
21PHAS_442	Ttu_1A	23687362	23690461	21	749.1	premeiotic			55.1399	68.3733	66.5323	36.011	31.6755	35.3385	20.0432	30.4509	24.8733	368.438			52.5763	54.1732	57.9069	35.8896	32.1832	39.5284	24.9489	19.7953	20.5007	337.502			56.5114	49.6301	60.2526	48.9916	44.3199	48.7414	23.339	25.0069	22.6169	379.41			73.5928	73.6575	83.2302	64.8005	73.3859
21PHAS_444	Ttu_1A	23744789	23746345	21	3222.7	premeiotic			219.215	208.597	237.976	142.696	117.322	117.247	67.4837	71.2082	93.2747	1275.02			182.139	210.804	187.37	127.046	113.95	100.703	77.053	62.0851	70.8344	1131.99			270.766	167.613	252.278	166.68	134.45	160.764	51.4783	52.0217	45.8137	1301.86			294.005	282.103	302.914	273.514	243.691
21PHAS_445	Ttu_1A	23802400	23803185	21	953.4	premeiotic			61.48	60.2613	74.096	37.4155	34.706	38.7628	19.7548	17.3336	17.4113	361.221			54.9234	41.2188	58.7341	37.9365	32.9028	24.7053	16.2932	14.8464	15.452	297.012			59.3873	36.5539	62.6398	35.8773	31.8782	35.3791	14.2352	13.3249	11.5984	300.874			82.0139	88.4391	91.5532	62.0177	72.7666
21PHAS_447	Ttu_1A	24083739	24084778	21	2518.9	premeiotic			199.042	182.329	188.391	104.943	89.7594	101.632	102.379	123.677	100.115	1192.27			191.997	190.784	195.229	101.664	92.2324	85.645	123.217	119.671	116.884	1217.32			208.503	172.071	219.526	146.295	133.992	136.601	141.855	130.693	134.155	1423.69			322.197	306.155	320.874	302.535	296.95
21PHAS_449	Ttu_1A	24111033	24112135	21	1246.5	premeiotic			63.2091	67.9871	85.4415	51.2356	44.1582	52.1859	30.2811	30.9193	32.3352	457.753			72.7618	73.0161	77.1402	53.9026	39.7711	43.7636	38.6962	31.4925	38.7065	469.251			94.7609	72.8106	92.0499	59.3199	54.6402	66.4656	30.2911	23.7292	22.037	516.104			88.9704	99.7132	99.0001	102.766	98.1575
21PHAS_456	Ttu_1A	24507831	24509328	21	728.8	premeiotic			48.4155	46.3548	52.2454	36.0672	33.0465	39.4476	23.3597	22.0183	31.0916	332.047			63.3732	73.0161	69.0746	37.2542	29.4359	31.5286	25.458	21.1449	17.5939	367.879			49.825	51.7104	54.3324	29.7619	24.4247	26.5862	13.4075	12.5947	16.6244	279.267			63.7072	68.3963	62.2036	58.2409	57.2844
21PHAS_493	Ttu_1A	25879152	25879981	21	337.2	premeiotic			46.11	36.3113	36.5577	12.1909	5.26723	9.86191	15.1406	18.0363	10.5711	190.047			41.7794	55.3509	46.3255	17.0578	11.251	8.70567	9.33462	17.0959	15.452	222.353			40.2626	34.1764	37.2401	11.8912	12.9004	11.7699	17.5457	12.2297	15.6578	193.674			80.1832	97.9595	97.905	86.6657	100.015
21PHAS_496	Ttu_1A	25917977	25918973	21	206.7	premeiotic			25.5526	28.5855	20.59	12.5842	8.00908	8.90311	6.48881	3.7478	6.21831	120.679			19.7161	20.0205	14.8903	10.7805	9.81196	7.52923	9.1649	6.74839	4.5897	103.252			20.7065	16.9396	19.5749	17.1233	9.28826	12.1161	7.61415	6.02356	5.7992	115.186			38.0779	44.3448	34.1682	24.648	26.6295
21PHAS_497	Ttu_1A	25919647	25920533	21	361	premeiotic			41.8833	45.1959	37.9584	28.82	27.1298	30.1336	19.7548	17.802	25.4951	274.173			44.596	42.3964	38.8803	26.3372	25.1186	19.7642	22.5728	18.6705	21.5716	259.908			47.7399	43.3892	45.3566	27.1118	27.5781	26.3785	19.6975	17.8882	22.6169	277.757			65.5379	57.3727	62.8607	49.8924	61.3097
21PHAS_536	Ttu_1A	32972601	32973559	21	2464	premeiotic			532.955	652.83	600.892	364.773	292.512	311.472	187.022	184.345	184.684	3311.48			458.634	539.377	471.32	304.584	262.372	261.405	195.688	159.712	199.346	2852.44			587.906	438.052	531.197	356.327	309.666	387.924	124.475	123.939	109.992	2969.48			569.704	626.59	677.012	578.036	554.574
21PHAS_571	Ttu_1A	46712605	46713485	21	3012	premeiotic			289.148	275.425	292.742	134.606	114.508	130.396	71.2328	71.6766	81.4599	1461.19			298.558	269.688	290.982	132.368	122.715	126.115	89.7821	76.2568	84.9095	1491.37			308.009	257.066	314.154	163.147	158.244	164.433	75.1484	71.9177	63.5979	1575.72			370.161	388.08	344.091	257.612	243.691
21PHAS_572	Ttu_1A	46714528	46715350	21	920.7	premeiotic			58.5981	57.1709	61.77	35.4492	32.3249	44.6525	17.3035	17.5678	28.6042	353.441			53.5151	70.6607	71.97	32.2051	33.6877	33.8815	19.8573	18.4456	17.7468	351.97			66.7928	64.7865	74.0028	44.6428	44.2052	46.3182	15.8904	16.793	14.8846	388.316			79.0848	83.6789	84.5444	76.5282	79.2692
21PHAS_573	Ttu_1A	46718586	46719208	21	953.4	premeiotic			34.7746	45.5822	51.545	22.6965	25.9754	35.7494	19.6106	21.0814	23.0078	280.023			41.7794	56.5286	56.8728	39.1647	39.9674	40.7049	28.1736	23.3944	26.3143	352.9			57.0147	43.3892	58.2474	47.6326	45.5239	45.4182	33.4361	31.5781	28.6094	390.849			85.6752	76.1629	86.5156	70.9625	76.1727
21PHAS_574	Ttu_1A	46722938	46724697	21	1309.4	premeiotic			108.166	120.136	122.139	53.1457	64.4334	64.6503	41.3842	48.4871	55.9648	678.508			106.561	100.103	130.497	66.0478	62.9928	67.0572	56.6866	43.6396	52.1696	685.754			126.54	109.364	125.089	70.9393	73.2167	78.5125	44.3607	52.2042	50.0664	730.293			149.382	147.315	131.854	109.922	117.975
21PHAS_575	Ttu_1A	46725439	46727864	21	905.6	premeiotic			151.971	122.068	128.302	74.9433	70.5665	75.7449	57.5342	52.4692	56.5867	790.186			146.463	137.788	140.424	76.0095	83.0091	78.351	61.0993	54.212	52.4756	829.832			147.534	115.308	149.438	95.0613	86.9771	106.899	53.7956	50.5614	41.7543	847.328			172.449	159.842	160.547	115.289	121.691
21PHAS_576	Ttu_1A	46731383	46733291	21	1361.9	premeiotic			98.7523	71.0774	63.871	34.3256	23.5943	29.5857	15.5732	21.7841	21.1423	379.706			93.4168	100.103	88.9284	28.5206	26.1652	21.4112	27.4947	22.2697	24.9374	433.247			94.3295	91.2361	98.0657	38.3915	33.8849	36.2791	31.9463	24.6419	28.0295	476.804			214.188	221.724	216.837	160.212	153.584
21PHAS_577	Ttu_1A	46738213	46739396	21	480.1	premeiotic			47.2628	47.5137	48.8837	21.4044	23.8108	24.9287	15.8615	11.9461	13.6803	255.292			43.1877	48.2848	47.5664	23.1986	22.2404	15.9996	16.4629	13.4968	14.0751	244.512			52.8447	40.4173	55.1918	29.4901	30.8462	32.1943	13.5731	11.6821	10.8252	277.065			54.1877	60.8802	49.7191	39.7549	42.731
21PHAS_597	Ttu_1A	50421451	50422459	21	389.9	premeiotic			43.9966	41.333	39.7793	22.6403	19.1208	22.6002	8.65175	11.7119	11.193	221.027			35.6768	48.2848	35.5714	20.8787	15.83	14.3526	11.7107	11.6972	14.3811	208.383			39.8312	35.0679	44.3062	24.4618	20.9273	25.4785	13.5731	10.7694	9.08542	223.501			45.0344	47.1007	42.2722	32.2015	33.132
21PHAS_598	Ttu_1A	50446650	50448079	21	2767.8	premeiotic			202.308	212.073	214.724	114.999	103.036	112.727	76.8564	76.5956	86.4346	1199.75			168.995	194.317	180.545	104.121	96.4842	102.115	91.9884	83.9049	87.6633	1110.13			192.613	175.34	188.779	140.452	114.957	141.378	78.1278	72.6478	68.4306	1172.72			203.936	198.925	213.77	172.338	174.64
21PHAS_600	Ttu_1A	50463733	50464556	21	1080.3	premeiotic			77.8107	93.4822	94.4058	28.82	30.8818	31.2294	20.9084	26.0004	34.2007	437.739			84.0282	74.1938	77.9675	28.5206	24.857	25.6464	23.9306	15.9712	22.4895	377.605			96.6303	71.0275	101.981	42.0607	39.0451	37.5254	24.9943	26.4672	21.457	461.188			109.108	105.225	101.628	64.8005	67.8123
21PHAS_601	Ttu_1A	50491623	50493244	21	1313.8	premeiotic			76.85	82.2798	124.38	46.0109	57.218	57.8018	61.2832	50.8295	50.3683	607.022			78.8644	108.346	91.6169	45.7149	53.1808	59.2927	53.1225	48.5884	54.3115	593.038			91.6693	68.3528	98.7341	68.4251	65.1325	70.6889	44.1952	49.6488	44.0739	600.921			88.9704	98.4606	101.19	94.0204	89.1778
21PHAS_660	Ttu_1A	89602143	89602723	21	58.5	premeiotic			10.5669	5.40806	6.86333	1.96628	1.29877	2.46548	1.58615	2.81085	0.621831	33.5876			3.75545	2.35536	5.17026	2.59278	1.37367	2.35288	1.52748	2.24946	1.22392	22.6013			8.19632	3.56623	6.97059	2.31028	1.1467	1.66164	2.97945	2.55545	1.15984	30.5465			8.42107	7.76661	7.44691	5.36691	3.4061
21PHAS_870	Ttu_1A	340983819	340984780	21	204.6	premeiotic			20.7495	20.8597	27.8735	7.19097	9.74077	10.1359	9.37273	8.43255	5.59648	119.952			15.9607	11.7768	19.8538	6.55019	5.56011	6.58807	8.14658	5.17376	5.50764	85.1176			21.7849	19.6143	21.1982	9.10523	8.48557	12.1854	7.2831	8.76155	5.6059	114.024			15.7437	19.0407	14.6748	8.54731	9.28936
21PHAS_871	Ttu_1A	340988268	340989282	21	3857.7	premeiotic			310.474	312.895	313.892	158.875	163.501	167.652	115.213	98.8482	102.602	1743.95			274.148	274.399	305.459	139.055	133.9	125.879	120.332	89.9785	125.146	1588.3			312.898	267.467	309.284	198.956	167.533	207.636	92.694	91.8137	78.0959	1726.38			281.923	252.29	261.08	201.557	189.193
21PHAS_872	Ttu_1A	341272491	341273312	21	434.8	premeiotic			34.3904	33.6072	41.6002	23.7077	22.2234	23.0111	14.9964	23.1895	19.8986	236.625			26.2881	36.508	28.9534	21.2881	17.7923	20.7054	16.4629	13.0469	15.299	196.344			41.413	38.9314	41.8235	33.4991	32.4516	32.7481	12.2489	15.1502	14.8846	263.15			36.9795	39.5847	38.7677	38.3635	36.5381
21PHAS_874	Ttu_1A	341278326	341279370	21	697.1	premeiotic			61.6721	64.1242	48.0433	26.9661	29.8717	33.8318	15.2848	17.3336	18.0331	315.161			39.4322	38.8634	51.7026	27.9748	23.7449	16.4702	21.215	19.5703	14.3811	253.354			49.9688	36.2567	56.5286	36.0812	29.8142	37.1792	14.5662	15.6978	12.3716	288.464			80.1832	71.4027	81.478	69.9686	73.0763
21PHAS_875	Ttu_1A	341281888	341285950	21	1248.1	premeiotic			133.719	143.314	130.123	69.6625	63.4232	69.8552	59.8413	61.3702	56.5867	787.895			130.502	127.189	142.699	62.4997	61.8153	55.9986	68.2276	65.0094	71.4464	785.387			152.926	124.521	144.473	87.8587	79.5236	92.9826	67.6997	61.3308	55.0924	866.407			204.669	160.092	170.403	135.763	128.503
21PHAS_877	Ttu_1A	341554843	341556275	21	1130.3	premeiotic			58.7903	79.5758	81.9398	46.4604	56.5686	63.1436	46.8637	43.3339	49.7465	526.423			41.3099	44.7518	53.5638	55.6766	48.5365	56.4692	45.3153	26.9935	39.6244	412.241			88.8653	65.3809	80.114	75.9675	70.4646	71.1043	43.8641	50.0138	44.0739	589.849			43.936	42.8416	54.0996	68.5772	58.8326
21PHAS_879	Ttu_1A	341564713	341565530	21	415.5	premeiotic			27.2818	26.654	30.3948	19.8875	24.9652	23.2851	20.62	22.4868	32.3352	227.91			17.8384	17.6652	24.1968	17.3307	16.4187	24.47	24.9489	15.0714	17.5939	175.534			31.1316	21.9918	30.556	26.4324	28.6101	24.0938	29.2979	31.7606	30.1559	254.03			32.952	36.3277	32.854	27.0333	28.797
21PHAS_906	Ttu_1A	362857093	362858482	21	1398.6	premeiotic			157.543	112.797	126.061	51.348	53.8268	58.3496	42.5378	56.217	58.4521	717.132			130.032	114.235	110.023	45.9878	47.359	41.4108	47.352	43.4146	44.0611	623.876			109.356	98.6658	106.946	57.893	56.7616	66.5348	52.1404	45.6331	41.9476	635.878			133.639	139.799	118.713	71.7576	65.9544
21PHAS_922	Ttu_1A	373865497	373866207	21	618.4	premeiotic			56.869	51.7629	58.4084	29.2695	33.6237	35.4755	18.6013	15.2254	14.3021	313.538			56.3317	70.6607	69.695	29.7488	26.4269	32.2345	19.3481	13.2718	22.3365	340.054			56.5833	50.8188	63.2127	47.2249	48.5054	43.9642	15.3938	13.1423	13.1449	351.99			53.0893	46.3491	44.9005	31.6052	31.5838
21PHAS_923	Ttu_1A	373872061	373873320	21	1013.8	premeiotic			80.5004	73.0088	78.5781	31.8537	48.4874	40.6804	29.7044	22.721	29.2261	434.76			84.0282	80.0822	85.2058	35.8896	32.7065	34.3521	34.6229	26.0938	35.9527	448.934			89.4405	73.7021	93.1958	56.534	49.48	51.9955	32.2774	36.1414	34.022	516.789			92.2656	95.4541	100.533	60.4275	53.259
21PHAS_924	Ttu_1A	373874023	373875571	21	1246.5	premeiotic			106.437	107.389	126.341	66.7973	77.4932	74.9231	48.0172	40.7573	36.6881	684.844			97.1722	124.834	107.748	59.7705	66.9829	67.5278	44.9759	50.6129	48.3449	667.969			112.448	82.6177	115.158	91.0523	86.5184	99.006	37.2431	44.5379	41.1743	709.755			109.84	98.21	116.084	71.3601	74.3148
21PHAS_925	Ttu_1A	373876067	373876956	21	2412	premeiotic			239.196	253.02	256.745	139.269	182.982	182.034	172.314	140.308	138.668	1704.54			210.775	241.424	229.766	147.925	166.149	174.113	163.101	118.997	170.584	1622.83			220.006	188.416	232.035	227.155	229.626	265.032	128.613	144.931	128.936	1764.75			244.943	231.245	246.186	220.64	200.031
21PHAS_927	Ttu_1A	373957787	373959656	21	285.7	premeiotic			12.4881	20.0871	20.1698	9.43814	17.3891	16.2995	12.2566	10.3064	14.3021	132.737			6.1026	25.9089	23.1627	12.691	12.4285	12.9409	18.1601	9.22279	16.9819	137.599			21.8568	16.048	29.1237	28.5388	30.1582	26.6555	16.2215	16.0628	13.1449	197.81			18.6728	13.2784	22.9978	19.4799	19.5076
21PHAS_933	Ttu_1A	378332919	378333793	21	296.6	premeiotic			48.2234	28.9718	29.5543	6.51681	3.17477	5.34187	3.02811	3.51356	2.48733	130.812			26.7576	22.3759	25.4377	9.96175	5.82176	3.52933	2.88525	1.12473	1.98887	99.8828			31.4911	31.2045	30.174	8.56164	5.84816	6.16191	3.3105	1.46026	2.70629	120.918			50.5264	38.833	43.5863	25.0456	17.6498
21PHAS_995	Ttu_1A	427897113	427897851	21	3163	premeiotic			410.763	288.945	351.571	122.808	110.395	112.453	88.9689	88.776	76.4853	1651.17			378.831	360.37	360.884	111.08	100.147	95.5271	88.2546	89.5286	89.8052	1674.43			406.365	380.992	417.662	140.452	134.278	133	79.6175	80.1317	68.044	1840.54			471.214	518.359	484.706	254.431	250.503
21PHAS_1000	Ttu_1A	429438529	429439479	21	3521	premeiotic			273.394	258.428	281.397	181.853	157.079	168.885	102.812	103.064	124.988	1651.9			280.25	317.973	326.347	147.652	138.545	141.644	133.061	100.551	108.164	1694.19			343.886	324.527	350.917	222.399	206.922	232.768	101.136	101.67	90.8542	1975.08			275.332	287.866	296.343	260.196	272.488
21PHAS_1002	Ttu_1A	429704923	429706282	21	2187.9	premeiotic			178.484	174.217	157.717	82.2467	81.5339	86.5657	73.2515	70.2712	51.612	955.898			160.545	160.164	173.307	83.9243	74.8979	72.7041	66.8698	65.6843	64.8678	922.965			177.443	170.288	196.8	121.698	119.199	116.661	65.5479	80.1317	62.2448	1110.01			195.881	224.48	229.321	164.585	161.944
21PHAS_1004	Ttu_1A	429708495	429709973	21	2363.7	premeiotic			154.469	127.862	133.205	59.4378	70.7829	75.1971	34.1744	39.5861	37.3099	732.023			189.181	146.032	160.485	60.0434	54.8815	58.8221	45.8245	34.8667	40.3894	790.525			177.731	157.509	190.02	92.6831	82.9063	89.6593	32.2774	38.1492	34.6019	895.537			257.392	277.594	262.394	171.94	173.711
21PHAS_1006	Ttu_1A	429831762	429833234	21	4999.3	premeiotic			496.643	504.881	523.154	230.897	250.23	242.987	142.177	136.092	129.341	2656.4			422.488	464.005	449.605	205.922	211.35	226.347	138.152	117.197	141.516	2376.58			461.151	377.426	453.948	273.157	260.759	317.442	108.584	113.9	99.1664	2465.53			460.962	459.483	470.47	347.458	354.853
21PHAS_1007	Ttu_1A	430387626	430390231	21	1854.1	premeiotic			113.162	105.071	104.211	56.4041	54.4762	52.1859	50.6128	62.0729	47.881	646.076			97.1722	89.5036	101.337	49.5358	48.6019	49.6458	60.9296	47.4636	56.6063	600.796			110.435	94.5051	113.057	75.5598	60.259	77.6817	52.8025	53.2994	43.8806	681.48			125.218	129.778	132.73	91.0387	94.1321
21PHAS_1008	Ttu_1A	430394003	430394897	21	1685.8	premeiotic			127.379	123.613	146.791	60.8423	67.1752	74.7862	39.6539	42.1627	47.2592	729.662			121.113	131.9	140.011	65.9113	65.8709	63.5279	41.9209	42.0649	52.0166	724.336			137.828	103.421	150.106	85.2087	81.5876	90.9055	38.0708	36.3239	31.7023	755.153			154.142	151.073	153.319	100.779	112.711
21PHAS_1010	Ttu_1A	430406375	430407723	21	2036.5	premeiotic			186.746	156.834	163.599	69.4378	78.0705	72.5946	52.3431	55.0458	51.612	886.282			158.198	134.255	155.935	58.9517	66.5905	58.3515	52.6133	42.5148	53.6995	781.11			153.861	144.135	167.294	93.5664	79.6382	93.1211	49.3265	42.7125	41.1743	864.829			203.57	195.668	201.067	113.898	111.163
21PHAS_1011	Ttu_1A	430415434	430417742	21	1460.8	premeiotic			82.998	102.753	97.0671	46.6289	51.7343	53.6926	47.4404	37.2437	50.3683	569.927			76.0478	80.0822	89.7556	46.1243	46.6395	49.6458	49.5583	44.0894	47.8859	529.829			104.755	78.4571	98.7341	71.0752	63.1258	80.3126	45.3539	42.1649	38.0814	622.06			113.135	107.981	117.179	93.8216	91.9646
21PHAS_1012	Ttu_1A	430756972	430757835	21	417.5	premeiotic			26.8975	29.358	30.6749	16.0673	17.822	15.0668	9.37273	8.90102	4.35282	158.513			29.1047	22.3759	31.0215	13.6462	11.7743	14.3526	9.84378	8.54795	10.0973	150.764			30.2689	31.2045	33.3251	16.9874	17.4298	12.67	11.7523	8.39648	8.5055	170.54			30.3891	22.0471	33.5111	28.4248	20.1269
21PHAS_1013	Ttu_1A	430763578	430764892	21	2736.5	premeiotic			255.911	272.721	269.911	120.954	129.877	154.229	94.8809	103.299	96.3839	1498.17			195.283	241.424	237.211	127.865	111.333	127.997	118.125	89.0787	106.634	1354.95			258.975	245.773	268.129	191.074	198.035	202.235	87.5627	95.8294	91.6274	1639.24			256.66	267.572	278.821	240.318	277.442
21PHAS_1014	Ttu_1A	430765926	430766852	21	188.1	premeiotic			14.0251	20.8597	20.3099	8.82017	7.14323	7.80735	5.91203	5.38746	7.46198	97.7269			8.91919	16.4875	15.9244	6.27727	5.36387	6.82336	6.78881	3.14925	7.6495	77.3831			17.7587	15.1565	15.9464	9.92063	9.97628	9.9006	2.97945	6.75369	5.02598	93.4182			20.1373	17.0364	13.5797	13.5167	16.1015
21PHAS_1134	Ttu_1A	484594540	484595371	21	413.1	premeiotic			68.5886	74.1677	68.2131	19.101	18.5435	18.902	7.64238	5.38746	4.97465	285.52			59.1483	81.2598	64.9384	17.4672	13.8022	15.7643	11.7107	8.32301	7.34352	279.757			64.2045	56.1682	69.7059	20.2489	22.0166	18.8319	5.46233	4.92837	5.6059	267.173			62.9749	72.9059	62.6417	30.8101	27.2488
21PHAS_1135	Ttu_1A	484610751	484611992	21	628.5	premeiotic			36.6959	34.7661	40.8999	21.91	20.0588	22.3263	19.1781	22.0183	13.6803	231.534			38.4934	37.6857	42.3961	21.4246	23.7449	15.7643	20.1967	17.3209	23.4075	240.434			49.4655	34.7708	50.1309	30.2375	30.0435	28.1786	9.43493	9.49168	12.3716	254.125			58.5813	78.1672	72.9359	65.3968	48.9239
21PHAS_1136	Ttu_1A	484655619	484656360	21	173.9	premeiotic			16.3306	19.3145	20.4499	5.61794	6.49385	10.4098	7.49819	4.91899	5.59648	96.6303			12.2052	16.4875	18.1993	4.23033	6.08341	4.70577	5.94021	3.59914	8.41445	79.8653			17.2554	19.3171	19.384	6.52315	5.44682	4.70798	3.14498	3.28558	5.02598	84.0909			14.2792	12.5268	12.7036	11.7277	13.6244
21PHAS_1137	Ttu_1A	484658899	484660035	21	1949.6	premeiotic			147.936	149.881	137.127	73.9883	58.3725	67.8006	46.2869	57.8566	51.612	790.86			123.93	123.656	121.811	60.4528	55.0124	51.7634	60.4204	47.6886	47.7329	692.468			143.22	98.0714	135.879	70.0559	56.2456	58.4343	31.2842	34.8637	23.0035	651.057			138.032	146.814	152.005	106.146	100.015
21PHAS_1140	Ttu_1A	485231929	485233600	21	2388.7	premeiotic			309.706	295.126	345.268	149.55	133.845	166.968	106.993	110.56	99.493	1717.51			287.761	319.151	323.038	153.384	136.19	134.82	108.112	86.3793	93.9359	1642.77			348.2	263.307	362.28	221.447	224.868	201.958	77.1347	74.4732	92.014	1865.68			364.303	363.026	346.5	268.147	285.183
21PHAS_1141	Ttu_1A	485233706	485234287	21	216.3	premeiotic			23.2471	17.7693	26.1927	10.8426	9.23569	11.2316	9.66112	14.2885	9.32747	131.796			18.3078	17.6652	27.2989	8.73359	8.30746	6.35279	9.67406	10.3475	11.3213	118.009			21.713	21.3974	21.9621	13.3181	9.57493	11.6315	8.44178	5.29344	9.47203	122.804			18.3067	22.7988	20.1505	21.4677	15.1726
21PHAS_1142	Ttu_1A	485243451	485244219	21	885.8	premeiotic			83.5744	76.4854	83.9007	32.4717	32.1085	37.3931	34.3186	25.5319	32.9571	438.741			69.0064	100.103	85.2058	36.7084	36.1734	37.4108	36.1504	22.0447	41.9193	464.722			87.0679	65.9753	83.3606	45.6621	51.4868	52.2032	19.3664	22.4515	26.483	454.057			106.179	111.989	106.009	92.2314	75.8631
21PHAS_1143	Ttu_1A	485245478	485246044	21	2314.5	premeiotic			180.982	170.354	226.77	106.853	103.252	129.712	55.3712	56.4512	54.7212	1084.47			208.897	201.383	210.326	125.955	126.247	123.762	67.379	58.9359	63.0319	1185.92			241.432	189.605	257.052	176.261	189.779	153.148	45.5194	54.7597	54.1259	1361.68			247.506	285.611	265.68	278.682	273.726
21PHAS_1147	Ttu_1A	486449245	486449825	21	63.6	premeiotic			8.06925	4.63548	6.44313	3.70784	3.89631	3.56125	3.6049	2.81085	3.10916	39.8382			6.1026	5.88839	4.96345	3.00217	2.81276	1.17644	3.56413	3.14925	4.74269	35.4019			5.17662	3.56623	6.39766	2.78593	2.35073	2.9771	2.6484	2.73798	1.93307	30.5737			7.6888	6.01286	7.66594	6.95711	5.57361
21PHAS_1148	Ttu_1A	486482729	486483619	21	2806.6	premeiotic			174.642	170.354	211.363	104.325	94.3051	93.6881	95.6019	89.9472	83.3254	1117.55			194.344	221.404	197.09	97.2976	90.5971	85.4097	104.887	92.003	95.1598	1178.19			217.634	148.593	208.258	143.373	110.714	134.247	92.694	96.012	84.6684	1236.19			236.522	254.795	297.219	236.939	221.396
21PHAS_1149	Ttu_1A	486533405	486534446	21	3403.2	premeiotic			277.813	288.945	334.202	168.145	126.774	166.42	107.426	125.785	111.93	1707.44			210.775	273.221	257.686	135.371	136.386	135.997	144.093	114.947	119.332	1527.81			332.957	275.789	321.888	191.21	173.496	188.873	120.833	109.154	97.4266	1811.63			350.756	394.343	404.543	331.158	310.884
21PHAS_1150	Ttu_1A	486571668	486573316	21	1802.1	premeiotic			143.325	149.881	147.912	85.786	76.0502	76.0189	66.9069	69.8027	71.5106	887.193			89.1919	109.524	110.23	71.5062	62.9273	60.2338	78.2411	63.4348	66.8566	712.146			124.886	90.0474	116.781	76.7829	65.3045	74.7738	52.968	53.847	51.4196	706.81			118.627	118.754	120.027	113.301	120.452
21PHAS_1151	Ttu_1A	486586564	486587517	21	1666.3	premeiotic			147.936	173.058	186.01	89.55	98.9229	106.7	86.2291	83.857	98.2494	1070.51			115.011	171.941	168.137	94.9778	84.9715	90.586	99.4561	74.4572	89.0402	988.577			150.338	129.87	158.223	110.01	111.172	105.93	82.928	78.8539	72.49	999.815			125.218	128.024	152.443	150.671	157.609
21PHAS_1152	Ttu_1A	486589522	486590651	21	1381	premeiotic			118.349	132.111	161.358	78.595	84.9251	95.4688	52.0547	43.8024	36.6881	803.353			71.3535	134.255	96.994	73.8261	74.6363	73.6453	33.0955	26.3187	40.0834	624.208			119.709	94.5051	119.837	89.3536	85.1424	106.968	28.8014	27.1973	33.2488	704.763			109.108	120.758	131.635	136.956	113.33
21PHAS_1153	Ttu_1A	486606246	486607185	21	3276.5	premeiotic			333.721	360.022	358.434	195.898	184.281	215.866	132.804	149.678	128.719	2059.42			349.726	394.522	347.234	207.832	194.669	192.466	162.762	128.444	151.613	2129.27			400.541	326.31	403.053	264.324	250.955	260.808	131.427	129.415	115.791	2282.62			449.612	517.106	500.914	481.233	436.29
21PHAS_1154	Ttu_1A	486731445	486732198	21	382.2	premeiotic			27.2818	30.9032	32.7759	21.6291	16.3068	21.2305	17.5919	22.721	19.8986	210.339			32.3907	17.6652	35.5714	23.8809	17.9886	18.5878	18.839	15.0714	14.5341	194.529			32.7853	25.558	34.3755	28.8785	24.31	24.44	20.5251	19.7135	17.2043	227.79			49.0619	51.6104	61.1085	66.3907	73.0763
21PHAS_1156	Ttu_1A	486742483	486743023	21	119.5	premeiotic			3.074	11.975	10.365	6.62917	4.11277	5.2049	4.90266	4.68475	9.32747	60.2757			8.44976	11.7768	8.68603	2.59278	4.12102	4.94106	3.90357	6.29849	4.13073	54.9002			10.9284	5.05216	11.554	6.5911	6.65085	5.67727	3.64155	6.02356	5.41259	61.5315			10.984	10.272	10.5133	11.3301	15.4823
21PHAS_1187	Ttu_1A	492873194	492874203	21	1847.1	premeiotic			159.848	164.946	203.099	79.4939	77.0603	80.402	26.6762	24.3607	21.1423	837.028			159.607	168.408	150.144	56.7683	63.189	64.7043	26.4764	27.4434	22.9485	739.689			186.502	160.48	202.147	75.6957	74.8221	69.6504	24.3322	24.2768	20.8771	838.784			190.755	187.902	229.321	162.399	159.467
21PHAS_1196	Ttu_1A	496741404	496742565	21	677.3	premeiotic			15.9464	40.1742	50.9847	15.337	26.1197	17.8062	22.3504	16.1624	16.1676	221.049			13.1441	34.1527	27.5058	17.4672	22.7637	19.9995	13.7473	8.54795	11.4743	168.802			39.6874	42.4976	45.5475	22.831	20.6406	21.3244	15.8904	20.4436	21.0704	249.933			32.5859	19.0407	45.7766	32.599	43.3503
21PHAS_1197	Ttu_1A	496755418	496756697	21	238.9	premeiotic			14.7936	19.3145	24.0917	8.82017	9.52431	9.31403	9.94952	6.09017	4.97465	106.873			8.91919	11.7768	16.7516	8.18774	8.30746	7.9998	10.6924	6.74839	9.02641	88.4098			16.2488	16.048	22.917	11.3476	10.5496	9.96984	7.77968	10.5869	8.31219	113.76			21.6019	15.7838	31.3208	26.6358	31.8935
21PHAS_1198	Ttu_1A	496759749	496760723	21	2279.5	premeiotic			138.906	192.372	189.372	117.752	107.076	116.014	81.4707	63.2441	64.0486	1070.26			98.5805	150.743	122.432	105.622	97.0729	80.9392	86.7271	69.9583	74.3532	886.428			147.534	116.794	159.178	126.658	92.8253	127.946	64.5548	70.4574	53.546	959.493			135.835	122.261	181.135	179.295	184.239
21PHAS_1199	Ttu_1A	496766569	496767348	21	2438.4	premeiotic			221.904	225.98	269.351	184.999	174.107	182.993	114.78	139.137	115.661	1628.91			220.633	260.267	233.075	175.491	175.372	177.407	130.345	115.622	117.802	1606.01			313.401	216.649	289.041	213.565	187.772	228.199	95.839	98.5674	73.6499	1716.68			217.117	251.037	255.385	326.189	306.239
21PHAS_1201	Ttu_1A	496826598	496828476	21	5377.6	premeiotic			394.049	468.956	466.566	345.784	297.057	344.071	225.378	238.922	217.641	2998.43			379.77	398.055	429.545	342.247	298.022	289.405	265.612	218.198	230.709	2851.56			499.328	400.904	476.578	386.157	345.042	402.255	210.879	200.785	176.102	3098.03			354.051	349.748	391.182	522.777	530.422
21PHAS_1202	Ttu_1A	496829934	496830742	21	136.9	premeiotic			9.60625	16.2242	14.0068	5.7303	4.11277	3.56125	3.02811	2.81085	6.21831	65.2988			7.04147	11.7768	10.1337	4.23033	4.38267	5.17634	3.56413	2.24946	8.10847	56.6634			13.8762	10.9959	10.2172	6.8629	7.51088	7.06197	3.47603	5.47597	4.44606	69.9231			18.3067	18.0386	18.3983	22.8591	14.2437
21PHAS_1203	Ttu_1A	496930260	496931321	21	655.2	premeiotic			44.3809	53.6943	62.1902	25.8425	28.2122	24.6548	21.0526	25.0634	28.6042	313.695			26.7576	36.508	54.1843	22.9257	23.4179	19.5289	22.2334	22.2697	20.8066	248.632			50.6877	31.5017	45.643	33.8388	29.6422	29.1479	17.5457	19.531	15.0779	272.616			42.4715	39.0836	45.1195	50.0912	47.0661
21PHAS_1204	Ttu_1A	496955197	496956296	21	377.4	premeiotic			28.4345	30.1306	35.8574	16.6291	14.2143	17.6693	11.1031	11.9461	8.70564	174.69			25.8187	29.442	24.8172	14.7379	13.6059	15.529	9.1649	8.7729	8.26146	150.15			30.0532	18.7227	28.6462	16.9194	11.5243	17.0318	8.77283	10.7694	8.11888	150.559			21.2357	27.3084	28.4735	26.437	20.7462
21PHAS_1205	Ttu_1A	497062622	497063624	21	643.1	premeiotic			27.0896	31.6758	37.8184	21.292	17.1005	29.3118	17.7361	14.5227	16.1676	212.714			12.6746	25.9089	26.0581	18.4224	16.8111	18.1172	11.541	10.7974	13.4631	153.794			26.3145	17.534	29.9831	23.3746	22.418	20.3551	6.621	9.85674	12.1783	168.635			36.6133	37.0793	40.52	58.6385	54.1879
21PHAS_1206	Ttu_1A	497066546	497067002	21	40.6	premeiotic			2.3055	5.79435	3.78184	2.69661	2.95831	3.01336	2.88392	3.7478	1.86549	29.0472			0	1.17768	2.89534	2.1834	2.15863	1.17644	1.01832	0.674839	1.5299	12.8146			2.804	2.67467	2.48267	3.05773	2.35073	2.83863	0.827625	0.547597	1.73976	19.3234			2.92907	2.75589	4.59956	6.55956	8.36042
21PHAS_1207	Ttu_1A	497112210	497113877	21	2514.3	premeiotic			93.3728	142.927	135.166	103.314	89.2543	103.687	53.6409	40.2888	29.8479	791.499			71.3535	98.925	97.2008	81.3315	77.9069	77.6452	41.0723	22.7196	42.5312	610.686			135.958	97.7742	121.365	87.2471	91.2199	101.568	27.6427	31.7606	29.5759	724.111			103.982	104.223	141.491	152.46	153.894
21PHAS_1208	Ttu_1A	497304981	497305799	21	767.1	premeiotic			40.9226	74.1677	76.4771	20.1684	23.6665	29.9966	21.4852	13.5858	18.0331	318.503			31.4519	50.6402	43.0165	22.3798	27.3426	26.117	13.4079	10.3475	9.1794	233.883			61.6881	40.4173	70.9472	31.2568	37.3824	26.1016	13.0765	12.0471	13.3382	306.255			49.7941	72.1543	82.1351	51.2838	55.1168
21PHAS_1209	Ttu_1A	497327650	497329132	21	2169.2	premeiotic			165.228	205.12	198.897	109.999	101.16	101.495	63.8788	66.7577	44.7719	1057.31			141.299	153.098	153.66	110.671	95.6993	88.4684	76.5439	56.2365	63.4909	939.167			162.776	115.011	162.615	110.894	96.7814	126.008	59.258	51.8392	48.7133	933.895			165.126	159.341	173.907	159.417	158.538
21PHAS_1212	Ttu_1A	497382242	497383404	21	834.6	premeiotic			80.8847	142.927	130.683	71.9097	69.1234	75.8819	51.7663	48.4871	46.0155	717.679			74.6395	95.392	87.2739	65.6384	67.9641	61.175	44.4667	35.5415	46.662	578.753			95.0485	70.1359	114.108	72.4342	68.6872	75.8123	34.4292	38.1492	33.4421	602.246			52.3571	71.1522	103.381	96.0081	107.757
21PHAS_1213	Ttu_1A	497394868	497395698	21	365.3	premeiotic			13.6409	15.8379	17.9287	18.146	10.7509	15.2038	9.66112	7.26136	5.59648	114.027			4.22488	12.9545	12.4086	14.465	13.6713	11.9997	12.3896	9.67269	10.5563	102.343			16.824	10.6987	14.5141	12.6386	11.5817	12.6008	8.77283	8.76155	6.95904	103.351			21.2357	16.2848	26.7213	32.4003	31.8935
21PHAS_1214	Ttu_1A	497403906	497404767	21	1102.3	premeiotic			68.0123	91.937	110.794	49.3817	60.032	61.6369	38.6445	40.7573	37.9317	559.127			53.9846	80.0822	75.4857	54.4485	56.3206	43.0578	45.9942	33.0671	39.4714	481.912			72.9041	56.7625	72.1885	50.1467	48.276	63.2115	28.1393	32.8558	29.1893	453.674			61.1443	63.6361	94.1815	77.5221	86.0814
21PHAS_1215	Ttu_1A	497405931	497407519	21	135	premeiotic			17.4834	11.5887	23.8116	11.0673	9.88508	7.12249	11.6799	7.96407	1.24366	101.846			9.85805	0	6.61793	9.4159	8.11122	17.6466	3.73385	5.8486	5.81362	67.0458			12.0788	25.558	16.4238	7.88214	9.86161	14.7471	9.10388	9.30914	5.21928	110.184			2.1968	10.0214	11.8274	11.5289	26.6295
21PHAS_1216	Ttu_1A	497412774	497414209	21	1073.7	premeiotic			70.3178	66.0556	89.5034	41.2919	36.0048	40.2695	29.1276	30.4509	34.2007	437.222			57.2706	75.3714	74.4517	41.8939	38.5937	35.058	33.6046	28.5682	31.8219	416.634			80.3095	60.0316	77.6313	43.1479	38.1851	48.4645	33.9326	27.3798	25.9031	434.985			84.5768	83.6789	84.5444	76.727	86.391
21PHAS_1217	Ttu_1A	497426805	497427630	21	1429.8	premeiotic			171.376	213.232	237.695	107.584	109.674	132.177	57.9667	61.6044	50.3683	1141.68			143.176	203.738	199.985	104.53	106.035	105.409	53.4619	45.4391	53.2405	1015.02			202.895	139.083	203.866	130.871	132.558	122.684	48.6644	45.4505	40.0145	1066.09			161.831	213.456	218.808	207.521	210.249
21PHAS_1218	Ttu_1A	497441065	497442513	21	1620.4	premeiotic			76.0815	83.0524	84.6011	67.6962	64.9385	65.6091	43.5472	38.4149	34.2007	558.142			61.9649	88.3259	73.2108	65.0925	53.9658	55.7633	45.8245	33.9669	41.4603	519.575			97.2773	66.2725	96.4424	77.5304	63.1258	76.7124	44.1952	38.8794	30.9291	591.364			86.4075	91.195	102.066	113.103	119.833
21PHAS_1219	Ttu_1A	497445107	497445954	21	340.2	premeiotic			19.7889	20.4734	24.9321	16.5729	10.7509	12.7383	6.05623	7.72983	6.84015	125.883			27.227	20.0205	24.8172	11.1899	10.8586	11.9997	11.0318	9.89763	9.48538	136.528			29.9094	24.3693	27.2139	18.822	13.9324	17.9319	7.2831	6.93623	7.53896	153.937			39.1763	32.5697	37.6726	25.4431	35.6092
21PHAS_1220	Ttu_1A	497449714	497451593	21	178.2	premeiotic			10.759	20.4734	21.4304	14.2134	14.7915	14.7929	8.36336	9.60373	11.8148	126.242			8.44976	22.3759	17.1652	10.5076	11.4473	9.64682	13.7473	13.9467	9.02641	116.313			15.2423	17.534	17.7607	15.5604	17.0285	16.0625	9.76598	5.29344	13.1449	127.393			13.9131	17.788	20.5885	25.8407	24.1523
21PHAS_1221	Ttu_1A	497491009	497492315	21	5336.8	premeiotic			412.493	403.287	442.335	262.583	225.336	230.385	183.706	180.831	179.087	2520.04			367.565	436.919	388.183	269.24	224.301	229.171	232.856	195.928	214.339	2558.5			469.706	343.547	427.497	326.769	274.061	337.105	186.05	191.111	149.426	2705.27			471.946	454.472	488.649	472.686	444.65
21PHAS_1222	Ttu_1A	497551538	497552248	21	581.6	premeiotic			29.203	40.5605	45.1019	17.9212	17.3891	23.696	14.1312	9.13526	12.4366	209.575			24.4104	30.6196	33.5033	21.561	20.6705	20.9407	14.5959	11.4723	8.87342	186.647			38.609	34.1764	41.919	27.4516	22.0166	24.7861	8.93835	8.21395	5.7992	211.91			42.1053	45.0964	50.5952	34.9843	44.5889
21PHAS_1242	Ttu_1A	502481619	502482582	21	272.5	premeiotic			17.0991	20.8597	22.4109	12.2471	8.65846	8.35523	7.0656	5.85594	9.32747	111.879			9.85805	17.6652	21.3015	9.55236	8.69993	7.29394	8.48602	3.82408	4.13073	90.8118			20.4189	13.6706	18.9065	8.28984	8.02689	8.16973	5.62785	5.84103	3.28621	92.2375			23.4325	24.302	30.2257	21.6664	20.1269
21PHAS_1243	Ttu_1A	502485537	502486022	21	44.4	premeiotic			2.49763	2.70403	3.64177	2.92133	1.37092	3.15033	1.44196	0	0.621831	18.3498			5.16374	2.35536	1.03405	1.77401	2.61652	2.35288	1.18804	0.899785	0.76495	18.1493			3.95436	3.56623	3.24657	1.90259	1.94939	1.3847	0.6621	0.730129	0.386614	17.7827			6.95653	4.00857	6.35178	3.97549	5.88326
21PHAS_1245	Ttu_1A	502498071	502498715	21	225.4	premeiotic			12.8724	16.6105	15.5475	7.80894	8.58631	7.39643	7.20979	6.09017	5.59648	87.7185			5.16374	18.8429	10.9609	6.1408	7.13002	6.1175	5.26133	6.52344	4.28372	70.4244			13.4448	9.50995	11.2675	8.62959	6.93753	7.33891	3.9726	5.47597	4.63936	71.2163			13.5469	11.5246	12.7036	13.9142	12.6955
21PHAS_1246	Ttu_1A	502500553	502501184	21	461.5	premeiotic			30.1636	21.246	27.0331	13.4831	9.30785	9.99888	9.94952	11.2434	10.5711	142.997			34.2685	36.508	29.3671	11.5993	7.71874	9.64682	11.3713	10.5725	9.94435	160.997			35.6612	28.5299	29.8876	14.9489	14.2764	13.4316	10.7591	9.85674	9.27872	166.63			57.8491	58.1243	56.2899	47.1096	38.7056
21PHAS_1249	Ttu_1A	503122623	503123150	21	564.9	premeiotic			36.888	48.2863	40.3396	33.9324	25.8311	30.5445	21.7736	18.9732	19.8986	276.467			45.5348	52.9955	39.9144	31.1134	23.0254	16.4702	24.9489	19.1204	23.4075	276.531			50.3283	36.5539	49.749	33.567	27.4061	36.2791	20.0285	18.8008	17.3976	290.11			32.952	46.3491	49.5001	47.3083	47.995
21PHAS_1250	Ttu_1A	503128876	503129720	21	1908.7	premeiotic			153.892	163.401	179.847	88.8758	83.3377	93.9621	58.5435	56.6855	47.881	926.426			156.321	175.474	187.163	88.1546	79.4114	91.7625	67.2093	51.7376	56.7593	953.993			197.862	198.223	192.98	106.341	112.09	113.061	51.4783	53.2994	50.4531	1075.79			190.755	204.938	191.21	169.157	143.366
21PHAS_1257	Ttu_1A	505313489	505314587	21	658.3	premeiotic			35.5431	48.6726	41.7403	25.9549	25.0374	25.8875	19.1781	21.5498	17.4113	260.975			42.7182	34.1527	42.6029	26.4737	27.3426	25.1759	31.3983	20.695	18.8178	269.377			52.1257	40.1201	55.7647	29.8978	34.6303	30.5326	23.5046	25.737	18.7508	311.064			52.3571	50.3577	60.2324	62.2164	69.6702
21PHAS_1260	Ttu_1A	505362264	505363865	21	2477.5	premeiotic			145.823	188.123	175.645	138.707	116.24	116.425	95.7461	112.668	120.013	1209.39			137.074	190.784	164.207	114.628	106.689	97.4094	117.446	109.324	106.022	1143.58			204.333	163.749	194.604	141.063	128.832	129.469	121.495	111.892	107.672	1303.11			208.696	215.962	255.385	279.477	317.077
21PHAS_1264	Ttu_1A	505532881	505533313	21	132.3	premeiotic			8.26138	7.7258	7.4236	1.9101	1.37092	1.36971	2.16294	2.34237	2.48733	35.0542			7.98033	9.42143	9.09965	2.1834	4.12102	0.941153	4.75217	3.14925	2.29485	43.9432			6.75837	6.83528	5.3473	4.00902	2.98142	2.70016	3.64155	2.37292	2.51299	37.159			28.1923	22.2977	22.9978	21.8652	16.7208
21PHAS_1265	Ttu_1A	505533892	505535937	21	1114.6	premeiotic			39.7699	62.1927	59.1087	56.1794	50.652	50.2683	36.1932	40.7573	31.0916	426.213			39.4322	70.6607	47.1527	50.764	48.7327	47.7635	43.7878	35.5415	31.5159	415.351			63.2698	51.7104	62.9263	58.3007	49.2507	55.3188	32.2774	33.7685	32.6688	439.491			63.7072	57.3727	81.2589	98.9897	100.635
21PHAS_1266	Ttu_1A	505561464	505562196	21	2298.1	premeiotic			186.361	149.881	165.84	103.595	89.0379	115.877	74.4051	71.9109	78.3508	1035.26			200.447	189.606	206.81	102.893	97.3346	97.6447	89.9518	77.6064	83.8385	1146.13			219.503	182.175	222.104	142.218	123.557	142.624	69.1895	72.8304	68.8172	1243.02			221.145	215.461	189.458	185.457	197.244
21PHAS_1267	Ttu_1A	505564543	505565613	21	504.2	premeiotic			22.2865	27.4266	23.2513	23.2021	17.7498	19.039	17.0151	18.739	24.2514	192.961			25.8187	32.975	31.8488	24.8361	19.0352	21.6465	20.5362	22.2697	18.8178	217.784			26.0269	20.2086	28.2643	24.7336	20.0672	24.9246	22.8425	19.896	21.0704	208.034			37.7117	40.0857	35.9204	38.1647	47.3757
21PHAS_1269	Ttu_1A	505596681	505597403	21	502.6	premeiotic			25.3605	30.1306	35.2971	22.1347	19.4815	20.6826	14.2754	16.6309	17.4113	201.405			23.4716	41.2188	20.8878	23.7444	19.5585	17.4113	16.8023	15.5213	19.1238	197.74			36.8115	16.3452	27.7869	22.0836	17.3725	22.7783	13.242	11.1345	13.1449	180.699			35.1488	34.3234	40.52	35.5806	35.6092
21PHAS_1270	Ttu_1A	505601407	505602541	21	931	premeiotic			59.1745	50.2177	62.8905	36.5728	39.9011	36.7082	25.5227	20.1444	17.4113	348.543			50.6986	62.417	52.9434	37.8001	39.1824	36.2344	24.9489	20.0202	22.6425	346.887			62.5508	54.385	63.5947	46.0018	40.3638	46.1105	16.387	15.6978	16.8177	361.909			77.9864	86.1843	74.6881	79.1123	71.8377
21PHAS_1272	Ttu_1A	505645434	505646170	21	188.5	premeiotic			15.7543	11.2024	17.0883	15.337	7.43185	11.0946	7.0656	6.09017	2.48733	93.5515			19.7161	29.442	19.8538	25.9278	15.1758	15.9996	15.9537	11.0224	12.2392	165.33			28.5433	15.1565	27.023	15.1527	12.499	12.3931	12.4144	8.94408	9.66534	141.791			27.0939	39.5847	30.8828	35.5806	30.0356
21PHAS_1273	Ttu_1A	505664110	505665471	21	3000.1	premeiotic			345.825	411.013	410.539	170.448	173.602	183.815	142.754	132.11	154.836	2124.94			276.495	309.73	308.561	188.864	168.569	161.878	159.028	124.62	155.897	1853.64			303.695	242.207	317.878	207.79	174.298	226.537	124.806	125.582	108.638	1831.43			270.939	248.782	310.361	219.447	205.604
21PHAS_1274	Ttu_1A	505665554	505668792	21	3232.4	premeiotic			426.902	412.944	403.536	215.392	172.376	224.085	154.145	145.227	126.232	2280.84			461.451	393.345	432.854	217.657	183.614	192.701	168.023	153.863	146.105	2349.61			427.215	359.001	438.288	257.393	233.984	274.724	151.621	140.732	135.508	2418.47			351.488	391.587	370.812	296.969	274.965
21PHAS_1275	Ttu_1A	505682946	505683566	21	315.9	premeiotic			28.4345	40.1742	25.6324	14.2134	19.8423	23.559	26.9646	13.3515	17.4113	209.583			44.596	36.508	33.9169	40.6658	30.875	32.4698	20.027	22.7196	23.8664	285.644			35.7331	23.4777	30.4605	32.276	27.2914	30.1865	23.6701	14.42	11.2118	228.727			24.5309	34.0729	24.531	31.6052	26.6295
21PHAS_1276	Ttu_1A	505706718	505707811	21	3513	premeiotic			509.516	462.003	581.842	205.504	201.381	218.332	145.926	145.227	138.047	2607.78			507.924	535.844	468.632	193.913	196.435	179.525	156.991	126.42	140.751	2506.44			526.649	417.546	514.105	255.218	243.673	257.97	150.462	126.86	138.021	2630.5			482.93	524.371	554.795	350.44	386.437
21PHAS_1278	Ttu_1A	505790305	505791836	21	1658.9	premeiotic			106.245	117.046	135.866	57.0783	56.9294	61.0891	41.24	39.3519	36.6881	651.534			99.05	142.499	107.748	58.9517	53.2462	55.9986	40.054	35.5415	46.9679	640.057			113.526	81.7262	111.243	74.7444	66.4512	69.6504	33.2705	31.3955	25.7098	607.717			103.25	109.735	117.836	113.301	120.142
21PHAS_1279	Ttu_1A	505793798	505795892	21	1755.2	premeiotic			224.402	237.568	255.064	146.179	117.683	153.271	121.413	140.074	137.425	1533.08			241.288	282.643	233.075	136.872	116.239	118.821	139.34	120.571	129.889	1518.74			287.231	236.56	272.139	157.575	157.843	145.324	121.495	127.773	109.798	1615.74			240.916	234.752	281.888	246.282	252.98
21PHAS_1280	Ttu_1A	505821531	505822760	21	1029.4	premeiotic			73.9681	107.389	97.7675	79.7186	68.6905	88.8942	42.3936	39.8204	49.1247	647.766			46.0042	64.7723	71.1427	69.8687	68.1604	65.6455	50.9161	44.9892	41.6133	523.112			94.5452	74.5937	86.9891	83.0343	81.9316	82.2512	34.4292	35.7763	36.1484	609.699			100.687	98.7111	100.095	137.751	143.366
21PHAS_1282	Ttu_1A	505909083	505910232	21	2191.3	premeiotic			129.684	200.098	193.294	158.426	138.896	152.586	116.51	110.092	95.762	1295.35			99.9888	162.52	143.526	164.983	144.955	152.937	114.561	110.449	99.4435	1193.36			178.09	150.673	185.437	186.725	172.062	180.288	103.784	102.583	101.486	1361.13			158.902	165.354	177.631	273.116	270.32
21PHAS_1284	Ttu_1A	506189658	506190759	21	718.1	premeiotic			48.4155	48.6726	59.1087	22.9212	26.9134	19.9978	30.2811	39.8204	29.8479	325.979			32.8602	62.417	40.1212	31.1134	26.2306	28.9405	44.1273	49.0383	32.7399	347.588			44.7202	33.2848	40.2957	27.0439	31.1329	31.0865	60.4166	34.8637	49.2932	352.138			44.3021	40.8373	57.166	59.4336	64.4062
21PHAS_1285	Ttu_1A	506200316	506201651	21	2977.6	premeiotic			238.811	213.232	222.008	108.37	88.6049	109.303	56.8132	69.8027	70.2669	1177.21			241.757	255.556	232.661	108.624	101.129	107.291	88.7637	71.083	73.8942	1280.76			254.877	265.981	269.752	154.449	153.199	135.147	66.7066	70.2749	71.1369	1441.52			377.85	431.172	415.932	470.301	473.757
21PHAS_1287	Ttu_1A	506270149	506272223	21	474.4	premeiotic			36.6959	35.5387	46.0824	22.865	19.698	17.2583	17.3035	14.2885	18.6549	228.385			32.8602	30.6196	26.2649	18.1495	16.2878	14.1173	12.8987	15.9712	15.299	182.468			29.6937	16.3452	30.556	22.0156	16.6271	21.7398	17.7112	13.3249	10.8252	178.839			42.8376	36.8288	37.6726	49.0973	41.1828
21PHAS_1288	Ttu_1A	506272443	506273447	21	3458.1	premeiotic			374.067	401.742	455.501	271.908	237.314	269.011	149.964	146.867	136.803	2443.18			312.641	389.812	339.582	260.097	220.638	251.994	154.106	112.473	142.281	2183.62			413.554	304.318	410.405	310.257	293.268	297.018	109.578	118.098	101.486	2357.98			324.028	327.2	357.014	436.708	390.463
21PHAS_1289	Ttu_1A	506331190	506331632	21	111.9	premeiotic			5.95588	7.33951	5.46265	4.49435	3.31908	3.2873	2.73972	2.81085	0.621831	36.0312			4.22488	3.53304	3.30896	6.1408	3.20524	2.1176	1.86692	2.24946	1.22392	27.8708			5.32042	4.45779	6.39766	3.19363	2.69474	4.56951	3.3105	1.82532	1.35315	33.1227			9.51947	9.52036	12.0465	14.113	12.6955
21PHAS_1290	Ttu_1A	506411983	506412989	21	886.9	premeiotic			39.962	45.9685	51.545	35.2807	28.8615	31.2294	16.4383	14.9912	16.1676	280.444			27.227	27.0866	33.0896	25.1091	21.9134	21.176	18.3298	11.6972	15.146	200.775			56.2239	41.3089	49.94	37.3722	30.1582	37.0407	15.7249	11.6821	12.5649	292.016			75.0573	61.8823	79.0687	73.3478	85.4621
21PHAS_1293	Ttu_1A	506634897	506635986	21	1530.6	premeiotic			107.782	124.385	124.24	93.3702	75.7615	92.1815	41.6726	50.5953	44.7719	754.761			119.705	129.545	132.772	80.1034	82.9437	84.7038	61.4388	50.8378	48.1919	790.241			135.886	102.529	135.401	95.9447	90.8185	99.4907	45.5194	40.7047	48.9066	795.201			176.476	189.656	196.248	203.744	192.909
21PHAS_1295	Ttu_1A	506683176	506684303	21	4523.8	premeiotic			346.786	428.782	378.604	269.886	206.793	269.285	155.299	154.128	146.752	2356.31			297.15	355.659	305.666	260.097	218.283	197.642	206.21	153.863	175.786	2170.36			391.266	274.897	355.786	279.952	243.903	270.57	155.759	141.645	128.356	2242.13			537.85	562.703	539.244	563.526	573.772
21PHAS_1296	Ttu_1A	506728961	506730623	21	2274.9	premeiotic			137.369	185.033	186.15	141.965	110.251	134.779	66.1859	73.5505	62.1831	1097.47			129.094	237.891	176.616	131.277	110.025	124.232	80.108	63.2099	69.1515	1121.6			213.464	189.605	215.802	162.739	157.327	162.287	54.2922	60.9658	49.4865	1265.97			196.247	242.519	242.682	284.446	297.879
21PHAS_1297	Ttu_1A	506736644	506738013	21	256.9	premeiotic			1.72913	1.93145	3.22156	1.46066	1.29877	1.23274	1.73035	0.93695	1.86549	15.4071			4.69431	2.35536	4.75664	10.2347	11.0548	11.9997	7.12825	2.24946	5.20166	59.6749			4.38575	5.64653	6.30217	5.36801	6.70819	5.40033	2.15183	5.6585	2.70629	44.3276			8.42107	8.76875	14.8938	18.2873	17.9594
21PHAS_1298	Ttu_1A	506766019	506767252	21	932.4	premeiotic			49.9525	59.875	59.9491	41.2919	30.8097	39.0367	25.9553	28.577	26.7387	362.186			30.513	45.9295	37.8463	33.2968	32.4449	29.6463	21.0453	32.1673	24.1724	287.062			45.6549	30.9073	41.919	30.5093	25.6287	29.4941	26.3185	24.6419	18.9441	274.018			55.6523	57.6232	62.8607	66.5895	61.929
21PHAS_1299	Ttu_1A	506767607	506769419	21	1299.4	premeiotic			80.8847	105.843	121.579	82.359	75.3286	81.3608	48.4498	48.9556	47.2592	692.02			75.5784	103.636	88.7216	74.9178	73.4588	68.9395	48.0309	50.163	41.6133	625.059			109.284	101.638	111.625	94.2459	98.9028	90.5594	47.5057	44.1728	53.546	751.479			119.359	118.503	128.131	157.032	152.965
21PHAS_1300	Ttu_1A	506781499	506782659	21	592.4	premeiotic			31.7006	31.2895	38.3786	23.483	18.9043	19.8608	9.94952	10.7749	8.70564	193.047			29.5742	40.0411	33.9169	18.4224	15.4375	15.529	10.8621	7.42322	9.79136	180.998			41.9162	31.2045	41.728	23.6464	18.4045	21.1167	10.4281	10.2218	10.6319	209.298			54.92	58.8759	69.8696	63.4091	53.8783
21PHAS_1301	Ttu_1A	506792782	506793735	21	1645.1	premeiotic			92.22	95.0274	100.989	79.0444	65.66	86.2917	47.1521	62.3071	59.6958	688.388			128.624	151.921	149.731	83.3785	63.8431	71.9982	48.3703	51.7376	46.356	795.959			157.527	127.196	162.711	120.882	99.1894	108.145	51.1472	55.6723	54.1259	936.596			180.87	186.148	197.124	201.359	213.036
21PHAS_1302	Ttu_1A	506794813	506796024	21	257	premeiotic			13.6409	23.1774	21.1503	10.5056	10.4623	10.5468	4.90266	6.09017	2.48733	102.963			25.3493	32.975	21.7151	7.64189	8.43828	11.2938	8.82546	4.04903	7.34352	127.631			24.3014	15.4537	18.0471	13.3181	11.0083	11.2853	7.44863	8.03142	10.052	118.946			27.46	21.2955	24.531	21.8652	23.533
21PHAS_1303	Ttu_1A	506851172	506851959	21	1213	premeiotic			79.1555	82.6661	86.0017	34.7751	27.3463	34.7906	17.0151	22.4868	15.5458	399.783			86.8448	103.636	82.3105	27.9748	27.081	24.47	30.0405	27.8933	25.8553	436.106			100.153	80.8346	98.6386	36.4209	33.1396	36.2099	20.8562	16.0628	17.5909	439.907			155.241	148.317	157.48	114.097	136.244
21PHAS_1308	Ttu_1A	507111619	507115042	21	1262.3	premeiotic			131.99	182.329	202.959	149.887	114.508	131.492	94.4483	96.2716	69.0233	1172.91			131.441	182.54	172.48	136.326	117.94	112.703	105.396	103.25	99.5965	1161.67			202.535	173.259	196.036	151.324	131.354	158.548	87.7283	97.2897	79.6424	1277.72			230.298	199.928	268.089	336.327	361.356
21PHAS_1309	Ttu_1A	507123994	507124731	21	495.7	premeiotic			14.6015	32.4484	35.9975	17.2471	16.1625	19.5868	13.5544	8.19831	4.97465	162.771			18.3078	35.3304	34.9509	11.5993	16.2878	14.3526	15.6143	12.597	12.2392	171.279			39.6155	49.9272	44.1152	23.7823	24.826	22.086	12.0833	9.12661	11.0185	236.581			25.6293	24.5525	40.52	47.1096	51.0915
21PHAS_1310	Ttu_1A	507168754	507170330	21	96.9	premeiotic			5.95588	11.2024	12.0458	2.97751	3.96846	4.52004	5.47944	3.98204	1.24366	51.3753			7.5109	14.1321	5.17026	2.1834	2.87817	4.23519	5.43105	3.14925	4.43671	49.1271			9.56237	11.2931	12.3179	2.92183	3.21076	4.98492	4.46918	2.92052	4.25275	55.9333			6.5904	2.50536	7.22788	7.55343	10.5279
21PHAS_1311	Ttu_1A	507170667	507171259	21	278.9	premeiotic			34.5825	54.0806	62.6104	17.6965	25.326	35.0646	24.2249	11.0092	17.4113	282.006			32.8602	49.4625	48.1868	18.5589	20.1472	17.4113	17.6509	17.3209	18.2058	239.804			50.7596	47.5498	55.8602	24.3259	25.5714	27.9017	19.0354	14.6026	12.9516	278.558			28.9245	29.3127	46.2147	35.9782	35.9188
21PHAS_1312	Ttu_1A	507194308	507195744	21	2598.4	premeiotic			260.714	299.761	307.449	147.078	124.321	149.572	83.3452	85.9651	70.2669	1528.47			212.652	274.399	250.034	129.503	120.098	109.644	94.0251	76.2568	85.9804	1352.59			284.642	193.765	276.818	144.461	133.074	146.917	72.0034	67.902	58.5719	1378.15			294.737	297.135	304.447	268.147	285.183
21PHAS_1313	Ttu_1A	507202395	507203742	21	3310.1	premeiotic			413.837	444.62	438.273	259.156	203.835	224.769	179.524	179.426	190.902	2534.34			363.34	374.502	362.745	251.5	211.153	198.348	213.508	199.527	188.331	2362.95			407.299	335.82	406.872	286.951	251.7	286.91	167.511	152.597	142.66	2438.32			340.504	364.78	355.481	353.62	343.706
21PHAS_1314	Ttu_1A	507206781	507207380	21	1257.9	premeiotic			75.313	79.9621	78.4381	50.5053	34.9946	38.7628	22.6388	16.8651	13.0585	410.538			77.4561	84.7929	67.2133	40.8022	40.8177	35.5285	28.0039	17.5458	20.6537	412.814			79.3748	67.4612	79.1591	48.8557	39.7331	51.7185	23.5046	21.3563	20.2972	431.461			144.623	125.518	137.111	136.161	142.437
21PHAS_1315	Ttu_1A	507207468	507209347	21	700.9	premeiotic			44.9573	73.7814	66.2522	38.0896	40.9112	40.4064	19.7548	21.0814	21.7641	366.998			38.4934	70.6607	61.4226	35.2073	36.8275	36.4697	23.5911	24.5191	24.6314	351.823			65.7143	50.8188	65.9819	40.9056	42.3132	37.3869	24.3322	18.9834	18.9441	365.38			55.2861	57.8738	71.6218	79.311	86.7006
21PHAS_1316	Ttu_1A	507274101	507275859	21	534.2	premeiotic			29.5873	27.8129	33.7564	23.483	20.5638	19.039	11.5357	12.4146	9.9493	188.142			21.1244	20.0205	20.4742	15.8296	14.8488	13.6467	10.6924	11.2473	8.41445	136.298			31.2035	25.2608	30.365	19.3656	16.6845	20.0781	10.4281	12.4122	11.7917	177.59			28.5584	32.0686	44.9005	39.1586	45.5178
21PHAS_1317	Ttu_1A	507304300	507305462	21	1756.3	premeiotic			120.847	147.563	151.834	115.954	91.1303	98.3452	66.9069	62.7756	50.9902	906.346			100.928	114.235	111.884	109.852	92.2978	84.2332	73.1495	51.7376	62.5729	800.89			147.39	98.9629	131.295	124.687	94.66	121.438	51.9749	56.9501	44.2672	871.626			174.279	182.891	175.66	218.056	213.965
21PHAS_1318	Ttu_1A	507317603	507318319	21	819.6	premeiotic			32.277	46.3548	43.281	39.8874	29.7274	36.9822	19.6106	17.0993	8.08381	273.304			23.0021	24.7313	33.2964	34.1156	22.8946	16.9408	18.3298	16.1961	15.605	205.112			42.2757	30.6102	40.5822	33.567	34.2863	27.694	14.8973	14.2375	11.7917	249.942			50.1603	40.8373	55.1948	69.3723	68.1219
21PHAS_1319	Ttu_1A	507321417	507322382	21	198.7	premeiotic			43.036	40.9468	39.9194	29.9436	21.2132	17.9432	21.0526	26.2346	21.7641	262.053			34.7379	42.3964	36.3986	21.561	16.6803	14.8232	25.2883	24.2942	21.2656	237.446			41.7006	28.2327	40.2002	23.3746	20.6979	25.0631	23.6701	18.8008	17.011	238.751			46.4989	41.5889	47.7478	44.923	41.1828
21PHAS_1320	Ttu_1A	507326269	507328191	21	3150.8	premeiotic			174.642	229.456	241.477	132.471	108.808	128.89	77.8658	63.7126	63.4268	1220.75			168.056	229.647	206.397	104.94	101.259	92.9389	84.6904	74.4572	69.7635	1132.15			232.157	197.629	236.236	137.19	133.361	134.039	71.8379	65.8941	63.4046	1271.75			240.916	227.988	280.792	271.128	284.564
21PHAS_1322	Ttu_1A	507400993	507402031	21	1378	premeiotic			44.1888	82.6661	86.4219	51.5727	58.7332	61.363	45.2775	35.8383	34.2007	500.262			22.5327	30.6196	40.5348	41.2116	37.6779	41.646	27.1553	24.5191	24.9374	290.834			68.5902	71.0275	78.5862	58.4366	58.195	64.8732	28.4703	27.1973	25.5165	480.893			66.2701	56.12	91.3342	118.47	119.523
21PHAS_1324	Ttu_1A	507434192	507434921	21	2484.2	premeiotic			130.837	200.485	183.209	171.909	143.586	165.872	116.799	114.542	113.795	1341.03			84.0282	134.255	116.641	158.16	120.556	125.409	107.433	89.5286	94.8538	1030.86			165.868	126.898	154.976	144.189	135.368	137.916	84.0867	75.7509	70.1704	1095.22			134.005	126.019	185.297	261.587	258.244
21PHAS_1328	Ttu_1A	507507212	507509735	21	101.6	premeiotic			5.76375	12.7476	7.14347	9.04489	7.57615	6.43764	5.47944	7.96407	4.97465	67.1316			5.16374	2.35536	5.37707	5.18557	7.84956	6.82336	8.99518	7.19828	4.43671	53.3848			6.32698	7.13246	6.1112	5.97956	7.85489	6.36962	9.76598	8.57902	7.92558	66.0453			4.02747	4.50964	5.91372	12.9203	11.7665
21PHAS_1331	Ttu_1A	507514031	507515896	21	2129.3	premeiotic			79.924	113.183	99.7284	96.6286	84.9972	87.7984	61.4274	50.8295	52.8557	727.372			72.2924	84.7929	94.9259	99.3446	93.8023	85.645	61.9479	47.9135	49.5688	690.233			108.134	81.429	105.609	82.6266	71.726	88.8977	46.1815	40.3396	35.3751	660.319			118.261	139.799	181.135	196.389	206.224
21PHAS_1333	Ttu_1A	507585898	507586798	21	44.8	premeiotic			3.26613	2.70403	6.86333	2.52807	3.752	2.19154	1.58615	2.57661	3.10916	28.577			0.469431	7.06607	4.34301	2.86571	2.15863	2.1176	1.52748	0.899785	0.61196	22.0597			3.66677	3.86342	2.96011	1.42694	1.66271	1.3847	1.48973	0.365064	0.966534	17.786			1.83067	3.25697	3.72346	4.96936	2.47716
21PHAS_1336	Ttu_1A	507630125	507631048	21	2083.4	premeiotic			130.645	181.943	193.014	166.235	152.172	166.694	108.435	97.677	129.341	1326.16			107.5	157.809	141.458	159.934	153.328	139.526	123.726	97.6266	99.2905	1180.2			177.084	132.248	177.511	170.485	160.595	183.057	84.5833	87.9805	85.6349	1259.18			168.787	171.116	192.306	295.975	308.716
21PHAS_1368	Ttu_1A	511943325	511945458	21	1896.4	premeiotic			204.037	242.59	246.94	103.033	102.17	132.725	56.0922	43.5682	52.2338	1183.39			242.226	259.089	270.301	126.773	120.491	147.526	69.9248	57.1363	74.2002	1367.67			247.04	262.712	271.566	165.049	186.912	171.703	55.6164	56.9501	53.1594	1470.71			273.136	295.382	254.509	247.872	291.376
21PHAS_1369	Ttu_1A	511959163	511959666	21	57.9	premeiotic			4.22675	1.93145	3.78184	1.6292	0.721539	3.2873	0.144196	2.10814	0.621831	18.4522			5.63317	9.42143	4.96345	2.86571	3.66313	3.9999	0.339441	0.899785	1.22392	33.0099			4.60144	2.37749	4.01047	3.46542	5.38948	1.5924	0.33105	1.09519	1.15984	24.0228			6.22427	6.26339	8.10399	5.36691	10.2183
21PHAS_1370	Ttu_1A	512049637	512050379	21	271.4	premeiotic			22.0944	18.9282	14.9873	14.2696	13.0598	13.1492	9.22854	7.96407	6.84015	120.521			12.2052	20.0205	14.2699	16.1026	14.0638	8.70567	14.7657	6.52344	7.34352	114			15.1704	16.048	15.278	10.804	11.0656	17.9319	9.2694	5.1109	5.02598	105.704			16.8421	14.5311	18.1792	17.2934	17.0305
21PHAS_1371	Ttu_1A	512053151	512054590	21	3647.2	premeiotic			213.067	233.706	270.751	195.167	174.684	198.471	103.244	81.2804	85.8127	1556.18			207.019	216.693	217.771	172.352	155.748	162.82	108.791	85.4795	104.186	1430.86			236.543	169.099	244.162	230.621	206.979	234.43	80.9417	78.1238	72.1034	1553			267.277	246.026	282.983	317.841	318.935
21PHAS_1372	Ttu_1A	512055895	512057292	21	1876.9	premeiotic			197.697	226.752	213.324	123.145	117.322	129.985	65.4649	63.0099	72.1324	1208.83			201.855	193.139	207.431	116.402	113.819	120.938	79.0897	59.1608	65.3267	1157.16			209.797	195.548	225.828	141.131	150.562	131.962	60.2511	60.6007	60.6983	1236.38			233.227	221.223	244.434	235.15	221.087
21PHAS_1407	Ttu_1A	524604646	524605925	21	3020.5	premeiotic			202.5	214.391	213.043	154.325	118.982	147.107	83.201	89.7129	110.686	1333.95			172.751	203.738	193.368	142.467	132.265	133.644	96.0617	79.8559	92.865	1247.01			223.961	190.793	225.35	177.62	165.526	157.856	69.0239	73.5605	62.8247	1346.52			256.66	259.806	284.954	348.253	341.539
21PHAS_1408	Ttu_1A	524653064	524653649	21	967.3	premeiotic			137.562	118.591	130.824	49.5502	38.3858	49.1726	18.6013	23.1895	13.6803	579.556			115.48	151.921	119.123	42.1669	36.3696	33.6462	21.3848	13.2718	16.2169	549.58			136.03	92.722	139.889	48.6518	47.6453	42.1641	12.2489	12.0471	13.5315	544.93			160.366	159.341	144.339	113.5	114.878
21PHAS_1409	Ttu_1A	524664225	524665141	21	3870.5	premeiotic			408.266	361.568	393.731	187.583	150.008	183.815	94.8809	103.299	113.795	1996.95			329.541	386.279	368.536	180.676	149.338	163.761	128.478	98.0765	114.437	1919.12			450.941	326.905	430.171	227.291	211.967	218.575	88.7214	91.0836	81.9621	2127.62			444.486	432.926	464.337	331.954	360.427
21PHAS_1411	Ttu_1A	525043378	525044060	21	133.8	premeiotic			6.9165	7.33951	9.38456	6.29209	5.70015	5.34187	4.61427	5.38746	5.59648	56.5729			6.1026	11.7768	8.68603	5.04911	5.49469	6.1175	4.58245	7.64817	3.0598	58.5171			10.6408	9.21277	12.0314	5.36801	5.33215	5.33109	1.15868	4.19824	1.73976	55.013			9.8856	11.2741	20.5885	24.2505	22.6041
21PHAS_1412	Ttu_1A	525051362	525053274	21	75.3	premeiotic			9.9905	7.33951	12.4661	5.05615	5.84446	6.02672	5.19105	6.09017	9.32747	67.3321			11.7358	14.1321	12.2018	4.23033	4.64433	6.58807	6.95853	5.62365	4.74269	70.8573			12.1507	11.2931	15.7554	5.09621	6.70819	6.16191	5.46233	7.11876	5.6059	75.3525			13.9131	11.2741	19.2744	15.1069	16.4112
21PHAS_1413	Ttu_1A	525064831	525065885	21	1364.5	premeiotic			60.9036	67.6008	78.8583	58.7075	50.0026	54.5144	31.7231	33.9644	31.0916	467.366			63.3732	81.2598	67.2133	45.5784	48.3402	42.3519	41.242	33.0671	27.3852	449.811			84.5515	56.4653	76.9629	56.8058	55.5002	51.857	35.4224	34.3161	30.5425	482.424			103.616	84.6811	121.56	156.436	166.899
21PHAS_1414	Ttu_1A	525081790	525082993	21	1250.4	premeiotic			154.853	185.033	184.049	146.291	126.269	148.066	66.1859	74.956	82.7036	1168.41			141.768	189.606	166.896	121.997	122.649	129.644	105.905	82.1054	76.495	1137.07			179.816	166.127	192.598	147.45	132.73	134.662	72.831	77.7587	64.7578	1168.73			183.433	170.865	212.456	302.932	286.731
21PHAS_1415	Ttu_1A	525163256	525164019	21	1909.7	premeiotic			51.2974	92.7096	94.1257	64.1007	62.7739	68.7594	63.5904	70.9739	59.6958	628.027			58.6789	87.1482	68.4542	67.5488	70.7115	71.2924	72.1311	57.3613	70.5284	623.855			103.676	73.4049	97.7792	87.5189	72.586	83.8436	73.9897	68.0845	76.3562	737.239			138.032	130.78	168.432	236.144	264.127
21PHAS_1416	Ttu_1A	525215151	525216103	21	596.6	premeiotic			42.2675	49.8314	56.7275	23.4268	26.9134	28.49	22.7829	17.3336	21.1423	288.915			33.799	48.2848	42.1893	18.2859	19.1006	21.4112	16.1234	14.6215	23.8664	237.682			49.0341	34.1764	47.0753	25.2772	25.686	29.3556	16.387	14.6026	16.4311	258.025			32.2197	33.5718	51.0332	37.3696	39.3249
21PHAS_1418	Ttu_1A	525256567	525257439	21	501.5	premeiotic			14.6015	28.9718	28.854	20.0561	15.2966	22.6002	16.1499	19.9102	18.0331	184.473			19.7161	36.508	23.1627	21.4246	20.3435	20.2348	17.8206	15.5213	14.2281	188.96			35.0141	25.558	39.0544	27.3157	29.0688	22.3629	11.2557	11.8646	12.9516	214.446			39.5424	43.3427	41.6151	58.0422	68.1219
21PHAS_1419	Ttu_1A	525319991	525320803	21	3172.7	premeiotic			185.977	262.677	306.889	137.302	132.114	143.683	117.231	118.993	112.551	1517.42			199.508	241.424	221.701	128.002	138.087	139.997	143.583	107.074	128.206	1447.58			285.864	218.729	287.608	195.083	161.799	166.441	104.777	110.432	98.1998	1628.93			223.341	222.476	285.611	279.676	267.533
21PHAS_1420	Ttu_1A	525360276	525361793	21	1499.9	premeiotic			173.873	134.815	159.537	53.4266	47.9823	52.3229	47.5846	42.397	51.612	763.551			157.259	168.408	137.115	58.5423	61.0304	47.0577	55.838	41.615	47.7329	774.599			166.155	125.412	167.581	88.2664	67.1392	76.2277	44.0297	42.1649	42.1409	819.117			258.49	246.026	233.264	169.952	167.208
21PHAS_1421	Ttu_1A	525405416	525406307	21	1339.4	premeiotic			64.9383	99.6628	101.269	71.1231	69.1234	87.3875	49.8918	27.4058	37.3099	608.112			57.2706	57.7063	77.9675	74.372	67.9641	63.9984	43.7878	27.2185	47.8859	518.171			100.153	86.4811	104.654	97.4396	107.847	100.114	32.9395	34.3161	35.9551	699.9			84.5768	75.4113	90.8961	122.644	127.883
21PHAS_1422	Ttu_1A	525520176	525521342	21	3406.5	premeiotic			262.827	296.671	303.387	172.583	137.67	164.776	126.604	123.443	126.232	1714.19			284.006	337.994	323.658	170.168	148.945	166.114	149.354	135.643	120.556	1836.44			346.33	305.804	350.344	221.583	216.783	200.505	128.944	121.749	124.49	2016.53			321.099	324.694	295.686	342.29	323.579
21PHAS_1424	Ttu_1A	525633980	525634796	21	74.9	premeiotic			4.41888	12.7476	10.6452	2.80897	2.74185	2.32851	0.865175	2.57661	4.35282	43.4855			8.91919	7.06607	5.37707	3.13863	2.55111	4.94106	2.03664	3.37419	2.44784	39.8518			7.76493	7.42965	8.21192	4.82441	3.78411	5.05415	3.80708	3.46811	1.93307	46.2774			9.8856	10.773	13.1416	10.1375	11.7665
21PHAS_1425	Ttu_1A	525654043	525654690	21	422	premeiotic			24.0156	23.95	31.2352	17.3594	13.9978	16.1626	16.4383	14.2885	11.193	168.64			23.941	31.7973	21.0946	16.9213	18.5119	16.2349	16.6326	15.7462	13.3101	174.19			30.7002	16.3452	24.4448	17.8707	17.4298	15.0932	17.7112	17.8882	15.2712	172.755			40.6408	44.5954	51.2523	59.036	63.4773
21PHAS_1426	Ttu_1A	525666219	525667283	21	407.7	premeiotic			19.2125	16.9968	22.9712	16.8538	15.6574	13.5601	12.1125	10.0722	4.97465	132.411			22.0633	29.442	22.3355	14.6015	13.5405	9.41153	15.784	13.4968	12.3922	153.067			27.7524	24.0721	28.8372	20.181	14.4484	18.9704	7.2831	12.0471	9.85864	163.45			29.2907	30.5654	34.6062	31.8039	34.6803
21PHAS_1427	Ttu_1A	525673408	525673851	21	275.4	premeiotic			22.4786	36.6976	30.955	12.4157	14.7915	16.7105	16.2941	7.4956	6.84015	164.679			33.3296	28.2643	24.6104	12.4181	15.1104	11.9997	6.27965	10.7974	9.63837	152.448			25.0922	19.3171	28.9327	14.1335	16.6845	13.4316	3.80708	8.76155	7.15235	137.313			31.4875	34.3234	39.6439	29.2199	34.9899
21PHAS_1428	Ttu_1A	525909741	525910847	21	1456.6	premeiotic			139.291	142.541	153.935	71.0108	66.6702	77.5256	58.6877	57.8566	60.3176	827.835			135.196	157.809	129.877	74.372	76.2716	81.6451	63.3057	48.1385	53.5465	820.161			147.893	123.927	150.775	91.2562	84.6264	85.5052	51.9749	49.2837	45.4271	830.668			183.433	184.144	167.117	138.745	120.142
21PHAS_1431	Ttu_1A	525918624	525919851	21	375.5	premeiotic			31.5085	28.1992	27.7335	12.8651	9.95723	11.2316	11.1031	12.1803	1.86549	146.644			28.1659	30.6196	29.9875	10.3711	9.61572	4.47048	10.6924	11.6972	9.94435	145.564			31.8506	27.3411	31.1289	13.9296	11.8683	9.83137	9.2694	8.21395	7.92558	151.359			38.444	36.8288	37.0155	43.1341	34.9899
21PHAS_1432	Ttu_1A	525962590	525965689	21	556	premeiotic			54.5635	35.1524	42.3005	19.8875	13.4928	14.108	10.9589	7.4956	8.08381	206.043			37.0851	48.2848	48.1868	16.3755	14.3909	15.0585	14.5959	12.1471	10.5563	216.681			49.6093	40.4173	48.8896	22.9669	14.5631	19.3166	12.911	11.4995	11.4051	231.578			122.289	93.1993	96.5908	69.1735	63.1676
21PHAS_1433	Ttu_1A	526053081	526054940	21	2981.5	premeiotic			263.019	232.547	291.762	128.932	132.474	148.614	92.7179	96.0373	104.468	1490.57			273.209	281.465	278.987	157.068	136.19	166.114	99.6258	95.3772	97.3017	1585.34			322.317	328.093	304.605	181.357	189.205	152.525	97.3287	85.6076	96.0735	1757.11			393.96	436.684	408.704	364.751	360.117
21PHAS_1435	Ttu_1A	526068952	526069484	21	405.8	premeiotic			36.3116	35.925	40.8999	10.7303	10.2458	12.1904	10.9589	11.9461	7.46198	176.67			29.1047	28.2643	31.4352	10.3711	13.3443	10.588	10.0135	9.22279	8.72043	151.064			35.0141	33.8792	39.4363	12.7066	10.779	12.9469	10.5936	11.6821	8.89211	175.93			54.5539	46.0986	44.2434	36.9721	41.8021
21PHAS_1436	Ttu_1A	526097338	526100076	21	2302.7	premeiotic			229.974	278.901	248.06	97.6398	88.2442	109.166	70.5118	69.5685	84.5691	1276.63			197.63	220.226	229.559	111.353	85.9527	99.0564	89.1032	73.7823	76.0361	1182.7			278.459	229.725	279.874	153.702	153.715	163.602	89.3835	89.2583	75.9696	1513.69			266.911	274.587	277.945	258.208	299.117
21PHAS_1437	Ttu_1A	526108485	526109524	21	1101.8	premeiotic			87.8012	105.457	110.794	47.5278	40.4062	50.1314	27.6856	30.6851	26.1169	526.605			99.05	78.9045	86.0331	45.7149	41.2756	43.9989	33.7743	37.3411	34.5758	500.668			110.075	110.553	107.041	59.7956	59.2843	57.2573	33.9326	27.1973	17.3976	582.535			104.348	108.482	125.721	107.139	109.305
21PHAS_1439	Ttu_1A	526133277	526134301	21	243.5	premeiotic			28.8188	33.9935	27.0331	10.4494	8.36985	7.12249	3.6049	3.98204	3.10916	126.483			40.3711	36.508	25.8513	11.0534	10.4661	8.70567	6.78881	7.64817	6.88455	154.277			26.4583	22.8833	33.5161	13.386	13.4737	11.4238	3.80708	4.38077	3.28621	132.615			38.0779	32.8202	28.0354	20.8713	21.9848
21PHAS_1442	Ttu_1A	526140393	526141951	21	1388	premeiotic			129.3	146.404	155.896	65.8423	60.3206	66.7049	28.8392	26.9373	25.4951	705.739			150.218	126.012	152.006	72.1886	61.8807	65.8807	34.9624	25.6439	33.8108	722.602			153.861	145.027	148.865	93.2946	90.3025	92.0825	26.484	24.8244	21.2637	796.004			160.366	150.321	160.328	130.197	122.31
21PHAS_1444	Ttu_1A	526171232	526171935	21	52.3	premeiotic			9.41413	9.27096	7.28354	3.03369	2.30892	3.2873	1.73035	2.57661	3.10916	42.0147			7.5109	8.24375	7.85879	1.50109	1.83156	3.29404	2.88525	3.14925	2.60083	38.8754			10.2813	10.1043	8.49839	4.55262	3.32543	4.29257	1.48973	1.46026	1.73976	45.7444			10.984	7.26554	8.76107	6.55956	5.57361
21PHAS_1445	Ttu_1A	526172332	526173566	21	1190.2	premeiotic			82.998	107.389	114.576	52.1907	55.9914	60.8151	46.2869	44.5051	51.612	616.363			91.5391	85.9705	98.4417	55.8131	54.5545	62.822	52.4436	37.1161	39.0125	577.713			100.657	95.6939	99.9754	66.9302	66.8525	64.1116	41.0502	37.054	41.9476	614.272			94.8285	97.9595	108.637	101.574	110.234
21PHAS_1446	Ttu_1A	526238927	526240686	21	602.3	premeiotic			118.349	105.071	128.863	57.4154	52.3837	58.3496	43.6914	38.8834	39.7972	642.803			84.4976	110.702	100.303	48.0347	50.6951	49.8811	42.5998	37.566	34.5758	558.855			130.494	109.959	121.938	57.9609	58.9403	60.9268	39.5605	38.5143	37.8881	656.181			130.71	130.279	135.578	101.773	113.64
21PHAS_1448	Ttu_1A	526425324	526426819	21	1037.1	premeiotic			78.1949	78.4169	86.1418	43.3705	35.7883	41.2283	31.2905	26.2346	31.0916	451.757			60.5566	68.3054	51.9094	33.8427	31.202	27.9993	29.5313	25.8688	27.2322	356.448			77.5774	57.3569	73.3344	42.8761	34.401	42.6488	22.8425	21.9039	19.9106	392.851			83.4784	77.6661	74.9072	62.2164	50.4722
21PHAS_1449	Ttu_1A	526454021	526455090	21	3343.9	premeiotic			271.473	322.552	302.547	126.291	123.816	143.546	102.235	99.5509	109.442	1601.45			258.657	286.176	300.495	147.652	151.889	129.409	118.974	107.074	96.6897	1597.02			313.905	271.034	307.565	192.501	178.312	188.735	97.3287	96.7421	82.542	1728.66			308.65	312.919	330.292	287.229	274.036
21PHAS_1452	Ttu_1A	526617657	526618704	21	3650.6	premeiotic			407.113	403.673	421.325	160.785	130.598	154.914	93.7273	99.0824	108.199	1979.42			422.488	429.853	456.43	137.008	119.379	125.879	100.814	101.226	108.164	2001.24			480.779	438.052	477.056	211.934	209.387	205.489	87.0662	85.2426	87.7613	2282.77			521.374	541.157	536.178	342.489	352.067
21PHAS_1453	Ttu_1A	526652077	526653159	21	3792.8	premeiotic			301.636	320.621	351.01	189.1	153.832	165.461	105.263	116.416	113.795	1817.13			313.111	329.75	311.456	165.256	155.683	154.584	135.097	115.397	119.026	1799.36			374.442	300.158	357.41	216.079	198.895	204.312	91.0388	86.8854	94.527	1923.75			356.248	385.073	387.02	331.158	331.32
21PHAS_1454	Ttu_1A	526659024	526660263	21	175.1	premeiotic			10.3748	21.6322	21.7105	9.94376	13.7092	9.72494	11.2473	5.6217	9.32747	113.292			10.7969	9.42143	14.0631	7.2325	5.95259	5.88221	8.48602	6.29849	9.02641	77.1597			13.1572	17.8312	19.5749	10.1924	7.51088	6.43885	3.47603	5.1109	7.34566	90.6381			13.1808	15.5332	11.8274	7.75221	5.57361
21PHAS_1455	Ttu_1A	526664160	526665213	21	4925.6	premeiotic			398.083	472.819	489.818	244.437	229.377	255.725	177.794	188.561	192.146	2648.76			334.704	409.832	408.037	231.849	218.218	227.524	193.481	157.912	191.238	2372.8			456.765	336.117	483.358	313.043	289.025	308.373	151.29	146.756	145.367	2630.09			443.021	452.969	475.288	466.126	500.077
21PHAS_1456	Ttu_1A	526676303	526677899	21	530.3	premeiotic			24.3999	27.0403	27.3133	17.8089	12.194	14.7929	9.80532	7.4956	11.8148	152.665			23.4716	29.442	21.3015	12.5545	14.6525	11.0586	10.0135	10.3475	8.26146	141.103			45.3673	36.2567	47.1708	30.917	32.7382	32.5404	11.7523	9.67421	10.6319	257.049			80.1832	51.8609	50.1571	82.889	94.7514
21PHAS_1457	Ttu_1A	526706029	526707506	21	1521.8	premeiotic			110.088	114.728	153.234	63.1457	47.1886	64.9242	30.5695	42.397	23.6296	649.905			100.458	137.788	106.3	49.3994	41.9952	40.2343	38.6962	40.9402	38.2475	594.06			111.801	84.9952	118.595	63.193	49.1934	58.5036	34.9258	33.0383	29.9625	584.208			87.5059	93.9509	98.7811	78.3172	64.0965
21PHAS_1458	Ttu_1A	526748089	526749500	21	756.4	premeiotic			143.517	142.927	162.899	65.9546	61.4029	58.8975	49.4592	43.5682	56.5867	785.213			144.115	148.388	137.115	56.7683	58.4138	52.4693	51.2555	45.6641	43.1432	737.332			140.991	118.577	139.125	65.911	60.7177	58.7805	37.7397	38.8794	42.9141	703.636			160.366	162.097	168.432	120.06	101.564
21PHAS_1459	Ttu_1A	526756659	526759099	21	864.7	premeiotic			108.551	120.136	124.52	63.9322	54.3319	67.1158	32.5883	28.8112	25.4951	625.482			84.4976	78.9045	95.1327	53.9026	54.9469	57.1751	29.5313	25.6439	28.1502	507.885			96.4146	69.2443	103.986	69.8521	64.8458	71.3813	24.1667	32.4907	23.7767	556.158			91.1672	93.7004	90.4581	90.4424	91.0357
21PHAS_1462	Ttu_1A	526848984	526850616	21	468.2	premeiotic			280.695	274.266	295.964	150.898	139.185	151.216	101.226	117.587	122.501	1633.54			227.674	244.957	257.892	141.921	124.873	141.879	116.089	98.3015	120.097	1473.68			283.132	221.404	278.155	191.414	170.915	191.642	100.805	97.4722	97.04	1631.98			266.545	276.341	252.1	231.374	222.635
21PHAS_1463	Ttu_1A	526862440	526863509	21	4774.4	premeiotic			468.977	563.597	598.931	349.099	325.27	375.437	250.324	227.445	246.245	3405.32			406.997	514.646	481.247	343.476	335.373	356.697	229.462	194.803	240.194	3102.89			508.387	419.924	495.771	396.417	373.938	412.502	202.272	188.738	166.63	3164.58			437.163	445.703	481.64	534.902	520.514
21PHAS_1472	Ttu_1A	527944456	527945678	21	654.4	premeiotic			61.48	50.604	47.9033	28.2021	23.45	30.8185	15.2848	11.4776	13.0585	282.279			34.7379	47.1071	39.9144	16.7849	16.6803	18.5878	8.99518	9.44774	12.5452	204.8			101.663	94.8023	90.6176	85.8882	80.0969	86.1976	21.8493	22.9991	21.8437	605.958			150.115	88.4391	108.418	165.579	185.477
21PHAS_1473	Ttu_1A	527952891	527953896	21	2172.1	premeiotic			172.72	206.279	200.998	83.932	80.668	80.6759	67.4837	63.9468	75.2416	1031.94			156.79	175.474	184.061	76.146	68.8799	71.9982	91.4793	70.858	72.0583	967.745			232.445	201.492	226.401	123.464	105.267	119.084	72.831	89.9884	83.1219	1254.09			235.424	221.474	260.861	218.652	183
21PHAS_1477	Ttu_1A	528124858	528125759	21	698.2	premeiotic			39.3856	27.0403	39.9194	19.3819	20.5638	19.7238	22.6388	30.4509	29.8479	248.952			47.4125	48.2848	47.5664	20.1964	18.5119	14.1173	24.1003	26.7686	22.0306	268.989			48.4589	36.8511	42.6829	31.6645	23.2206	28.5941	30.1256	31.9431	20.4905	294.031			60.412	55.8695	57.166	57.6446	52.6397
21PHAS_1479	Ttu_1A	528138146	528139009	21	1847.9	premeiotic			129.684	144.859	145.951	77.5276	63.9283	74.3752	65.4649	72.8478	75.8634	850.501			121.583	174.296	156.555	67.5488	55.4048	58.5868	77.5622	61.8602	66.3977	839.795			165.58	123.035	163.379	86.9074	79.9249	75.2584	77.1347	71.3701	68.044	910.634			198.81	207.444	225.16	208.515	193.528
21PHAS_1480	Ttu_1A	528174758	528175915	21	1119	premeiotic			69.9335	110.479	112.475	50.4491	54.0432	52.049	35.328	42.397	38.5535	565.707			64.3121	75.3714	80.656	40.5293	41.4719	45.8812	37.8476	32.8421	33.8108	452.722			84.2639	80.5374	100.357	64.4161	58.8256	57.3266	34.5947	38.5143	37.6948	556.531			82.0139	92.1972	111.485	109.922	103.112
21PHAS_1489	Ttu_1A	529286145	529287219	21	527.3	premeiotic			37.2723	36.3113	43.5611	14.7752	13.0598	14.6559	10.2379	8.90102	5.59648	184.371			29.1047	35.3304	38.0531	15.8296	13.8022	8.23509	11.8804	8.09806	8.41445	168.748			51.7662	52.3047	50.0354	34.7901	31.0755	32.8866	12.7454	10.2218	11.7917	287.618			65.5379	62.8845	56.947	54.2655	59.7615
21PHAS_1490	Ttu_1A	529677705	529678360	21	190.8	premeiotic			21.7101	41.7193	35.2971	8.65163	10.9674	12.6013	8.50756	8.66678	6.84015	154.961			15.4912	22.3759	26.0581	11.1899	13.4751	14.1173	4.92189	6.74839	6.27259	120.65			15.3861	16.6424	21.3892	14.2014	14.1617	14.6086	2.15183	3.46811	4.44606	106.455			16.1099	9.7709	13.7987	21.4677	19.8173
21PHAS_1492	Ttu_1A	529974379	529975991	21	1453.5	premeiotic			129.108	119.75	130.123	61.5165	45.1683	51.775	32.8767	40.7573	41.0409	652.116			110.786	113.057	129.463	53.0838	48.4711	46.3518	38.866	35.3165	37.4826	612.878			138.475	114.417	141.99	81.4714	74.9368	77.3355	30.6221	35.0462	27.0629	721.356			134.371	146.563	147.843	115.289	108.066
21PHAS_1493	Ttu_1A	530102449	530104032	21	4528.4	premeiotic			415.567	466.638	512.789	165.111	150.152	172.857	94.1599	125.317	136.803	2239.39			349.726	479.315	415.689	135.78	127.817	139.291	113.373	89.7535	99.7495	1950.49			450.941	367.025	448.409	188.968	182.096	190.05	94.6803	100.94	92.014	2115.12			460.596	460.234	509.018	342.29	349.899
21PHAS_1494	Ttu_1A	530562969	530564298	21	2566.2	premeiotic			307.784	341.867	363.056	137.471	119.415	136.697	64.7439	64.4153	65.9141	1601.36			261.473	274.399	281.262	114.082	113.622	119.526	76.3741	68.3836	56.4533	1365.58			303.551	283.813	301.263	154.381	135.368	152.871	64.8858	59.323	45.2338	1500.69			355.882	356.262	360.956	287.627	275.894
21PHAS_1495	Ttu_1A	530570305	530570896	21	978.9	premeiotic			69.165	52.9217	71.9949	41.011	37.1592	32.873	23.5039	22.0183	24.8733	375.52			59.6178	68.3054	62.0431	34.525	32.1178	32.2345	18.3298	16.871	16.3699	340.414			71.1785	54.385	76.7719	45.0505	37.4397	40.5025	17.8767	14.7851	18.7508	376.741			118.993	110.737	125.721	111.513	107.137
21PHAS_1519	Ttu_1A	534581910	534582531	21	874.1	premeiotic			80.3083	84.5975	98.7479	52.4716	47.6937	49.7205	29.416	31.622	39.7972	514.375			64.3121	100.103	72.7972	43.9409	41.2756	42.1166	28.3433	23.8443	24.6314	441.364			88.1463	69.8387	95.4875	56.8058	53.5508	60.9268	20.5251	26.2846	20.8771	492.443			89.7027	105.726	106.228	97.7971	100.635
21PHAS_1520	Ttu_1A	534597943	534598354	21	385	premeiotic			22.4786	33.2209	29.5543	12.1348	12.8434	12.1904	12.1125	14.2885	4.97465	153.798			24.8798	42.3964	33.2964	10.0982	11.5127	10.8233	10.3529	8.32301	11.7802	163.463			30.9159	38.337	33.1342	16.5117	17.6018	15.7163	10.2626	10.2218	8.89211	181.593			24.5309	32.0686	35.7014	28.8223	31.8935
21PHAS_1521	Ttu_1A	534602859	534604082	21	667.1	premeiotic			38.0408	39.4016	48.6036	19.3819	19.1208	21.9154	19.4664	14.757	14.3021	234.989			42.7182	42.3964	46.1187	26.7466	20.7359	15.9996	17.9904	10.5725	12.5452	235.824			51.6224	45.4695	50.4174	26.908	24.3673	26.7939	16.2215	10.2218	14.3047	266.327			75.0573	76.1629	75.5643	60.6262	62.5483
21PHAS_1523	Ttu_1A	534782742	534782934	21	279.5	premeiotic			25.7448	31.6758	29.8345	12.8089	14.1422	13.2862	6.20042	7.72983	6.21831	147.641			23.4716	32.975	31.8488	11.0534	11.1856	12.9409	8.14658	4.94882	9.48538	146.056			27.7524	19.3171	33.2296	16.4438	12.0403	15.4394	6.78653	6.57116	5.21928	142.8			39.1763	37.5804	49.062	36.3757	30.9645
21PHAS_1524	Ttu_1A	534783314	534784126	21	481.3	premeiotic			31.8928	35.925	42.0204	17.6965	16.0182	17.2583	18.7455	15.6939	12.4366	207.687			37.5545	56.5286	47.3595	15.0109	17.5961	14.3526	22.2334	14.1716	16.6759	241.483			43.0666	39.2286	40.7732	22.2874	17.2578	20.4243	15.2283	12.7773	15.2712	226.315			45.7667	42.8416	43.8054	39.5561	35.6092
21PHAS_1525	Ttu_1A	534784500	534786385	21	2896	premeiotic			194.431	231.001	250.301	157.864	130.31	152.038	70.9444	63.2441	63.4268	1313.56			159.607	169.586	189.645	168.667	136.125	141.644	91.3095	72.8826	96.9957	1226.46			225.255	180.986	201.67	177.348	152.511	196.766	55.9475	54.5771	54.1259	1299.19			239.817	220.973	244.215	281.067	259.173
21PHAS_1526	Ttu_1A	534789830	534792084	21	1605.6	premeiotic			81.0768	71.4637	86.1418	54.7749	36.4377	45.3374	38.5003	37.7122	40.419	491.864			77.9256	90.6813	86.8603	49.6723	42.4531	38.352	46.8428	48.3634	40.8483	521.999			125.893	91.8305	111.911	67.1341	62.7244	62.0346	53.2991	45.4505	44.2672	664.544			154.142	159.341	152.881	146.696	159.158
21PHAS_1527	Ttu_1A	534835176	534836280	21	947.3	premeiotic			63.7855	57.1709	70.7343	24.4942	24.6766	25.3396	22.062	21.7841	16.7894	326.837			56.3317	62.417	64.9384	24.2903	23.7449	25.6464	19.3481	18.4456	18.5118	313.674			70.6034	51.116	65.5999	29.6939	25.8007	32.9559	16.718	21.9039	14.8846	329.276			68.8331	66.6425	62.8607	48.1034	43.66
21PHAS_1528	Ttu_1A	534838088	534839105	21	1761.3	premeiotic			163.691	149.881	165.84	71.5726	67.1752	70.2661	42.2494	51.298	62.805	844.778			153.504	147.21	141.458	74.099	69.8611	63.5279	54.6499	41.3901	57.3713	803.071			153.717	120.955	144.568	88.1984	72.242	83.0128	42.5399	45.268	39.4346	789.935			228.101	211.202	194.934	145.901	130.051
21PHAS_1529	Ttu_1A	534896801	534897547	21	2041.8	premeiotic			201.347	224.048	235.874	113.426	118.837	142.861	88.9689	75.6587	77.1071	1278.13			225.796	211.982	251.274	102.347	109.959	113.409	77.7319	74.6821	81.6967	1248.88			235.392	245.476	254.856	158.254	168.049	146.57	69.5205	76.1159	74.8097	1429.04			267.644	265.067	230.416	189.035	201.889
21PHAS_1530	Ttu_1A	534912235	534913092	21	321.8	premeiotic			17.4834	24.7226	24.9321	13.0898	16.5232	19.039	18.8897	11.4776	6.21831	152.376			12.2052	14.1321	15.9244	13.2368	16.7457	9.41153	10.8621	7.42322	14.3811	114.322			21.2098	13.9677	20.1479	19.3656	18.8632	18.4857	6.78653	6.57116	8.11888	133.516			14.2792	12.5268	20.8075	21.6664	13.934
21PHAS_1531	Ttu_1A	534914607	534915187	21	466.3	premeiotic			31.8928	32.0621	32.3557	16.4606	16.3068	20.6826	22.7829	20.6129	28.6042	221.761			24.8798	32.975	29.5739	18.013	18.7081	19.9995	22.5728	17.7707	20.3477	204.841			36.5239	24.6664	42.9694	27.7234	25.17	21.809	15.8904	16.4279	16.4311	227.612			32.5859	30.8159	32.1969	28.4248	25.7005
21PHAS_1532	Ttu_1A	534915984	534916887	21	739.8	premeiotic			55.332	68.7596	77.4576	27.3032	28.4286	33.5579	16.8709	14.2885	14.3021	336.3			61.4955	91.8589	77.1402	26.8831	27.4735	26.5876	16.2932	11.6972	17.5939	357.023			66.5052	48.7385	77.4404	35.0619	35.5477	37.5946	9.60045	9.67421	8.31219	328.475			52.7232	61.1307	51.4713	39.3574	39.6346
21PHAS_1533	Ttu_1A	535041254	535042568	21	1566	premeiotic			154.469	149.108	178.166	88.5949	77.4211	80.402	50.4686	67.9288	59.074	905.632			148.34	169.586	159.657	75.6001	75.6829	69.6454	56.6866	53.9871	49.5688	858.754			177.443	123.035	176.365	106.613	90.8759	100.806	44.0297	50.5614	45.2338	914.963			160.366	152.075	151.786	117.675	125.097
21PHAS_1534	Ttu_1A	535042936	535043960	21	1769.9	premeiotic			165.035	188.896	200.998	108.426	96.614	103.687	77.4332	72.3794	77.7289	1091.2			165.24	195.495	172.893	106.714	97.4	86.3508	79.2594	60.0606	75.8831	1039.3			197.215	163.452	211.218	130.259	123.098	130.439	64.8858	63.7038	57.7987	1142.07			213.822	208.195	210.923	191.817	207.153
21PHAS_1591	Ttu_1A	543490189	543491722	21	427.1	premeiotic			31.7006	30.5169	36.8379	16.292	11.5446	14.382	7.35399	2.57661	4.97465	156.179			20.655	57.7063	27.9194	10.2347	6.80296	8.70567	6.61909	6.97333	6.73156	152.348			33.648	16.6424	32.3703	13.0463	13.3017	16.1318	9.76598	4.74584	3.86614	143.518			44.3021	41.0879	45.9956	41.3451	19.5076
21PHAS_1592	Ttu_1A	543539076	543539992	21	782.9	premeiotic			108.166	99.2766	105.051	50.6738	36.3655	41.6392	29.7044	38.1807	11.193	520.251			91.0696	85.9705	79.2083	42.3033	36.7621	44.4695	34.4532	8.99785	26.0083	449.243			65.7862	60.3288	59.2977	43.2838	36.121	42.441	20.6906	19.3484	18.7508	366.048			84.2107	114.495	103.381	68.5772	66.8834
21PHAS_1593	Ttu_1A	543541257	543547925	21	319	premeiotic			108.743	75.3266	94.686	50.7862	34.8503	54.6514	34.7512	36.541	24.2514	514.587			86.3753	97.7473	87.4807	37.3907	27.4735	14.8232	26.8158	26.7686	29.3741	434.249			72.257	41.9032	64.1676	33.0235	28.4955	27.694	23.8356	19.7135	25.3232	336.413			94.8285	113.493	110.17	75.7331	75.5534
21PHAS_1594	Ttu_1A	543548050	543551314	21	1309.9	premeiotic			415.759	334.527	386.308	158.707	112.993	161.078	85.5082	69.8027	88.3001	1812.98			365.217	314.44	390.251	115.993	97.9233	121.879	64.324	51.0628	79.0959	1600.19			279.969	207.436	259.63	104.438	101.598	106.622	51.9749	41.7999	38.0814	1191.55			438.994	422.654	423.379	252.245	268.153
21PHAS_1596	Ttu_1A	543588485	543589065	21	326.3	premeiotic			21.1338	27.4266	28.5739	13.4831	11.6168	14.9298	9.94952	12.1803	8.08381	147.378			12.6746	15.3098	26.0581	13.3733	12.4285	17.4113	8.99518	5.17376	7.03754	118.462			20.9941	14.2649	20.4343	15.0168	13.3017	11.2853	7.11758	7.30129	7.34566	117.062			27.46	25.0536	28.0354	27.4309	34.061
21PHAS_1597	Ttu_1A	543593501	543595533	21	290.4	premeiotic			51.2974	27.0403	50.9847	20.2246	22.6563	24.9287	12.8334	11.9461	12.4366	234.348			41.3099	28.2643	39.9144	24.4268	15.4375	15.0585	12.2199	4.94882	12.2392	193.819			40.694	38.6342	35.3304	18.9579	18.3472	18.555	5.2968	8.76155	9.66534	194.242			68.4669	59.1264	64.3939	52.0789	47.6854
21PHAS_1598	Ttu_1A	543599737	543600934	21	194.1	premeiotic			20.3653	16.9968	18.2088	10.5617	7.93692	10.1359	8.50756	7.4956	8.70564	108.914			17.8384	18.8429	18.1993	10.3711	7.39167	9.88211	9.50434	9.44774	7.03754	108.515			15.2423	14.8593	15.8509	9.17318	9.05892	8.16973	8.11073	6.2061	10.8252	97.4963			21.2357	20.2934	17.7412	14.9081	13.3147
21PHAS_1599	Ttu_1A	543611634	543613321	21	1877.9	premeiotic			165.996	136.36	162.339	71.5726	58.0117	63.5545	55.227	52.0007	68.4015	833.463			112.663	128.367	129.463	62.3633	55.0124	48.7047	67.5487	52.8624	51.7106	708.696			127.69	105.798	137.216	81.3355	80.9569	87.9284	59.0924	54.3946	48.9066	783.318			140.961	140.3	131.854	119.662	120.762
21PHAS_1626	Ttu_1A	550465111	550466165	21	624.2	premeiotic			62.4406	36.3113	49.1639	23.3145	21.2132	27.9421	20.1874	22.4868	23.0078	286.068			63.3732	48.2848	61.8363	24.0174	22.0442	20.2348	23.9306	18.8955	16.8289	299.446			63.9169	55.2766	62.1624	30.5773	29.4128	34.8252	21.3527	20.0785	22.6169	340.219			86.7736	101.216	79.2877	66.3907	49.5432
21PHAS_1627	Ttu_1A	550471256	550472195	21	1193.5	premeiotic			108.743	96.5725	111.914	43.6514	38.6023	37.804	29.5602	32.7932	24.8733	524.514			122.052	109.524	103.198	36.8448	36.5659	28.7052	31.3983	20.4701	27.3852	516.144			125.317	87.0755	122.51	53.0686	44.8933	51.0954	28.1393	25.372	24.7433	562.215			196.98	187.651	185.516	133.974	124.168
21PHAS_1628	Ttu_1A	550493795	550494503	21	761.3	premeiotic			56.2926	49.4451	45.1019	15.337	11.9775	16.1626	12.6892	20.1444	21.7641	248.915			68.0675	48.2848	58.3205	15.4202	12.1014	9.17625	16.1234	12.597	9.79136	249.882			70.6034	55.2766	60.1571	18.5502	17.0285	13.9162	17.8767	15.5152	11.4051	280.329			125.95	125.769	127.693	95.4118	86.7006
21PHAS_1654	Ttu_1A	555735768	555737474	21	2286.2	premeiotic			166.957	154.13	159.397	59.4378	53.0331	56.843	47.5846	55.7485	54.7212	807.852			173.69	162.52	165.862	55.9495	49.256	54.8222	61.4388	64.3346	59.6661	847.538			196.64	154.834	180.28	82.3548	74.5354	75.3969	55.1198	57.4977	49.8731	926.532			178.673	193.414	198.438	131.986	157.919
21PHAS_1655	Ttu_1A	555738152	555739432	21	1831.2	premeiotic			129.3	153.743	160.378	75.449	67.4639	81.7717	56.0922	55.5143	50.9902	830.703			114.072	144.854	146.008	77.2377	62.4694	63.2926	56.3472	40.4903	56.7593	761.531			156.737	119.469	160.801	91.1203	76.2555	85.5052	40.2226	33.4034	39.8212	803.334			152.311	153.578	172.374	155.243	160.396
21PHAS_1656	Ttu_1A	555740954	555742442	21	2634.1	premeiotic			250.915	273.88	287.139	141.123	119.487	137.382	74.4051	78.4695	83.3254	1446.13			245.043	274.399	260.374	139.192	127.294	133.173	85.539	70.1832	73.1292	1408.33			308.728	279.355	282.166	165.525	165.87	161.179	63.2306	68.9972	58.9586	1554.01			299.131	267.572	289.334	292.795	275.584
21PHAS_1658	Ttu_1A	555761049	555762229	21	1417.1	premeiotic			130.645	138.292	146.371	96.4601	78.0705	93.6881	47.7288	33.7302	44.7719	809.757			75.5784	126.012	105.266	82.2868	78.3648	70.1159	40.5632	33.292	41.6133	653.092			124.167	95.3967	122.129	97.7793	89.6145	93.2595	25.6564	27.7449	28.2228	703.97			111.305	118.503	137.549	148.087	159.467
21PHAS_1659	Ttu_1A	555763641	555765052	21	3096.4	premeiotic			259.945	269.63	283.918	147.808	115.518	132.04	101.658	73.7848	97.0057	1481.31			225.796	241.424	258.72	126.364	116.239	96.2329	100.305	80.9806	98.8316	1344.89			276.949	202.086	284.553	164.71	138.177	165.61	73.1621	80.1317	68.044	1453.42			312.678	323.442	325.474	236.542	265.056
21PHAS_1660	Ttu_1A	555785387	555785848	21	67.2	premeiotic			4.99525	5.40806	8.68422	3.98874	3.60769	4.38307	5.19105	2.57661	6.21831	45.053			4.22488	7.06607	4.75664	2.86571	3.85937	4.23519	2.03664	1.57462	1.83588	32.455			4.74524	1.78312	3.8195	4.34877	4.35745	3.60022	4.13813	2.73798	0.966534	30.4969			6.22427	5.76232	6.35178	5.96324	5.57361
21PHAS_1662	Ttu_1A	555816956	555817757	21	82.3	premeiotic			21.1338	13.9064	15.6876	5.7303	3.10262	3.83519	2.16294	1.63966	3.10916	70.3077			8.44976	11.7768	12.8222	3.2751	3.66313	2.1176	2.03664	1.34968	1.83588	47.3268			12.654	8.32121	15.5645	3.73722	3.6121	4.22333	2.97945	3.46811	1.93307	56.4929			17.5744	15.0321	14.0177	8.74608	9.599
21PHAS_1663	Ttu_1A	555817908	555818616	21	454.7	premeiotic			48.6076	49.8314	45.242	17.3594	17.1005	16.9844	13.4102	13.5858	12.4366	234.558			42.7182	34.1527	36.8122	15.6932	12.1014	11.9997	13.4079	15.7462	9.33239	191.964			42.9228	30.9073	40.7732	17.2592	16.5698	18.9012	10.9247	11.8646	8.11888	198.242			36.9795	36.8288	43.1483	29.6174	26.9391
21PHAS_1664	Ttu_1A	555821968	555825201	21	898.8	premeiotic			69.165	66.0556	85.5815	34.9998	33.6237	37.941	35.0396	35.1356	32.9571	430.499			70.4147	80.0822	77.5538	33.9791	29.8938	39.999	39.0357	29.9178	30.139	431.015			73.6949	57.0597	82.5012	52.7968	51.6014	47.149	29.2979	35.7763	33.0555	462.933			78.7187	86.9359	88.2678	82.0939	81.7463
21PHAS_1747	Ttu_1A	566915092	566916638	21	227.1	premeiotic			72.6233	46.7411	56.4474	23.6515	14.9358	16.7105	8.21917	12.4146	11.193	262.936			82.1504	57.7063	50.2549	23.8809	15.4375	11.0586	11.8804	10.5725	9.33239	272.274			63.126	55.2766	62.1624	22.4233	13.7604	18.555	10.4281	5.6585	4.25275	255.643			82.0139	89.6918	78.6306	47.3083	44.5889
21PHAS_2025	Ttu_1B	18337585	18338663	21	326.1	premeiotic			22.4786	15.8379	20.1698	13.4831	9.66862	12.0534	7.64238	6.55865	9.32747	117.22			21.1244	24.7313	15.7176	8.05128	4.97139	8.94096	6.10993	5.17376	6.88455	101.705			22.0725	13.6706	18.9065	8.08599	6.59352	8.37743	4.30365	4.74584	3.67283	90.4289			23.7987	26.5568	29.5686	27.0333	18.5787
21PHAS_2026	Ttu_1B	18545868	18546773	21	2556.1	premeiotic			144.094	146.404	141.889	130.168	83.482	109.577	71.6654	83.1543	78.9726	989.405			131.91	166.053	142.906	109.306	82.2242	73.1747	91.4793	75.357	86.1334	958.543			168.815	116.2	140.94	109.059	88.8118	113.961	48.8299	47.2759	44.0739	877.966			216.385	219.219	227.131	269.936	263.508
21PHAS_2027	Ttu_1B	18552810	18553508	21	2798	premeiotic			251.107	222.503	226.91	143.089	91.2025	112.453	53.0641	51.5322	36.6881	1188.55			224.858	252.023	233.075	118.176	88.2422	81.1745	65.6818	47.2387	53.3935	1163.86			259.334	201.789	228.12	125.299	100.393	125.177	28.1393	23.7292	24.9366	1116.92			310.481	282.103	306.638	259.401	262.889
21PHAS_2028	Ttu_1B	18558060	18558887	21	97.4	premeiotic			8.83775	10.0435	12.4661	5.84266	3.82415	5.34187	4.75846	5.15322	2.48733	58.755			4.69431	17.6652	6.41112	2.86571	3.27065	3.52933	3.90357	1.34968	3.36578	47.0553			9.13098	6.24091	7.06607	4.41672	4.30012	5.05415	3.47603	2.55545	2.12637	44.3668			9.51947	11.5246	10.7323	7.75221	13.6244
21PHAS_2034	Ttu_1B	19267156	19268263	21	542	premeiotic			45.5336	35.925	33.1961	19.719	12.4826	16.1626	11.2473	14.9912	15.5458	204.803			47.4125	42.3964	39.2939	17.3307	13.8676	13.1761	17.9904	14.6215	14.84	220.929			46.2301	41.0117	44.6881	21.7438	15.3084	18.1396	10.2626	11.8646	13.9181	223.167			56.3845	57.8738	55.6328	34.9843	38.396
21PHAS_2036	Ttu_1B	19290880	19292412	21	959.9	premeiotic			69.5493	49.0588	49.7241	44.2132	24.3158	33.9688	14.2754	12.1803	14.3021	311.588			56.3317	73.0161	51.0821	36.5719	26.0344	23.9994	22.0636	21.1449	18.2058	328.45			66.2176	49.0357	61.9714	33.2273	24.9407	31.0173	14.2352	14.42	10.2453	305.31			103.982	88.1886	87.3917	89.4485	88.8682
21PHAS_2042	Ttu_1B	19682576	19683762	21	638.4	premeiotic			72.0469	34.3798	45.382	18.8763	9.81292	15.8886	7.64238	12.8831	6.84015	223.752			54.9234	40.0411	45.2914	19.2412	13.6059	13.4114	13.7473	12.597	11.4743	224.333			49.0341	37.7426	53.5685	18.2784	15.3658	16.5472	12.4144	9.85674	14.498	227.306			115.332	113.743	83.6682	55.0606	62.2387
21PHAS_2044	Ttu_1B	19731898	19732663	21	697.6	premeiotic			157.927	122.84	124.52	61.5726	41.3442	57.8018	16.4383	16.6309	11.193	610.268			149.279	133.078	146.835	57.0412	51.0876	49.1753	14.9354	16.871	18.0528	636.355			160.044	134.328	160.992	72.1624	70.006	61.1345	9.60045	9.67421	8.11888	686.06			213.09	182.39	150.033	173.729	165.97
21PHAS_2069	Ttu_1B	25722192	25723514	21	2979.3	premeiotic			195.199	249.157	221.027	163.201	102.386	134.916	83.6336	82.2173	82.7036	1314.44			188.711	236.713	201.847	131.413	98.9045	94.1153	90.6307	94.7023	90.7231	1227.76			238.844	195.846	225.35	136.714	120.69	121.3	58.0993	54.5771	47.9401	1199.36			297.3	305.403	302.476	297.168	288.899
21PHAS_2070	Ttu_1B	25724860	25725927	21	1088.5	premeiotic			44.573	49.4451	49.8642	33.7638	25.9754	35.4755	21.341	26.7031	31.0916	318.233			43.1877	68.3054	41.362	30.9769	27.8005	30.1169	31.2285	22.2697	23.8664	319.114			47.8118	42.4976	49.1761	36.0812	30.9035	29.0787	24.8288	22.0864	21.6504	304.114			69.5653	65.6404	84.5444	105.549	118.594
21PHAS_2074	Ttu_1B	27420690	27421050	21	157.5	premeiotic			19.2125	16.9968	19.4695	20.674	15.1523	19.1759	8.50756	0.234237	9.9493	129.372			25.3493	34.1527	22.1287	18.5589	13.7367	17.1761	12.8987	14.1716	13.9221	172.095			0.215693	18.7227	27.4049	20.181	16.9711	20.5628	10.4281	6.75369	7.15235	128.392			34.0504	30.5654	30.6638	37.1708	35.6092
21PHAS_2075	Ttu_1B	27423827	27425258	21	704.3	premeiotic			56.1005	63.3516	48.7437	42.1346	23.45	39.1737	10.3821	6.32441	14.924	304.584			52.1069	94.2143	45.0846	26.6101	20.4743	31.7639	44.9759	23.3944	16.9819	355.606			44.1451	49.9272	60.4436	42.5364	24.4247	42.1641	15.8904	14.6026	13.1449	307.279			75.0573	65.6404	67.0222	78.9135	79.8885
21PHAS_2076	Ttu_1B	27427973	27428912	21	426.6	premeiotic			31.7006	39.4016	34.7369	22.6965	15.7295	21.5044	11.8241	13.82	9.9493	201.363			30.0436	41.2188	34.7441	16.239	14.0638	12.9409	12.8987	12.597	13.9221	188.668			32.4977	29.7186	31.0334	16.7156	16.1111	19.732	9.10388	8.57902	7.92558	171.417			47.9635	51.3598	49.5001	38.9598	44.5889
21PHAS_2077	Ttu_1B	27461598	27462262	21	104.4	premeiotic			5.3795	3.8629	4.06197	4.32581	2.45323	3.42427	3.31651	2.57661	2.48733	31.8881			6.1026	2.35536	5.79069	3.95741	2.42028	4.70577	3.90357	7.64817	2.75382	39.6377			6.25508	4.1606	6.97059	4.14492	3.32543	4.01563	2.15183	1.82532	1.93307	34.7825			16.1099	19.7923	19.7124	15.3056	13.6244
21PHAS_2081	Ttu_1B	27488866	27490028	21	3505.4	premeiotic			257.063	328.733	311.931	201.347	135.433	175.734	113.05	122.506	102.602	1748.4			219.694	248.49	260.581	162.254	143.189	140.702	124.066	109.999	114.743	1523.72			272.06	201.492	274.622	165.729	168.794	169.833	74.8173	78.8539	69.3971	1475.6			273.136	301.645	319.56	318.834	299.117
21PHAS_2082	Ttu_1B	27512559	27514841	21	1449.9	premeiotic			99.1365	123.227	111.774	67.7524	57.6509	66.5679	42.8262	40.7573	42.9064	652.598			87.3142	124.834	108.162	59.0882	54.5545	73.41	46.6731	34.8667	48.3449	637.247			97.1335	81.7262	97.9702	64.1443	63.6991	58.7113	26.153	27.7449	24.1633	541.446			137.666	151.574	159.89	168.561	159.158
21PHAS_2085	Ttu_1B	27645533	27646376	21	3007.8	premeiotic			157.927	198.939	193.294	145.336	96.614	113.001	77.1448	73.5505	55.9648	1111.77			127.685	149.565	167.723	126.091	95.1106	88.2331	84.0116	65.4593	81.0847	984.964			171.547	124.521	159.846	116.058	99.0748	118.253	47.1746	51.4741	37.5015	925.451			230.298	215.962	255.604	284.645	294.782
21PHAS_2086	Ttu_1B	27648884	27649842	21	1335	premeiotic			51.1053	70.6911	80.399	43.1458	35.2111	46.5701	24.6575	32.559	31.7134	416.052			53.0457	88.3259	71.97	44.0773	45.7891	42.8225	45.1456	30.1428	46.509	467.828			68.2307	52.6019	63.5947	54.3596	47.3013	54.9033	19.6975	18.8008	17.2043	396.694			119.726	110.987	133.825	162.399	155.132
21PHAS_2087	Ttu_1B	27677199	27677982	21	3551.7	premeiotic			204.613	222.503	227.61	182.808	133.412	146.011	136.986	164.435	132.45	1550.83			182.139	227.292	208.672	148.471	132.004	107.527	183.298	149.139	143.811	1482.35			242.582	164.047	224.587	157.371	129.462	166.095	112.723	101.488	90.4676	1388.82			279.36	275.339	296.124	325.791	307.168
21PHAS_2088	Ttu_1B	27809082	27810035	21	4120.2	premeiotic			382.905	369.293	381.125	279.043	193.733	250.109	156.453	185.984	200.852	2399.5			331.418	353.304	366.468	273.47	212.134	201.642	241.512	206.276	199.346	2385.57			422.614	298.969	382.427	273.904	243.96	249.592	150.131	146.938	121.977	2290.51			475.607	450.463	437.835	520.789	520.204
21PHAS_2089	Ttu_1B	27834398	27835228	21	612.2	premeiotic			23.6314	27.4266	29.2742	20.8426	11.1117	19.8608	13.4102	12.1803	13.0585	170.796			25.3493	36.508	24.8172	21.0152	15.3067	12.7056	16.8023	14.1716	12.3922	179.068			39.3998	24.6664	42.5874	16.5797	14.7351	13.2931	8.77283	8.21395	7.53896	175.787			46.1328	54.1157	61.1085	60.0299	61.0001
21PHAS_2090	Ttu_1B	27993809	27994805	21	2043.8	premeiotic			127.763	126.703	132.224	95.505	60.8979	82.1826	57.8225	66.7577	55.9648	805.821			133.318	123.656	117.261	78.6023	56.5169	52.4693	65.8515	51.2877	58.9012	737.865			153.214	131.951	151.157	81.1317	77.2875	74.2199	42.0434	41.6174	38.6614	791.282			171.717	176.127	198.657	182.276	187.645
21PHAS_2091	Ttu_1B	28002354	28003003	21	1004.3	premeiotic			92.4122	95.7999	92.5849	55.7862	38.8188	46.981	25.8111	30.4509	32.3352	510.98			65.2509	75.3714	71.7631	40.2564	33.6877	30.3522	30.5497	20.92	21.2656	389.417			71.8975	52.8991	80.4005	40.8376	36.2357	39.1178	22.3459	18.9834	14.6913	377.409			101.785	106.478	98.124	106.543	94.7514
21PHAS_2096	Ttu_1B	28137165	28139431	21	942.4	premeiotic			18.8283	67.9871	49.3039	27.9212	4.18492	6.02672	20.1874	24.5949	24.8733	243.908			115.48	94.2143	64.7316	7.64189	12.5593	43.7636	30.2102	24.0692	9.02641	401.697			70.8909	9.80714	80.6869	27.7913	7.79755	35.1021	20.6906	4.19824	19.3307	276.296			26.7277	140.801	28.0354	78.7147	69.0509
21PHAS_2097	Ttu_1B	28157806	28159252	21	985	premeiotic			73.1996	69.9185	71.9949	46.6851	36.9428	43.6937	28.1182	23.8922	23.6296	418.075			50.2291	74.1938	61.4226	36.9813	32.9682	31.0581	26.9855	20.0202	30.751	364.61			59.4592	38.0398	54.1414	32.2081	31.3049	35.5175	16.8836	15.8803	16.0445	299.479			86.4075	84.6811	90.6771	81.6963	84.5331
21PHAS_2098	Ttu_1B	28161209	28162355	21	1093.2	premeiotic			80.3083	65.283	76.6172	60.8423	37.6643	39.0367	37.0583	69.8027	30.4697	497.083			112.663	89.5036	119.536	62.6362	55.1432	49.1753	38.3568	54.6619	62.5729	644.25			186.646	69.8387	111.434	66.6584	69.8339	63.0038	27.1461	29.9353	20.4905	644.987			181.968	176.377	163.175	166.374	139.96
21PHAS_2099	Ttu_1B	28164635	28164942	21	157.2	premeiotic			18.8283	21.246	20.4499	21.0673	12.9155	19.9978	8.65175	0	7.46198	130.618			24.4104	28.2643	25.4377	18.013	15.83	16.7055	11.2015	16.4211	11.4743	167.758			0	15.1565	23.3944	17.8028	17.9458	18.1396	8.11073	5.84103	9.85864	116.249			24.5309	25.8052	28.0354	39.9537	33.7513
21PHAS_2100	Ttu_1B	28169210	28170776	21	1302	premeiotic			116.428	29.358	66.3922	50.2244	35.4997	59.8563	22.2062	22.0183	19.8986	421.882			48.3514	83.6152	87.2739	63.3185	38.005	13.1761	30.7194	22.2697	47.1209	433.85			103.389	90.3445	70.9472	49.6031	71.4393	45.072	23.1735	33.0383	22.2303	509.237			233.593	139.799	227.131	134.57	130.67
21PHAS_2101	Ttu_1B	28175002	28175898	21	354.3	premeiotic			14.0251	20.0871	18.629	16.4606	12.194	14.108	12.8334	15.2254	14.924	138.487			7.98033	14.1321	16.1312	12.1451	12.8864	9.64682	14.0868	9.67269	14.2281	110.91			18.1182	12.4818	19.4794	17.2592	13.015	15.5779	10.5936	9.12661	12.5649	128.217			18.6728	20.7945	20.1505	27.8284	22.9137
21PHAS_2102	Ttu_1B	28182707	28183502	21	684.5	premeiotic			34.3904	31.2895	36.4177	27.865	17.5334	20.1347	15.2848	18.0363	22.3859	223.338			39.4322	27.0866	33.0896	23.608	20.4089	15.0585	23.2517	14.3966	17.8998	214.232			41.413	37.4454	35.5213	26.2285	20.0672	24.7861	12.2489	12.7773	9.27872	219.766			65.5379	63.6361	61.5465	54.0667	45.8275
21PHAS_2103	Ttu_1B	28256449	28257748	21	3899.6	premeiotic			381.752	376.633	391.35	211.291	153.832	188.609	135.544	137.029	152.349	2128.39			364.748	418.076	329.449	200.327	172.233	178.584	159.707	154.763	162.934	2140.82			406.509	307.29	362.566	228.65	194.423	218.921	115.371	104.408	92.5939	2030.73			573.731	526.877	524.131	477.655	456.727
21PHAS_2104	Ttu_1B	28376828	28377840	21	96.9	premeiotic			9.79838	9.27096	8.96435	5.05615	4.40138	5.06793	3.74909	4.45051	3.73099	54.4897			6.57204	9.42143	9.09965	2.1834	5.29846	5.41163	8.3163	6.52344	5.35465	58.181			16.9678	11.2931	15.278	6.38725	4.47212	4.22333	6.28995	5.1109	4.63936	74.6618			23.4325	29.3127	19.7124	22.4615	17.0305
21PHAS_2106	Ttu_1B	28452870	28454016	21	948.4	premeiotic			65.5146	50.604	66.5323	45.6177	28.2843	36.7082	18.3129	23.4237	19.8986	354.896			51.6374	50.6402	49.8413	34.525	29.6321	21.6465	20.7059	26.3187	21.4186	306.366			63.4855	44.5779	61.3985	35.1299	27.3488	35.3791	15.8904	13.1423	11.7917	308.144			96.6592	88.1886	92.4293	84.2804	77.7209
21PHAS_2107	Ttu_1B	28530246	28531012	21	557.5	premeiotic			53.4108	51.3766	52.5255	24.101	14.7194	19.5868	12.6892	16.3966	24.8733	269.679			45.0654	42.3964	47.1527	20.3329	15.045	14.1173	20.3664	14.3966	19.2767	238.149			58.956	46.6582	64.836	25.2772	21.2713	25.8939	11.2557	16.2454	8.11888	278.512			73.5928	63.135	76.6594	48.6998	54.8072
21PHAS_2108	Ttu_1B	28555384	28556277	21	405.8	premeiotic			43.2281	36.6976	42.4406	18.3145	12.4105	22.0523	9.08434	18.2705	8.70564	211.204			56.3317	69.483	49.4276	16.6484	18.054	16.4702	17.8206	19.5703	13.0042	276.81			62.3351	47.2526	52.7091	22.4233	19.7806	22.3629	10.5936	7.11876	10.052	254.628			59.6797	80.9231	68.5554	47.7059	46.7564
21PHAS_2109	Ttu_1B	28569485	28570485	21	484.6	premeiotic			23.4393	30.9032	31.2352	26.3481	18.3992	26.9833	15.1406	13.3515	18.6549	204.455			19.7161	24.7313	22.3355	21.6975	15.83	17.6466	16.1234	14.6215	12.0862	164.788			28.9747	21.1002	31.8928	21.2002	20.2966	21.5321	11.0902	8.94408	12.3716	177.403			30.0229	32.3191	30.0067	43.3329	33.7513
21PHAS_2110	Ttu_1B	28578675	28580596	21	804.5	premeiotic			36.1195	46.7411	43.9813	37.247	25.8311	34.6537	18.6013	24.8292	20.5204	288.525			31.4519	40.0411	35.5714	31.1134	24.857	20.4701	21.3848	20.0202	19.1238	244.033			38.4652	28.827	35.2349	27.1118	24.9407	25.4092	14.5662	13.6899	10.8252	219.07			56.7507	55.8695	50.5952	63.6079	55.7361
21PHAS_2111	Ttu_1B	28619429	28620941	21	369.4	premeiotic			23.055	25.1089	25.7725	18.4268	13.4928	16.2995	9.94952	5.15322	9.32747	146.586			21.5938	31.7973	20.4742	14.8744	13.5405	8.23509	13.0685	8.32301	11.7802	143.687			28.9028	16.048	24.2538	17.1912	13.703	20.632	6.12443	6.57116	6.76574	140.192			27.8261	36.0772	34.8253	26.8346	25.0813
21PHAS_2112	Ttu_1B	28622207	28623288	21	905.5	premeiotic			48.7998	47.1274	52.8056	37.4717	27.7071	32.0512	25.6669	30.2166	32.3352	334.181			30.9825	58.8839	49.6345	37.3907	26.8848	22.5877	31.9074	31.7174	24.4784	314.467			45.0797	31.7989	45.5475	32.1401	25.8581	31.2942	25.6564	22.634	17.7842	277.793			66.6363	53.3641	65.9271	61.6201	66.2641
21PHAS_2113	Ttu_1B	28673415	28676847	21	2890.8	premeiotic			226.515	206.665	217.105	169.381	130.526	153.271	91.7086	97.2085	87.0564	1379.44			220.633	197.85	218.598	184.906	156.664	149.173	133.909	121.021	120.862	1503.62			215.477	174.745	206.348	153.974	136.17	168.726	76.9691	79.0365	65.3377	1276.78			221.877	228.739	212.894	214.478	201.889
21PHAS_2114	Ttu_1B	28678576	28679846	21	1595.5	premeiotic			237.659	209.756	232.093	129.55	98.1292	121.904	65.4649	70.9739	78.9726	1244.5			218.285	216.693	267.612	117.221	93.279	107.997	94.0251	70.1832	91.1821	1276.48			214.398	208.03	223.059	130.259	131.928	125.454	55.1198	47.8234	40.0145	1176.09			217.849	254.043	215.303	168.958	172.782
21PHAS_2115	Ttu_1B	28733653	28734696	21	1394.4	premeiotic			88.7618	95.0274	102.67	77.6961	60.6092	72.8686	46.2869	58.0909	52.2338	654.244			104.683	123.656	90.1693	67.1395	62.1424	60.4691	69.9248	53.0873	58.1362	689.408			96.9178	73.9993	101.217	73.5893	63.1831	68.8196	44.3607	33.2209	38.8547	594.162			98.4899	107.981	114.989	107.139	105.279
21PHAS_2116	Ttu_1B	28767853	28768525	21	104.8	premeiotic			8.4535	10.8161	9.24449	5.4494	6.20523	5.34187	6.05623	7.4956	4.97465	64.0371			9.38862	8.24375	9.92689	7.50543	5.0368	5.41163	8.65574	5.17376	2.75382	62.0964			7.11785	3.86342	6.8751	4.89236	4.70146	4.63874	3.80708	2.73798	1.54645	40.1805			15.3776	15.7838	11.1704	10.9326	12.0762
21PHAS_2117	Ttu_1B	28778778	28782103	21	229.7	premeiotic			115.659	132.884	133.765	68.9321	63.6397	68.3485	56.2364	64.8838	92.6529	797.001			146.932	122.479	140.011	70.2781	59.9838	65.4102	71.1128	63.2099	72.5173	811.933			116.762	113.228	130.054	89.2856	81.7596	84.8821	52.3059	44.9029	51.6129	764.792			127.781	106.478	107.104	83.6841	68.4316
21PHAS_2118	Ttu_1B	28785742	28787431	21	1261.8	premeiotic			103.94	93.0959	121.999	63.3142	56.4243	62.3218	35.6164	54.3431	59.6958	650.75			137.074	174.296	145.801	76.9647	59.8529	55.9986	72.4706	58.711	64.4088	845.578			114.029	79.3487	104.75	75.8996	60.947	67.7811	34.0982	36.1414	32.4755	605.471			141.327	122.512	113.237	69.9686	69.3605
21PHAS_2119	Ttu_1B	28787569	28789351	21	931	premeiotic			81.8453	75.3266	97.6274	44.7188	42.1378	40.8173	44.7007	51.7665	49.1247	528.065			89.1919	113.057	110.437	52.538	41.2756	46.1165	45.1456	45.2142	44.9791	587.955			91.9569	68.3528	99.2115	49.9429	50.6267	50.0569	35.7534	36.689	31.509	514.099			111.305	101.216	100.752	69.7699	68.1219
21PHAS_2120	Ttu_1B	28795780	28796197	21	1936.7	premeiotic			177.716	175.376	222.708	131.965	110.035	147.381	77.4332	90.1814	67.1578	1199.95			214.061	241.424	230.8	144.65	127.752	133.879	93.6856	66.809	74.8121	1327.87			224.824	181.283	233.085	145.412	144.885	129.608	56.113	47.8234	53.9326	1216.97			191.488	211.953	215.084	187.246	185.787
21PHAS_2121	Ttu_1B	28798550	28800502	21	1906.4	premeiotic			126.418	131.725	148.892	100.449	86.3682	98.0712	70.9444	76.8299	62.1831	901.881			131.441	151.921	141.251	97.0247	81.5701	90.8213	90.1215	62.9849	70.6814	917.817			151.129	137.3	149.915	101.584	102.286	98.7291	49.492	53.6645	46.5869	890.686			155.607	136.793	144.996	133.577	134.386
21PHAS_2122	Ttu_1B	28802282	28803454	21	1118	premeiotic			92.9885	88.8467	87.1223	66.3479	54.9812	74.1013	51.9105	54.8116	60.3176	631.428			129.563	87.1482	115.4	69.7322	59.4604	64.7043	58.0444	46.5639	61.502	692.119			110.435	102.232	112.962	82.4907	85.0277	69.7196	34.2637	42.3475	45.0405	684.518			106.179	128.274	106.666	99.7848	107.137
21PHAS_2123	Ttu_1B	28804611	28805839	21	496	premeiotic			36.6959	41.333	35.2971	19.3257	15.8017	19.5868	12.6892	10.3064	16.1676	207.204			37.0851	51.8179	38.4667	17.0578	15.83	15.0585	11.7107	10.7974	10.8623	208.686			35.8769	30.6102	37.6221	21.7438	22.5326	21.2551	6.78653	10.0393	7.53896	194.005			44.3021	43.0922	44.6815	42.9353	43.0407
21PHAS_2125	Ttu_1B	28838322	28838954	21	595.6	premeiotic			53.2186	38.629	63.7309	14.4943	16.5232	21.5044	20.0432	29.5139	20.5204	278.178			48.8208	32.975	64.5248	25.1091	29.1088	26.8229	30.5497	22.0447	22.9485	302.904			55.5049	55.2766	48.7941	28.7426	30.2155	28.5248	21.6838	26.1021	26.8696	321.714			69.1992	63.3855	55.8518	53.8679	49.8529
21PHAS_2126	Ttu_1B	28857579	28858859	21	365.1	premeiotic			30.5479	27.4266	24.3718	16.4606	12.9155	15.0668	12.4008	21.5498	21.7641	182.504			29.5742	22.3759	31.642	15.5567	14.1946	14.3526	17.8206	13.4968	13.0042	172.018			25.6674	26.7467	29.0282	13.9976	15.0791	13.9162	7.9452	10.7694	10.4386	153.588			40.6408	45.848	38.1107	30.4125	21.6752
21PHAS_2127	Ttu_1B	28859592	28860185	21	349.8	premeiotic			47.0706	44.0371	38.7988	25.5616	17.6055	24.1069	15.8615	24.3607	17.4113	254.814			44.596	52.9955	50.2549	23.1986	20.6051	17.4113	16.1234	16.646	17.8998	259.731			39.6155	23.7749	41.5371	25.549	19.3792	23.4707	18.7043	13.1423	13.1449	218.318			43.2037	39.0836	36.1394	37.7672	37.4671
21PHAS_2128	Ttu_1B	28861261	28863013	21	554.5	premeiotic			48.4155	43.2645	53.9262	20.3931	16.2346	20.4087	16.2941	17.3336	18.0331	254.303			55.3929	51.8179	59.7682	24.2903	25.969	23.2935	17.8206	16.871	23.2545	298.478			51.7662	47.2526	53.664	27.7913	26.9474	21.7398	13.4075	16.793	16.6244	275.986			66.6363	57.8738	51.4713	37.1708	38.7056
21PHAS_2129	Ttu_1B	28882175	28882838	21	369.7	premeiotic			41.6911	39.7879	56.3073	21.292	16.7397	23.1481	16.2941	15.2254	19.8986	250.384			48.8208	43.5741	59.7682	23.4715	23.8758	17.6466	19.1784	12.8219	18.2058	267.363			67.5118	73.1078	69.0375	37.644	35.4903	30.3249	12.7454	11.6821	9.08542	346.629			88.2381	90.9445	74.2501	64.8005	58.5229
21PHAS_2130	Ttu_1B	28907417	28908548	21	111.5	premeiotic			127.379	107.002	124.1	77.64	59.9599	77.1147	41.0958	32.559	42.2845	689.135			115.48	121.301	140.217	80.6492	71.4964	66.3513	49.8978	52.8624	54.3115	752.567			122.37	87.6699	124.993	76.9868	73.3887	76.7816	30.6221	32.6733	28.2228	653.708			120.824	136.793	125.721	104.754	105.589
21PHAS_2132	Ttu_1B	28920082	28920837	21	811.7	premeiotic			59.1745	49.0588	48.7437	36.4043	28.14	35.6125	29.2718	30.4509	47.2592	364.116			66.6592	101.28	59.975	29.3394	20.8668	25.8817	33.0955	32.1673	42.9902	412.255			80.3814	47.5498	74.1938	34.5863	33.6556	37.11	25.6564	27.7449	28.6094	389.487			79.8171	75.4113	73.812	66.3907	65.3351
21PHAS_2133	Ttu_1B	28929080	28929841	21	1361.2	premeiotic			96.4468	120.136	123.82	78.7635	56.7129	72.5946	45.4217	47.5502	53.4775	694.924			99.9888	129.545	128.222	59.4976	56.386	59.0574	52.1041	51.9626	49.5688	686.332			122.226	106.69	120.505	67.1341	64.0431	71.1736	33.9326	35.7763	34.4086	655.889			120.824	103.471	109.513	96.4057	100.635
21PHAS_2150	Ttu_1B	31066256	31067159	21	314.5	premeiotic			51.2974	61.8064	60.7895	46.7975	33.0465	36.5712	19.6106	25.2976	24.2514	359.468			45.0654	57.7063	41.362	34.3885	32.5103	28.4699	27.1553	26.5436	23.4075	316.609			61.9757	43.3892	52.2317	34.7901	30.9609	32.6789	22.1804	21.3563	16.6244	316.187			100.321	91.195	97.0289	92.6289	107.757
21PHAS_2151	Ttu_1B	31067515	31068608	21	251.1	premeiotic			21.1338	33.6072	31.7954	28.1459	25.4703	24.3808	18.3129	17.802	15.5458	216.194			12.2052	31.7973	16.9584	29.3394	25.4457	19.2936	19.0087	16.4211	21.5716	192.041			33.0729	22.8833	26.45	26.5683	24.1953	29.2864	16.5525	18.2532	10.2453	207.507			44.3021	45.848	68.3364	85.6718	97.2286
21PHAS_2152	Ttu_1B	31298666	31300146	21	241.5	premeiotic			4.611	15.0653	10.9253	5.61794	9.66862	8.35523	7.49819	10.7749	9.32747	81.844			2.34716	7.06607	4.75664	6.82312	9.41948	12.4703	11.0318	6.29849	11.3213	71.5343			11.935	10.6987	14.1321	9.17318	9.80427	9.6929	8.6073	8.21395	9.08542	91.3429			7.6888	12.5268	20.3695	12.5228	17.0305
21PHAS_2155	Ttu_1B	31437934	31438418	21	422.3	premeiotic			19.981	31.2895	30.955	17.6403	12.6269	14.7929	8.50756	5.15322	13.6803	154.627			13.1441	24.7313	22.9559	13.2368	12.7555	10.1174	11.541	6.52344	5.20166	120.207			28.8309	16.9396	29.9831	14.4732	9.91894	13.6393	4.80023	4.74584	6.57243	129.904			63.3411	49.8566	53.6616	46.712	43.9696
21PHAS_2156	Ttu_1B	31457448	31458392	21	48.1	premeiotic			2.88188	1.15887	4.62224	3.76402	2.59754	2.05456	1.58615	2.10814	2.48733	23.2607			5.16374	0	4.1362	1.63755	1.37367	0.941153	2.20636	1.12473	1.83588	18.4193			3.52298	3.56623	3.91499	2.58208	3.15342	2.49246	0.99315	0.730129	1.15984	22.1153			5.85813	6.01286	5.6947	5.36691	7.74113
21PHAS_2157	Ttu_1B	31508649	31509580	21	1091.6	premeiotic			69.165	82.2798	91.3243	41.2357	12.5548	56.9799	19.899	8.19831	19.2768	400.914			47.882	81.2598	64.5248	19.2412	28.3893	30.3522	21.7242	17.3209	33.9638	344.658			67.5118	86.1839	89.0898	47.3608	25.2847	48.8799	15.0628	8.03142	13.1449	400.55			124.485	55.8695	137.33	100.977	95.6804
21PHAS_2158	Ttu_1B	31511647	31512576	21	1066	premeiotic			59.5588	53.6943	75.6367	43.8761	30.2325	39.1737	25.9553	20.8471	27.9824	376.957			59.1483	65.95	69.4882	39.1647	31.2674	23.7641	36.3202	28.5682	26.1613	379.832			76.0676	41.9032	64.645	45.1864	39.2744	45.5566	24.6632	16.0628	14.8846	368.244			102.517	100.465	104.257	93.2253	109.924
21PHAS_2159	Ttu_1B	31518399	31518968	21	3841	premeiotic			435.548	356.932	503.965	272.807	133.412	184.5	122.134	103.064	123.744	2236.11			418.263	137.788	414.241	154.339	133.246	167.055	132.552	105.725	55.5354	1718.74			431.026	327.202	505.893	220.224	190.639	281.163	76.8036	55.8549	69.0105	2157.82			597.53	592.016	505.295	461.356	465.397
21PHAS_2161	Ttu_1B	31574694	31575669	21	1002.7	premeiotic			51.6816	65.283	96.5068	29.9998	43.2923	15.4777	17.7361	31.3878	20.5204	371.886			106.561	80.0822	83.3445	47.4889	24.0066	35.9991	26.3067	17.0959	13.1571	434.042			119.062	55.871	66.4593	44.8467	63.9858	34.0636	13.242	18.9834	12.5649	429.079			111.305	203.435	138.863	122.445	114.259
21PHAS_2162	Ttu_1B	31577844	31578883	21	1715.6	premeiotic			130.453	112.797	119.898	85.5612	55.9192	73.2795	51.0453	58.5594	50.9902	738.503			116.419	130.722	110.437	84.1972	64.301	62.1161	58.3838	61.8602	56.9123	745.349			144.873	105.501	126.807	81.0637	68.2286	67.4349	32.4429	40.3396	31.3157	698.007			163.662	164.351	174.783	172.934	140.269
21PHAS_2166	Ttu_1B	31687523	31688895	21	758	premeiotic			41.3069	47.5137	55.7471	27.9773	24.6766	24.6548	26.9646	21.7841	15.5458	286.171			29.5742	47.1071	41.7757	21.6975	18.7081	21.8818	20.027	18.2206	18.5118	237.504			39.3998	28.827	41.919	26.908	21.3859	25.2708	15.2283	15.8803	13.9181	228.737			48.6957	52.1114	59.3563	57.2471	60.0712
21PHAS_2167	Ttu_1B	31723370	31724474	21	337.9	premeiotic			19.5968	24.7226	31.0951	15.4493	12.2662	15.7517	6.9214	6.55865	4.97465	137.336			15.4912	30.6196	15.5108	10.2347	7.39167	10.588	6.78881	5.39871	7.34352	109.367			26.4583	13.6706	22.2486	9.17318	8.31357	9.06978	5.13128	5.6585	3.47952	103.203			25.9955	24.302	28.2545	21.8652	28.1777
21PHAS_2169	Ttu_1B	31742925	31743754	21	2793.7	premeiotic			164.843	174.603	179.007	134.1	96.5419	128.479	100.505	115.245	128.719	1222.04			160.545	215.515	192.54	121.861	97.2692	97.4094	130.685	111.123	119.026	1245.97			221.444	171.179	213.796	135.152	117.766	134.662	88.5559	89.2583	80.6089	1252.42			246.042	285.36	249.691	261.587	283.325
21PHAS_2170	Ttu_1B	31759815	31760723	21	111.6	premeiotic			5.18738	9.27096	7.70374	5.22469	3.39123	5.88975	2.01874	0.234237	1.86549	40.7862			5.16374	7.06607	7.23836	4.36679	3.59772	1.88231	4.24301	5.62365	3.82475	43.0064			9.56237	8.61839	10.4081	5.02826	3.09609	3.60022	3.80708	1.09519	4.05944	49.2752			11.7163	12.7773	10.5133	12.1252	12.6955
21PHAS_2173	Ttu_1B	31792715	31796052	21	871.7	premeiotic			68.3965	67.9871	64.1511	54.4379	39.6125	50.6793	28.695	24.1265	41.0409	439.127			67.5981	91.8589	96.5804	44.4867	38.6591	38.5873	32.756	31.2675	39.1655	480.959			86.5646	61.2203	88.8989	45.2544	45.4666	50.7492	22.3459	22.634	23.7767	446.911			89.3365	106.478	97.2479	88.8522	84.2235
21PHAS_2174	Ttu_1B	31853736	31855041	21	1297	premeiotic			98.9444	108.548	118.217	53.1457	46.3228	48.3508	28.2624	33.0275	20.5204	555.339			120.174	122.479	106.3	48.4441	48.0786	42.3519	33.9441	22.7196	27.5382	572.03			115.683	76.9712	119.837	56.0583	51.4868	49.3645	23.339	21.9039	22.2303	536.874			129.611	142.304	119.808	89.051	88.2489
21PHAS_2175	Ttu_1B	31866671	31868658	21	1104	premeiotic			51.6816	62.1927	50.0043	57.8086	52.0951	53.5557	30.5695	40.2888	38.5535	436.75			57.74	40.0411	51.0821	50.764	43.9576	39.2932	48.54	39.3656	37.9415	408.725			58.6684	37.4454	50.0354	57.1455	44.0906	51.2339	37.4087	32.4907	31.7023	400.221			57.4829	53.3641	62.8607	83.0878	80.5077
21PHAS_2176	Ttu_1B	31870326	31871582	21	732.1	premeiotic			43.6124	45.9685	43.281	38.4829	34.9225	35.4755	18.3129	26.0004	23.6296	309.686			32.8602	44.7518	39.2939	37.9365	35.0614	32.2345	32.4166	23.3944	25.7023	303.652			39.1841	41.0117	40.8686	43.2838	36.637	39.0485	22.6769	19.896	16.6244	299.231			63.7072	73.1564	67.4603	87.4608	82.9849
21PHAS_2177	Ttu_1B	31874075	31875467	21	1450.7	premeiotic			123.536	98.8903	97.2072	60.2805	51.2292	58.6236	37.4909	37.2437	31.7134	596.215			123.93	98.925	101.957	58.6788	53.2462	56.9398	39.8843	38.0159	36.2586	607.836			111.944	82.6177	115.062	66.7943	59.8577	62.0346	31.1187	22.8165	25.9031	578.149			147.552	165.855	137.768	122.644	114.259
21PHAS_2179	Ttu_1B	31949831	31950971	21	1822.4	premeiotic			122.576	178.08	171.723	66.4602	65.7322	75.7449	44.9891	48.0187	59.074	832.398			88.7225	143.677	133.806	91.5662	77.122	73.6453	59.9113	48.3634	46.356	763.17			135.311	104.015	137.216	98.187	87.2064	84.4667	37.9052	38.8794	35.3751	758.562			176.842	190.908	206.542	179.891	169.376
21PHAS_2180	Ttu_1B	31963981	31964506	21	350.5	premeiotic			24.3999	34.3798	34.3167	10.2808	9.09139	10.4098	4.90266	9.3695	9.9493	147.1			15.9607	29.442	31.642	13.6462	10.924	10.1174	5.77049	6.07355	7.95548	131.532			35.2298	30.9073	34.8529	24.4618	24.7687	16.8241	7.44863	6.93623	6.95904	188.389			31.4875	38.5825	43.1483	35.1831	38.396
21PHAS_2181	Ttu_1B	31969672	31970832	21	1631.9	premeiotic			116.236	114.342	133.905	63.1457	56.8572	63.8285	45.1333	52.9377	59.6958	706.081			80.2727	108.346	95.1327	70.6875	59.2642	65.1749	66.1909	56.9114	59.2071	661.188			110.506	93.6136	107.996	72.8419	63.9284	76.297	43.6986	45.6331	44.0739	658.589			149.749	152.075	143.463	133.974	124.787
21PHAS_2182	Ttu_1B	31971115	31972125	21	531.5	premeiotic			46.4943	43.2645	69.8939	25.2246	20.7803	20.9566	15.7174	10.7749	12.4366	265.543			60.0872	58.8839	55.2183	30.1582	26.5577	26.3523	12.2199	11.9221	14.3811	295.781			71.7537	48.1441	61.112	39.5466	37.8411	33.6482	14.0696	11.6821	12.7582	330.556			80.1832	70.4006	68.3364	63.0115	52.9493
21PHAS_2183	Ttu_1B	32066255	32067047	21	1051.2	premeiotic			68.2044	54.4669	70.7343	28.9886	21.4297	26.2984	14.1312	20.8471	20.5204	325.621			81.2116	68.3054	93.4782	36.1625	28.6509	30.8228	24.9489	16.1961	22.9485	402.725			106.84	61.8147	93.4823	40.1581	31.0755	31.2942	22.0148	19.896	14.1114	420.687			174.279	160.092	161.642	115.687	108.995
21PHAS_2184	Ttu_1B	32069997	32070859	21	746.8	premeiotic			45.3415	45.1959	55.607	23.3145	16.1625	22.8742	19.1781	19.9102	13.6803	261.264			45.0654	57.7063	51.9094	24.6997	20.0818	21.176	18.839	17.7707	19.1238	276.372			68.015	40.4173	60.8255	28.0631	29.3555	23.3322	15.3938	10.5869	13.5315	289.521			90.0688	83.6789	86.2966	68.776	74.9341
21PHAS_2185	Ttu_1B	32074008	32075584	21	139.3	premeiotic			6.72438	3.8629	4.20204	4.55053	2.38108	1.91759	1.73035	3.27932	5.59648	34.2447			11.7358	11.7768	8.0656	3.95741	2.87817	5.17634	3.05497	3.14925	3.0598	52.8541			9.41857	7.72684	11.172	5.30006	3.15342	5.40033	3.80708	4.74584	5.21928	55.9435			38.0779	40.3363	43.8054	23.8529	35.9188
21PHAS_2186	Ttu_1B	32137851	32138666	21	145.1	premeiotic			25.1684	23.95	25.3523	8.37073	10.318	3.15033	8.36336	9.60373	3.73099	118.008			12.2052	29.442	20.0606	9.55236	7.26085	8.94096	7.63741	8.32301	7.95548	111.378			21.066	18.7227	23.108	11.4835	11.8683	3.32328	6.45548	2.37292	5.7992	104.199			9.15333	22.0471	24.75	21.4677	23.2234
21PHAS_2187	Ttu_1B	32139332	32140260	21	761.1	premeiotic			238.427	249.157	219.907	87.3028	70.9272	99.7149	54.3618	53.4061	45.3937	1118.6			249.737	274.399	255.411	83.6514	73.2626	90.1154	62.7965	63.2099	66.8566	1219.44			255.883	205.653	238.337	102.264	95.5773	101.568	36.7466	41.7999	39.8212	1117.65			265.813	264.816	257.576	147.491	163.802
21PHAS_2188	Ttu_1B	32143430	32144172	21	194.4	premeiotic			14.2173	16.9968	15.1273	9.2696	8.08123	9.99888	7.78658	9.3695	4.35282	95.2			9.38862	14.1321	15.9244	8.18774	8.30746	7.52923	9.33462	4.27398	3.97774	81.0559			12.2226	6.83528	16.3284	10.9399	8.88691	11.0776	4.30365	5.6585	3.86614	80.1189			17.2083	11.5246	12.4845	12.324	9.28936
21PHAS_2189	Ttu_1B	32157960	32158862	21	1517	premeiotic			114.122	122.454	138.807	74.8872	67.0309	68.7594	36.6258	35.6041	46.0155	704.307			117.358	136.611	120.777	62.2268	54.6199	50.587	55.1591	36.6662	52.1696	686.174			124.526	100.449	123.083	66.1828	61.0617	78.374	24.8288	29.9353	22.4236	630.865			134.005	118.754	123.093	93.2253	112.401
21PHAS_2190	Ttu_1B	32162568	32164305	21	783.1	premeiotic			59.3666	67.6008	73.3956	32.1908	28.7172	38.3519	19.6106	20.1444	16.7894	356.167			49.2903	93.0366	65.1452	32.6145	29.6975	28.9405	19.8573	21.8198	24.1724	364.574			59.603	52.0076	64.9315	30.7811	30.4448	29.4249	14.8973	10.7694	14.6913	307.551			65.5379	67.3941	71.6218	63.0115	68.4316
21PHAS_2191	Ttu_1B	32189679	32190385	21	1277.1	premeiotic			126.034	95.4137	118.918	44.9997	37.2314	38.2149	40.6632	39.5861	32.9571	574.018			121.113	142.499	109.196	50.4911	38.7245	38.352	44.9759	36.8912	48.3449	630.588			127.618	112.039	118.214	60.4071	46.9	51.6493	33.4361	32.3082	30.5425	613.114			175.744	171.116	172.374	116.879	113.02
21PHAS_2192	Ttu_1B	32190743	32192596	21	1767.1	premeiotic			123.921	108.548	140.208	75.9546	65.4435	69.1703	56.3806	51.7665	53.4775	744.869			131.91	128.367	138.356	83.3785	66.7213	74.8217	68.9065	56.2365	62.114	810.812			141.71	122.441	146	86.092	84.2824	86.5437	40.0571	48.371	40.0145	795.512			196.98	198.925	176.317	174.723	156.371
21PHAS_2195	Ttu_1B	32322941	32323496	21	616.1	premeiotic			33.814	43.6508	48.6036	30.2245	27.7071	34.3797	19.0339	17.3336	19.2768	274.024			30.513	51.8179	48.6004	26.3372	34.3418	32.9404	24.4397	18.2206	21.1126	288.324			45.1516	34.4736	48.0302	31.6645	28.1515	28.2479	19.3664	16.9755	16.4311	268.492			54.1877	49.3555	67.4603	70.3662	72.1473
21PHAS_2196	Ttu_1B	32329652	32330268	21	277.5	premeiotic			25.5526	29.7443	32.0756	14.1572	13.9978	12.8753	7.78658	8.90102	9.32747	154.418			23.941	25.9089	18.1993	9.96175	12.3631	5.88221	12.5593	9.44774	8.41445	126.678			19.4123	17.534	25.7816	12.7745	10.8363	11.9084	7.77968	6.75369	7.34566	120.126			25.2632	30.5654	34.3872	22.064	14.5533
21PHAS_2197	Ttu_1B	32343942	32344516	21	593.8	premeiotic			45.5336	50.9903	58.2683	32.247	22.6563	29.0378	17.4477	22.4868	14.924	293.592			58.2095	74.1938	49.2208	26.2008	21.4555	13.4114	22.5728	18.8955	17.5939	301.754			60.6815	47.2526	57.1015	31.1209	26.0301	29.0095	13.9041	15.6978	10.2453	291.043			67.3685	80.9231	72.0598	64.6017	53.5686
21PHAS_2198	Ttu_1B	32482620	32484026	21	659.9	premeiotic			57.6375	85.7564	73.5357	36.7413	30.8097	28.49	35.328	33.2617	31.7134	413.274			68.0675	81.2598	73.4176	34.6614	31.202	29.411	34.9624	36.4413	32.8929	422.316			66.1457	47.2526	62.8308	36.0132	36.5797	40.4332	36.581	26.1021	30.3492	382.288			59.3136	64.1372	58.6992	52.4765	55.4265
21PHAS_2199	Ttu_1B	32486071	32487469	21	108.8	premeiotic			6.72438	8.49838	7.84381	7.58422	4.40138	4.2461	6.05623	5.38746	4.35282	55.0948			6.1026	7.06607	5.58388	4.36679	4.12102	5.41163	5.09161	7.42322	7.34352	52.5104			6.68647	4.75498	6.49315	6.9988	4.01345	5.60803	5.79338	4.56331	5.6059	50.5174			15.0115	16.7859	15.3319	12.1252	15.1726
21PHAS_2222	Ttu_1B	35902873	35903403	21	918.7	premeiotic			93.3728	77.258	88.523	49.9997	46.3949	52.049	51.4779	55.9827	42.2845	557.343			96.7028	94.2143	92.8578	54.8578	50.368	47.5282	61.0993	47.2387	49.4158	594.283			83.5449	60.9231	86.8936	55.6506	53.7802	55.8034	38.7329	43.6252	39.4346	518.388			124.851	120.758	105.133	97.9959	97.2286
21PHAS_2223	Ttu_1B	35907569	35908779	21	2094.6	premeiotic			169.646	176.535	186.01	71.1231	65.8765	80.6759	53.6409	48.9556	47.2592	899.722			160.076	154.276	153.66	78.8752	73.0664	70.1159	51.0858	47.9135	52.3226	841.391			160.044	118.874	154.117	83.2381	75.0514	86.613	40.3881	32.4907	31.7023	782.519			228.467	231.996	183.544	137.751	130.051
21PHAS_2224	Ttu_1B	35916298	35917488	21	730.3	premeiotic			55.5241	62.1927	57.1477	45.6177	41.5606	41.5022	24.6575	17.0993	19.2768	364.579			46.4737	58.8839	45.9119	38.7553	41.2102	42.5872	22.5728	17.5458	23.7135	337.654			54.1388	43.092	56.1466	41.9928	36.5797	41.541	11.5868	12.4122	11.2118	308.702			80.5493	69.1479	57.8231	60.2287	55.4265
21PHAS_2225	Ttu_1B	35925209	35926373	21	907.5	premeiotic			40.1541	42.8782	40.1995	36.7975	26.6248	35.0646	29.416	33.4959	28.6042	313.235			38.4934	34.1527	31.642	26.2008	22.6329	23.7641	36.3202	28.5682	24.9374	266.711			36.6677	25.558	35.9988	30.2375	26.8901	29.2172	18.0422	15.3327	14.6913	232.636			33.3181	36.0772	38.5487	51.4826	55.7361
21PHAS_2231	Ttu_1B	36123847	36125340	21	584.2	premeiotic			43.6124	48.2863	46.6426	27.5841	17.6055	32.3251	16.7267	4.68475	11.8148	249.282			41.3099	57.7063	38.2599	26.2008	22.8291	19.5289	20.5362	8.54795	24.7844	259.703			45.0078	35.0679	38.0995	22.6951	21.2713	23.1245	7.61415	10.5869	2.51299	205.98			62.6088	67.6447	57.385	53.0728	47.995
21PHAS_2232	Ttu_1B	36142281	36142888	21	465.5	premeiotic			23.8235	16.2242	24.2318	17.6403	7.86477	11.5056	2.01874	2.34237	2.48733	108.139			65.2509	71.8384	44.671	15.2838	26.5577	33.6462	14.7657	14.3966	18.0528	304.463			21.3536	20.2086	16.7103	15.1527	13.1297	11.2161	4.46918	3.46811	3.86614	109.574			86.7736	121.009	83.6682	79.7086	96.2996
21PHAS_2234	Ttu_1B	36411011	36411440	21	284.8	premeiotic			44.1888	31.2895	36.6978	23.3145	13.2763	19.1759	9.94952	8.66678	16.1676	202.727			55.8623	29.442	43.637	14.7379	14.3255	12.9409	14.9354	13.2718	14.687	213.84			42.7071	23.1805	37.813	16.7835	14.4484	13.7778	8.27625	6.75369	9.85864	173.599			66.6363	60.8802	43.8054	42.339	42.731
21PHAS_2238	Ttu_1B	37092892	37096675	21	925.1	premeiotic			158.695	132.111	138.247	56.7974	43.7252	58.7605	27.5414	26.0004	34.2007	676.079			191.058	194.317	165.655	54.9943	51.0876	51.0576	30.2102	26.0938	33.1988	797.673			138.546	115.308	129.099	56.0583	51.8308	58.2959	17.7112	18.8008	17.7842	603.435			251.534	281.602	246.186	117.078	137.173
21PHAS_2239	Ttu_1B	37105443	37108741	21	828.4	premeiotic			225.747	185.033	177.046	54.7188	41.0555	50.2683	32.7325	36.3068	33.5789	836.487			229.082	204.916	215.703	47.4889	43.3688	43.9989	42.9392	37.566	44.6731	909.737			154.508	133.139	180.567	54.6314	56.9909	57.3266	32.4429	30.4829	29.5759	729.665			257.392	271.08	216.837	116.283	119.523
21PHAS_2242	Ttu_1B	37191399	37193240	21	1317.7	premeiotic			104.132	104.685	95.1062	56.685	45.7455	58.6236	41.5284	36.541	37.3099	580.356			105.153	97.7473	102.371	51.3098	45.4621	45.4107	45.8245	38.4658	49.7218	581.466			94.3295	65.9753	92.2409	57.893	48.3333	58.642	30.4566	22.4515	22.037	492.359			118.993	119.506	113.456	73.5466	77.1016
21PHAS_2243	Ttu_1B	37213378	37214355	21	990.7	premeiotic			96.831	81.8935	73.5357	42.8649	36.6542	44.6525	24.5133	26.9373	28.6042	456.487			78.395	95.392	86.2399	36.5719	35.1268	31.7639	28.8525	26.0938	28.3032	446.739			90.6628	65.6781	89.0898	48.9236	43.8039	46.7336	22.8425	22.0864	23.5834	453.404			90.4349	94.7025	79.7258	56.2532	65.9544
21PHAS_2245	Ttu_1B	37303916	37304761	21	838.2	premeiotic			53.9871	56.0121	59.5289	50.6738	44.3746	53.8296	30.2811	29.2797	41.6627	419.63			79.8033	98.925	68.0406	52.6744	42.8455	45.4107	48.2006	36.4413	41.4603	513.802			78.8716	59.7344	81.6418	62.0379	61.463	57.5343	25.6564	20.6261	23.1968	470.762			96.6592	90.1929	84.5444	107.338	100.944
21PHAS_2246	Ttu_1B	37309863	37311843	21	1605.2	premeiotic			169.07	168.809	171.443	74.2692	58.7332	76.1559	73.5399	93.695	76.4853	962.2			169.934	150.743	176.409	71.3698	60.9649	60.7044	105.057	94.0275	114.59	1003.8			145.521	128.087	133.682	71.347	67.6552	62.173	57.2717	49.8313	45.2338	760.802			262.884	259.054	223.845	140.335	139.031
21PHAS_2247	Ttu_1B	37316309	37317975	21	439.2	premeiotic			27.8581	24.3363	38.9389	15.7864	17.6777	14.5189	12.2566	14.0542	9.9493	175.377			19.2467	25.9089	32.0556	12.8275	13.0826	10.8233	8.99518	10.1226	13.0042	146.066			30.197	19.9115	28.1688	15.0848	16.1111	15.7163	5.62785	5.47597	5.21928	141.513			45.4005	46.0986	51.6903	40.9476	39.6346
21PHAS_2248	Ttu_1B	37323427	37324627	21	669.8	premeiotic			48.2234	52.1492	46.9228	19.5504	16.4511	23.1481	20.62	22.9553	20.5204	270.541			32.8602	41.2188	38.6735	14.8744	15.5683	17.1761	25.458	22.7196	33.1988	241.748			40.0469	33.8792	46.2159	32.2081	25.3994	32.6097	15.8904	15.8803	12.5649	254.695			79.4509	67.3941	64.6129	62.0177	58.8326
21PHAS_2249	Ttu_1B	37359130	37361371	21	259.7	premeiotic			28.8188	37.0838	33.1961	14.7752	16.7397	14.108	17.0151	22.721	19.2768	203.735			37.5545	16.4875	32.0556	17.6036	15.8954	13.6467	29.3616	17.9957	19.8887	200.489			21.4974	21.6946	26.3545	13.9976	13.5884	16.6856	17.2146	19.7135	16.2378	166.984			38.8101	42.09	43.8054	29.6174	23.8427
21PHAS_2502	Ttu_1B	39784017	39784890	21	92.5	premeiotic			17.2913	7.7258	9.94483	1.85392	3.752	3.01336	8.79595	5.15322	4.97465	62.505			15.0218	0	7.03155	2.1834	3.79396	5.64692	9.84378	3.82408	3.36578	50.7113			9.13098	4.1606	8.78485	5.91161	3.21076	4.98492	2.48288	5.1109	3.28621	47.0637			32.952	34.5739	40.52	32.2015	44.5889
21PHAS_2503	Ttu_1B	39841503	39843761	21	58.5	premeiotic			12.296	11.5887	13.7267	5.56176	4.90646	5.06793	3.4607	5.38746	2.48733	64.483			19.7161	21.1982	16.9584	3.95741	5.16763	3.52933	7.97686	9.67269	7.80249	95.9792			13.5167	10.6987	13.7502	6.8629	5.38948	4.91568	6.95205	5.47597	7.15235	74.7141			34.0504	24.803	28.6925	20.6726	13.934
21PHAS_2504	Ttu_1B	39843852	39845466	21	1808.4	premeiotic			129.877	77.258	86.9822	37.7526	24.0994	29.4488	29.1276	36.541	29.8479	480.934			144.115	120.123	113.746	35.6167	31.3328	23.7641	41.0723	36.6662	37.7885	584.225			123.736	101.638	126.234	46.9531	43.1159	46.1797	34.9258	33.4034	30.9291	587.115			266.545	276.591	240.929	157.231	147.081
21PHAS_2505	Ttu_1B	39868566	39873251	21	378.7	premeiotic			419.217	364.658	393.031	189.268	151.307	179.706	125.739	121.335	124.366	2068.63			468.023	459.295	432.854	185.998	161.636	160.702	177.527	151.614	186.801	2384.45			471.216	346.519	479.061	263.1	243.673	272.44	119.178	114.448	114.631	2424.27			698.949	705.759	697.6	580.62	561.077
21PHAS_2506	Ttu_1B	39874031	39875851	21	306.6	premeiotic			15.9464	19.7008	18.489	5.33704	7.57615	7.67037	4.90266	5.38746	8.70564	93.7155			18.3078	29.442	22.9559	5.59495	7.5225	10.1174	6.27965	4.49892	9.94435	114.663			21.2098	12.779	21.2937	9.30908	10.5496	11.1468	4.6347	6.57116	4.44606	101.94			30.3891	27.0579	29.1306	23.2566	26.3198
21PHAS_2507	Ttu_1B	39891168	39893619	21	1246.9	premeiotic			53.4108	52.9217	56.4474	28.0897	24.8931	27.8051	19.6106	22.0183	23.6296	308.826			79.3339	68.3054	62.8703	24.5632	21.7171	22.1171	31.7377	27.4434	31.8219	369.91			74.6296	54.0879	73.4299	35.7414	31.6489	37.1792	19.0354	21.3563	20.2972	367.406			156.339	162.848	151.348	118.072	100.635
21PHAS_2602	Ttu_1B	63720956	63722355	21	129.3	premeiotic			14.7936	13.5202	13.0263	4.94379	4.61785	6.71158	5.04686	5.85594	8.08381	76.5999			8.91919	20.0205	9.09965	4.77618	3.9902	3.29404	5.94021	3.59914	3.21279	62.8519			11.3598	12.4818	12.6043	6.727	5.56149	3.11557	3.3105	3.28558	2.51299	60.9591			13.5469	21.5461	18.3983	11.5289	8.36042
21PHAS_2603	Ttu_1B	63724403	63725956	21	372.7	premeiotic			68.0123	52.9217	55.4669	22.6403	14.07	17.9432	13.4102	11.4776	13.6803	269.623			43.1877	36.508	43.2233	16.6484	14.5871	12.7056	12.0501	7.19828	10.2503	196.359			47.0929	52.6019	50.4174	22.6272	20.1246	20.4936	13.0765	9.85674	12.5649	248.856			47.5973	53.3641	52.3474	38.761	37.7767
21PHAS_2605	Ttu_1B	63737028	63738890	21	66.6	premeiotic			14.0251	8.49838	11.7657	5.22469	2.23677	2.32851	1.73035	2.34237	3.10916	51.2611			13.1441	7.06607	6.41112	1.50109	1.43909	0.941153	2.5458	2.02452	0.76495	35.8379			9.41857	8.02402	10.0262	2.03848	1.89205	2.28475	4.30365	1.09519	0.966534	40.0495			10.6179	7.76661	4.81859	4.37304	4.95432
21PHAS_2945	Ttu_1B	367398884	367399998	21	44.3	premeiotic			30.74	24.3363	20.4499	8.59545	6.13308	10.1359	4.61427	4.68475	3.73099	113.421			0	1.17768	0.20681	0	0.261652	0.235288	0	0.224946	0	2.10638			19.9156	12.4818	17.0923	6.25135	5.79083	5.5388	6.95205	2.55545	3.47952	80.0577			0	0.250536	0.438054	0	0
21PHAS_2947	Ttu_1B	367624981	367626174	21	1275.6	premeiotic			22.8629	13.9064	13.3065	15.0561	12.5548	14.245	12.4008	10.7749	12.4366	127.544			135.196	105.991	123.879	62.4997	59.7875	43.2931	46.8428	41.1651	50.4867	669.142			95.3361	93.3164	97.6837	68.0854	59.055	70.7582	33.9326	37.054	34.2153	589.437			220.046	184.645	197.562	169.356	162.564
21PHAS_2948	Ttu_1B	367626778	367628409	21	464.9	premeiotic			45.3415	43.6508	42.8608	26.6852	30.1603	24.1069	20.4758	16.8651	18.0331	268.18			38.4934	30.6196	31.2283	19.6506	21.3901	23.7641	20.5362	20.0202	23.4075	229.11			41.1973	26.1524	41.1551	32.276	27.9794	38.4254	17.8767	18.4358	22.037	265.535			49.428	43.8438	34.3872	28.4248	19.5076
21PHAS_2949	Ttu_1B	367628620	367629714	21	1777.7	premeiotic			143.902	130.18	152.954	75.2804	76.6274	82.0456	40.8074	32.559	23.6296	757.985			155.851	164.875	159.864	72.4615	75.3558	77.4099	40.054	30.5927	41.6133	818.078			189.306	157.509	183.718	111.097	110.542	110.084	34.9258	37.2366	30.5425	964.96			168.055	171.116	191.867	149.28	152.655
21PHAS_2950	Ttu_1B	367632503	367635439	21	1189.6	premeiotic			94.5255	107.002	113.875	50.112	60.4649	54.9254	34.8954	29.9824	44.7719	590.555			84.967	104.813	93.2714	35.2073	39.8365	34.3521	34.7927	27.8933	29.986	485.12			100.657	85.2924	106.851	66.1149	52.2895	64.3193	39.2294	36.5064	24.9366	576.195			94.4624	82.6768	86.7346	61.8189	70.5991
21PHAS_2974	Ttu_1B	391294212	391294970	21	113.9	premeiotic			4.22675	10.0435	7.98388	2.41571	2.88615	2.32851	1.00937	1.8739	1.24366	34.0115			7.04147	5.88839	14.4767	5.18557	5.29846	5.17634	4.75217	2.9243	3.51877	54.2622			6.39888	8.32121	5.82474	4.21287	4.70146	4.91568	2.81393	4.38077	4.44606	46.0156			8.05493	10.773	8.9801	9.14363	6.1929
21PHAS_2975	Ttu_1B	391349002	391349948	21	784.4	premeiotic			14.7936	22.4048	27.0331	18.4268	19.5537	16.8474	14.2754	12.8831	11.193	157.411			96.7028	114.235	82.3105	50.2181	50.1064	54.8222	52.4436	42.0649	55.6884	598.592			63.7731	45.1723	67.0322	45.4582	41.2238	41.7487	35.5879	21.5388	23.3901	384.925			72.4944	67.3941	94.6196	82.6902	68.1219
21PHAS_2977	Ttu_1B	391360985	391361646	21	77.3	premeiotic			8.06925	8.88467	15.9678	9.10107	9.30785	10.9577	6.9214	4.91899	5.59648	79.7251			0.469431	2.35536	3.10215	0.682312	1.83156	0.470577	0.678881	0.224946	0.76495	10.5802			7.04596	5.64653	8.97582	6.11545	4.24279	4.70798	2.97945	4.38077	3.09291	47.1877			1.83067	0.751607	1.97124	1.5902	1.23858
21PHAS_2983	Ttu_1B	397676780	397677054	21	62.5	premeiotic			42.6518	50.604	49.8642	23.4268	15.2245	22.4632	12.2566	11.9461	13.6803	242.118			30.9825	31.7973	39.2939	21.834	15.9608	12.4703	9.50434	10.1226	8.41445	180.38			45.1516	33.582	41.6325	20.9964	18.5192	20.632	7.61415	5.6585	6.37912	200.166			40.6408	47.3513	40.3009	29.2199	32.8224
21PHAS_2994	Ttu_1B	404059422	404060011	21	164.7	premeiotic			15.7543	18.9282	21.0102	7.52804	7.07108	9.86191	5.62364	4.68475	8.08381	98.5459			13.6135	29.442	16.9584	11.0534	9.15782	8.70567	10.1832	8.09806	9.79136	117.003			12.0069	10.6987	17.1877	17.1912	11.3523	11.8392	5.46233	4.01571	10.6319	100.386			25.9955	18.5396	20.1505	18.2873	18.8884
21PHAS_2995	Ttu_1B	404190996	404191692	21	1114.6	premeiotic			127.955	101.208	128.582	35.1121	36.8706	39.8586	17.7361	25.2976	19.2768	531.898			112.663	101.28	119.329	34.7979	29.8938	34.8227	31.0588	29.0181	29.2211	522.086			110.363	76.3768	108.187	51.9134	44.6639	47.7721	22.8425	20.9912	27.0629	510.173			131.442	127.272	114.77	68.3784	75.2438
21PHAS_2996	Ttu_1B	404218810	404219413	21	803.1	premeiotic			75.1209	59.1024	73.5357	23.8763	18.1828	19.7238	7.49819	16.1624	13.6803	306.883			84.0282	75.3714	70.7291	24.6997	21.9788	19.2936	16.1234	14.8464	16.2169	343.288			68.6621	41.0117	75.7216	33.567	25.5714	22.5014	13.4075	11.8646	8.31219	300.619			82.38	83.1779	83.2302	52.2777	46.4468
21PHAS_3061	Ttu_1B	446203728	446204633	21	2601.4	premeiotic			136.601	189.668	162.759	141.179	124.032	128.342	101.226	82.6858	93.2747	1159.77			122.522	128.367	171.032	117.358	115.389	108.939	122.029	93.3527	100.82	1079.81			181.829	145.324	164.429	153.498	139.381	171.772	83.0936	76.6635	77.7093	1193.7			142.792	146.814	168.87	188.041	186.097
21PHAS_3063	Ttu_1B	446243060	446244028	21	645.7	premeiotic			58.406	57.5572	73.3956	34.438	27.9235	28.216	23.3597	26.9373	20.5204	350.754			53.0457	60.0616	58.9409	32.2051	23.9412	22.1171	23.2517	19.5703	25.8553	318.989			61.3286	53.1963	64.645	36.0812	32.0502	29.4941	20.6906	17.158	15.6578	330.302			59.6797	57.3727	55.8518	37.5684	42.731
21PHAS_3064	Ttu_1B	446259493	446261552	21	926.4	premeiotic			67.2438	66.8282	65.6919	36.7413	34.3452	45.7483	18.3129	20.6129	48.5028	404.027			75.5784	48.2848	78.3811	36.4354	30.875	31.0581	36.4899	28.3432	27.2322	392.678			73.7668	56.4653	58.8203	43.3518	33.3116	39.9486	19.532	12.7773	23.5834	361.557			86.4075	64.1372	74.4691	50.0912	69.0509
21PHAS_3065	Ttu_1B	446262824	446263652	21	337	premeiotic			16.5228	20.8597	23.5314	12.3033	15.5131	16.1626	16.8709	11.2434	18.0331	151.04			10.3275	23.5536	22.7491	11.4628	12.2977	14.3526	11.3713	9.22279	12.6982	128.035			20.4908	19.0199	21.3892	16.4438	15.0791	15.2317	8.77283	11.6821	11.0185	139.128			20.5035	22.5482	28.0354	24.648	19.8173
21PHAS_3066	Ttu_1B	446275732	446277420	21	4044.4	premeiotic			364.461	322.939	338.124	216.347	188.827	214.497	131.795	108.218	111.93	1997.14			352.073	390.989	339.789	224.753	213.181	179.996	151.221	124.845	151.46	2128.31			362.867	288.865	364.476	274.924	236.22	282.894	113.219	103.678	77.7093	2104.85			456.934	404.365	402.133	348.253	344.016
21PHAS_3067	Ttu_1B	446344847	446345519	21	1579.3	premeiotic			119.502	125.158	158.417	111.628	102.314	108.892	85.6524	93.9292	83.3254	988.818			126.746	147.21	140.838	105.485	92.494	95.0565	99.2864	79.1811	88.4282	974.726			160.979	117.091	143.613	145.956	129.233	161.871	78.7899	77.5762	75.7762	1090.89			111.305	116.499	128.131	146.497	149.868
21PHAS_3068	Ttu_1B	446386162	446386931	21	462	premeiotic			46.6864	62.579	69.6138	18.0898	19.8423	21.9154	14.8522	15.6939	14.924	284.197			36.6156	63.5947	46.5323	14.8744	14.5217	15.0585	14.9354	13.9467	13.3101	233.389			23.2229	29.7186	35.0439	15.9002	18.1178	18.7627	14.4007	11.8646	11.5984	178.63			23.0664	27.5589	21.6837	11.7277	14.5533
21PHAS_3069	Ttu_1B	446389761	446390393	21	729.3	premeiotic			64.9383	91.937	87.6826	44.8312	42.7151	51.912	25.0901	20.6129	32.3352	462.054			84.4976	88.3259	86.2399	49.1264	51.3492	51.7634	27.1553	31.7174	27.0792	497.254			37.6743	28.2327	56.0512	53.748	48.448	43.3411	17.5457	15.1502	12.3716	312.563			43.936	35.5761	35.9204	28.0272	39.3249
21PHAS_3070	Ttu_1B	446422354	446423309	21	1208.7	premeiotic			178.868	165.718	188.672	87.8646	94.8823	107.796	91.7086	111.029	111.93	1138.47			161.954	189.606	185.302	96.3424	84.5791	88.4684	112.185	94.2524	110.153	1122.84			21.2817	53.1963	69.1329	75.5598	71.7833	73.3199	61.2443	57.8627	61.6649	545.046			1.83067	2.50536	1.31416	1.98775	0.61929
21PHAS_3071	Ttu_1B	446543215	446544137	21	133.1	premeiotic			11.9118	16.2242	25.2122	7.24714	9.95723	10.2728	9.51693	7.96407	6.21831	104.525			4.22488	9.42143	11.5814	4.77618	8.17663	7.05865	5.09161	2.02452	6.42558	58.7809			5.39231	2.37749	6.1112	7.1347	5.56149	5.46956	3.80708	3.28558	2.31968	41.4591			3.2952	2.50536	4.16151	2.78284	2.47716
21PHAS_3072	Ttu_1B	446562688	446563595	21	1685.8	premeiotic			133.143	163.787	156.176	60.6738	59.5991	66.4309	44.1239	35.1356	37.3099	756.379			122.991	168.408	149.731	68.0947	65.6093	54.8222	46.3337	38.0159	50.1807	764.186			125.605	110.553	129.195	73.5893	64.5018	80.4511	36.9121	31.9431	28.8027	681.553			106.911	96.4563	110.609	77.3233	69.6702
21PHAS_3073	Ttu_1B	446564820	446566079	21	1885.2	premeiotic			240.925	255.338	280.696	137.246	128.073	152.175	127.037	148.975	145.509	1615.97			206.55	257.912	255.824	125.955	122.257	128.467	128.139	106.624	135.549	1467.28			215.693	203.275	234.135	162.399	178.656	169.764	117.523	125.765	120.43	1527.64			168.421	190.407	201.943	152.858	161.015
21PHAS_3074	Ttu_1B	446574714	446575818	21	1445.3	premeiotic			79.1555	140.61	122.419	102.752	99.7166	115.193	82.3358	85.0282	75.8634	903.073			77.4561	107.169	107.335	89.5193	84.9061	88.2331	91.8187	83.455	93.6299	823.522			112.088	97.477	115.826	126.93	128.43	138.608	85.2454	71.005	82.7353	958.346			71.0299	60.6297	72.9359	112.705	133.147
21PHAS_3075	Ttu_1B	446577411	446578460	21	3145.2	premeiotic			229.589	231.388	240.077	189.774	173.819	176.282	113.771	122.74	124.988	1602.43			207.019	200.205	209.706	185.043	161.832	163.761	136.455	119.221	130.042	1513.28			247.759	196.143	245.307	227.359	199.01	243.015	110.571	101.853	99.7463	1670.76			192.586	182.891	197.562	231.572	204.366
21PHAS_3076	Ttu_1B	446810881	446812684	21	320.4	premeiotic			25.7448	33.9935	33.3362	23.9324	21.1411	22.1893	10.2379	8.90102	12.4366	191.913			21.5938	24.7313	31.2283	20.7423	21.9788	21.6465	15.2748	10.1226	12.6982	180.017			17.3992	21.6946	21.6757	18.6182	19.4939	22.2937	8.77283	4.19824	11.985	146.131			18.3067	16.2848	17.3031	20.275	16.7208
21PHAS_3207	Ttu_1B	521968385	521969352	21	760.7	premeiotic			51.1053	47.1274	50.9847	37.3593	34.2731	35.0646	29.416	26.9373	28.6042	340.872			53.5151	42.3964	54.1843	41.7575	35.323	22.5877	31.3983	24.0692	33.0458	338.277			51.4786	43.092	46.8844	47.4287	37.0384	54.4879	24.8288	21.7213	17.7842	344.744			55.2861	46.0986	58.6992	56.6507	43.3503
21PHAS_3208	Ttu_1B	521969842	521971275	21	2608.8	premeiotic			185.977	200.098	235.454	136.628	124.249	140.395	93.8715	108.452	127.475	1352.6			189.65	233.18	217.978	125.136	110.941	138.82	135.607	103.025	122.392	1376.73			235.105	213.974	233.276	179.251	168.565	172.949	98.3219	97.8373	92.7872	1492.07			147.186	154.079	163.832	145.901	151.726
21PHAS_3209	Ttu_1B	521975116	521975892	21	72.5	premeiotic			4.611	9.27096	5.46265	2.92133	4.04062	2.05456	3.4607	2.10814	5.59648	39.5264			5.16374	7.06607	6.41112	6.00434	5.36387	2.35288	4.24301	5.17376	2.60083	44.3796			5.96749	2.0803	6.20669	3.94107	5.61882	5.95421	1.82078	2.92052	2.51299	37.0229			1.46453	2.25482	3.72346	4.17427	0.928936
21PHAS_3210	Ttu_1B	521977133	521978706	21	1782.9	premeiotic			172.336	169.968	164.58	91.4039	84.42	83.6893	55.3712	60.199	52.8557	934.823			143.176	187.251	156.349	83.1055	79.1498	66.3513	66.1909	57.1363	65.9387	904.649			166.587	139.975	162.138	108.379	96.8387	117.353	49.823	41.2523	43.8806	926.226			147.918	145.311	152.881	93.2253	93.2032
21PHAS_3213	Ttu_1B	522672297	522674237	21	1225.3	premeiotic			119.31	115.501	131.524	43.6514	35.2832	51.775	101.37	165.137	46.0155	809.567			202.794	134.255	144.974	51.5828	40.9486	45.4107	53.8013	43.4146	100.973	818.155			165.652	277.275	190.02	83.5099	65.2472	73.7353	77.1347	48.1885	56.8322	1037.59			191.488	175.876	193.182	133.775	136.244
21PHAS_3216	Ttu_1B	524307497	524308044	21	45	premeiotic			4.03463	8.49838	6.16299	1.79774	1.94815	2.32851	1.00937	1.17119	3.10916	30.0601			6.57204	3.53304	7.03155	1.36462	2.42028	1.41173	1.86692	0.449892	1.68289	26.333			5.53611	6.83528	6.01571	2.37823	2.12139	2.63093	0.827625	1.09519	0.57992	28.0204			5.492	7.51607	6.13275	4.17427	5.88326
21PHAS_3217	Ttu_1B	524308879	524309493	21	87.7	premeiotic			8.06925	16.6105	10.0849	3.25841	4.11277	2.60245	3.02811	2.10814	3.10916	52.9837			8.44976	11.7768	10.7541	3.82094	2.42028	1.88231	2.37608	2.24946	1.07093	44.8007			8.84339	8.91558	12.6043	3.80517	2.63741	4.1541	1.3242	2.19039	1.54645	46.021			9.51947	8.76875	10.5133	5.16814	6.1929
21PHAS_3219	Ttu_1B	524435000	524436070	21	1373.3	premeiotic			99.5208	90.0056	106.172	31.1796	41.0555	42.8719	29.1276	29.5139	32.9571	502.403			106.561	108.346	103.819	43.1221	41.6681	33.4109	39.8843	27.4434	40.0834	544.338			102.023	74.5937	103.031	48.8557	47.8173	47.7721	34.9258	37.9667	27.4496	524.434			155.973	144.058	146.091	79.9074	82.6753
21PHAS_3220	Ttu_1B	525067116	525067619	21	86.9	premeiotic			9.222	1.54516	5.74279	3.37076	4.04062	3.15033	1.58615	1.17119	0.621831	30.4508			1.87772	7.06607	5.58388	5.04911	2.61652	2.35288	0.509161	1.79957	1.22392	28.0788			6.68647	7.72684	6.77961	5.43596	3.49743	4.3618	1.15868	0.365064	0.193307	36.2052			13.5469	11.5246	12.4845	16.8958	9.90865
21PHAS_3222	Ttu_1B	525225049	525225963	21	747.7	premeiotic			91.2594	78.8032	97.4873	44.9435	48.1988	49.1726	43.2588	42.1627	59.6958	554.982			92.9474	107.169	103.819	49.2629	50.1064	54.3516	66.8698	50.163	56.1473	630.836			104.611	73.7021	112.675	71.9585	66.0498	65.4963	48.3333	47.2759	45.2338	635.336			152.678	127.773	127.693	108.73	118.284
21PHAS_3223	Ttu_1B	525249167	525249751	21	300	premeiotic			33.2376	28.5855	32.3557	12.0786	17.0283	15.7517	13.4102	17.3336	22.3859	192.167			30.9825	34.1527	38.4667	19.2412	14.26	15.0585	22.7425	16.646	17.8998	209.45			35.086	25.558	30.747	21.8797	18.2898	24.5092	15.7249	15.8803	20.8771	208.552			24.5309	25.5546	29.7876	18.0885	20.1269
21PHAS_3224	Ttu_1B	525250305	525250836	21	801.1	premeiotic			111.048	108.548	119.478	41.4604	42.0657	47.9398	23.7923	25.2976	26.7387	546.368			103.275	142.499	136.081	47.8983	47.5553	54.5869	28.3433	31.4925	25.5493	617.281			120.428	105.501	131.2	66.4546	68.3432	66.881	25.6564	24.0943	28.2228	636.781			109.474	113.743	119.151	84.678	89.7971
21PHAS_3227	Ttu_1B	525408046	525409604	21	77.7	premeiotic			25.1684	35.5387	34.8769	18.5954	20.3474	22.8742	13.4102	13.3515	18.6549	202.818			34.7379	24.7313	38.8803	21.0152	17.0728	20.7054	18.4995	15.0714	16.064	206.778			38.8966	43.9835	37.813	29.0824	24.482	28.5248	16.718	16.4279	13.7248	249.653			24.1648	22.2977	36.5775	23.0578	27.5584
21PHAS_3290	Ttu_1B	536992952	536994565	21	740.3	premeiotic			58.7903	51.7629	64.5713	28.2021	21.7905	23.696	14.8522	15.6939	21.7641	301.123			58.6789	73.0161	65.7656	29.4759	24.9878	16.9408	19.8573	16.646	18.8178	324.186			69.7406	59.7344	65.9819	27.9952	27.1194	30.7403	17.7112	18.0707	17.011	334.105			81.6477	80.1714	83.6682	65.1981	47.6854
21PHAS_3303	Ttu_1B	541956725	541958158	21	2740.6	premeiotic			136.409	169.968	147.492	90.8983	68.2575	91.6336	42.682	43.0997	44.7719	835.211			146.932	148.388	126.154	98.2529	92.167	84.9391	58.3838	46.3389	59.5131	861.068			184.561	141.163	187.155	129.172	111.631	128.846	52.8025	55.4898	48.1334	1038.95			211.259	212.955	234.578	265.563	269.082
21PHAS_3307	Ttu_1B	542116000	542116820	21	276.2	premeiotic			12.8724	18.5419	17.3684	10.1685	8.58631	13.5601	6.48881	11.7119	8.08381	107.382			11.7358	25.9089	13.2359	10.0982	9.22324	5.88221	11.541	9.89763	3.82475	101.348			17.6868	6.83528	13.4637	10.9399	8.77224	7.96202	8.44178	8.39648	10.4386	92.9368			30.7552	35.3255	33.7301	58.8373	46.1371
21PHAS_3308	Ttu_1B	542157418	542160297	21	2676.6	premeiotic			197.12	192.372	208.981	107.64	98.7786	102.317	73.6841	81.0461	61.5613	1123.5			158.668	196.672	168.137	99.481	91.9707	96.7035	81.4658	66.5841	70.9874	1030.67			172.842	146.216	181.999	126.114	113.294	129.816	79.452	68.0845	70.557	1088.37			234.692	229.491	210.704	225.609	228.518
21PHAS_3309	Ttu_1B	542173185	542174685	21	4014.9	premeiotic			339.101	435.735	443.455	216.403	196.258	241.48	154.29	139.137	173.491	2339.35			412.161	422.787	451.053	212.472	213.77	222.112	173.963	153.638	182.058	2444.01			426.065	395.852	439.433	288.242	284.783	297.157	159.235	141.28	154.452	2586.5			436.431	490.8	434.33	399.736	430.097
21PHAS_3310	Ttu_1B	542181079	542182498	21	2647.1	premeiotic			163.883	186.192	191.753	128.651	112.849	120.397	78.8751	85.2624	74.6198	1142.48			156.321	174.296	179.304	132.368	108.259	124.703	89.4426	74.2322	74.5062	1113.43			199.444	162.264	188.206	153.566	142.936	142.07	80.7762	70.4574	73.2633	1212.98			206.499	185.898	193.62	188.836	203.747
21PHAS_3311	Ttu_1B	542184178	542185446	21	4589.7	premeiotic			506.634	489.043	543.744	311.234	269.567	306.404	190.771	166.074	181.575	2965.05			437.51	472.249	461.394	281.385	266.493	259.523	215.036	163.311	181.752	2738.65			517.95	354.84	512.481	345.183	325.433	370.823	172.808	170.668	143.047	2913.23			493.182	497.063	458.861	491.967	461.991
21PHAS_3312	Ttu_1B	542210208	542210706	21	439	premeiotic			29.3951	45.9685	38.2386	23.2583	20.2752	19.8608	15.8615	14.5227	14.924	222.305			39.4322	57.7063	38.2599	24.4268	18.9698	23.5288	17.3115	10.7974	10.2503	240.683			35.6612	36.8511	40.0093	30.0337	31.7636	26.7939	12.911	12.4122	13.7248	240.161			36.2472	43.8438	45.1195	45.7181	43.66
21PHAS_3313	Ttu_1B	542332590	542333206	21	1177.5	premeiotic			61.2879	69.5322	80.8192	45.8424	35.2111	44.6525	18.0245	20.1444	19.8986	395.413			78.8644	89.5036	79.0015	37.2542	33.0336	27.9993	26.4764	20.4701	19.8887	412.492			89.9438	72.5134	90.3312	52.457	39.4464	45.072	20.6906	17.8882	15.8512	444.194			116.43	122.512	126.597	119.265	113.02
21PHAS_3314	Ttu_1B	542335049	542335958	21	1186.7	premeiotic			74.7366	90.7782	92.5849	49.9997	38.9631	49.1726	32.7325	27.4058	34.2007	490.574			52.5763	60.0616	74.6585	35.2073	34.996	27.764	32.4166	29.4679	27.3852	374.533			80.0938	56.7625	80.8779	41.4492	36.9237	43.3411	22.3459	25.9196	16.0445	403.758			59.6797	51.3598	68.5554	63.2103	72.1473
21PHAS_3317	Ttu_1B	542363061	542363347	21	199	premeiotic			13.833	15.0653	16.9482	10.955	9.38	8.08129	5.62364	2.57661	3.73099	86.1941			20.655	12.9545	15.5108	8.59713	7.26085	7.05865	5.77049	4.27398	4.13073	86.212			19.5561	11.2931	21.6757	11.2117	8.82958	10.4545	4.30365	2.92052	3.28621	93.531			23.0664	24.5525	27.3784	18.8836	24.7716
21PHAS_3319	Ttu_1B	542482542	542484279	21	158.7	premeiotic			11.3354	15.4516	14.8472	6.85389	5.628	6.98552	4.18168	4.45051	2.48733	72.2211			11.7358	22.3759	13.2359	6.95958	5.62552	5.64692	5.26133	4.04903	5.96661	80.8565			13.7324	12.4818	14.0367	7.54239	6.93753	6.99273	3.3105	4.74584	3.28621	73.0661			13.9131	16.7859	16.427	14.5105	17.9594
21PHAS_3320	Ttu_1B	542704197	542705374	21	2396	premeiotic			198.465	238.727	232.513	109.381	95.3874	118.617	52.6315	50.361	44.7719	1140.86			204.672	229.647	228.318	98.9352	91.5782	99.7623	63.6451	52.6374	61.961	1131.16			252.504	235.074	256.575	124.891	123.958	124.277	52.1404	47.0933	49.4865	1266			218.582	194.917	215.303	177.903	199.721
21PHAS_3322	Ttu_1B	542718518	542719180	21	880.2	premeiotic			67.628	82.2798	70.8744	38.1458	27.9235	36.1603	15.429	16.1624	17.4113	372.015			61.4955	83.6152	57.7001	41.0752	32.6411	31.7639	19.3481	20.2452	21.2656	369.15			69.7406	53.1963	72.857	48.1762	39.3318	43.618	15.2283	18.8008	18.7508	379.7			88.6043	83.1779	89.801	89.8461	93.2032
21PHAS_3323	Ttu_1B	542747194	542748613	21	803.3	premeiotic			51.6816	50.604	48.8837	35.7863	27.202	31.7773	29.2718	36.541	30.4697	342.217			45.5348	40.0411	36.8122	33.5697	25.7727	22.5877	30.2102	25.6439	29.6801	289.852			53.5636	38.9314	53.473	36.0132	30.3302	29.6326	28.8014	27.5624	28.4161	326.724			51.6248	52.1114	52.5664	59.8311	63.1676
21PHAS_3324	Ttu_1B	542768611	542769190	21	248	premeiotic			19.981	19.3145	15.4075	14.8875	9.16354	11.5056	6.34462	7.26136	5.59648	109.462			15.9607	17.6652	11.7882	7.64189	6.93378	6.1175	6.10993	6.29849	4.74269	83.2583			20.7065	15.1565	23.2035	12.163	7.28154	10.5237	6.45548	4.74584	5.6059	105.842			21.2357	19.7923	21.0266	19.0824	15.1726
21PHAS_3325	Ttu_1B	542769349	542770904	21	139.8	premeiotic			19.0204	18.1556	16.528	13.4831	9.88508	9.58797	6.77721	4.91899	7.46198	105.818			10.3275	5.88839	14.6835	9.96175	9.22324	8.70567	11.3713	4.49892	4.13073	78.791			24.9484	18.1283	21.1982	7.67829	7.28154	10.7314	9.9315	7.84889	5.41259	113.159			21.2357	26.5568	20.1505	14.7093	15.4823
21PHAS_3326	Ttu_1B	542786993	542789406	21	2073.2	premeiotic			173.297	164.56	181.248	98.8196	79.6579	103.55	37.7793	27.4058	35.4444	901.761			173.22	206.094	176.202	90.7474	82.6821	93.6448	40.7329	47.9135	41.0013	952.238			219.144	154.537	209.882	103.623	96.6094	99.283	32.9395	35.0462	29.9625	981.025			185.996	200.429	181.792	168.561	162.254
21PHAS_3327	Ttu_1B	542792961	542793811	21	586.7	premeiotic			44.573	53.6943	53.0858	27.5279	24.8209	24.5178	13.987	17.5678	15.5458	275.32			46.0042	31.7973	52.323	22.7892	19.8856	23.0583	14.4262	14.8464	14.3811	239.511			57.8056	45.1723	52.8046	26.9759	29.1261	26.7247	10.9247	9.67421	7.92558	267.134			50.1603	52.863	55.4138	45.7181	43.3503
21PHAS_3328	Ttu_1B	542796325	542797257	21	1109.2	premeiotic			71.4705	71.0774	75.4966	49.3255	39.4682	41.2283	32.5883	38.8834	36.0662	455.604			83.0893	78.9045	74.2449	45.5784	45.92	41.1755	49.2189	35.7664	34.4228	488.321			88.1463	68.9472	86.2252	55.5827	53.3215	59.9575	39.395	36.3239	24.3567	512.256			76.5219	88.4391	95.2767	87.0633	86.0814
21PHAS_3329	Ttu_1B	542801507	542802641	21	3378.9	premeiotic			346.978	378.178	406.057	188.707	180.24	188.746	121.413	118.993	116.282	2045.59			321.091	387.456	380.531	201.828	168.046	184.231	123.726	114.048	127.594	2008.55			387.959	332.254	374.406	231.572	217.987	221.967	109.247	108.424	99.1664	2082.98			395.424	389.834	363.585	373.497	335.346
21PHAS_3330	Ttu_1B	542806218	542807714	21	600.6	premeiotic			42.0754	43.6508	45.382	32.865	23.5943	26.4354	14.1312	17.802	19.8986	265.835			46.4737	54.1732	51.2889	29.6123	29.2396	22.3524	19.1784	20.0202	23.7135	296.052			52.4133	41.3089	47.5528	34.1106	33.0249	30.7403	16.718	13.8725	11.5984	281.34			77.2541	70.4006	77.5355	86.8645	89.4875
21PHAS_3331	Ttu_1B	542808590	542809611	21	1898.4	premeiotic			119.886	135.588	143.99	61.6288	60.6092	62.4588	32.2999	33.2617	36.6881	686.41			103.275	135.433	127.602	68.2312	66.3288	65.1749	41.5815	35.0916	44.2141	686.932			154.939	96.8826	140.749	83.442	77.6888	79.7587	29.96	34.1335	33.8287	731.382			152.678	133.285	164.051	124.035	102.802
21PHAS_3332	Ttu_1B	542887590	542888278	21	754.3	premeiotic			76.0815	89.233	84.7411	53.0334	42.7872	48.3508	24.0807	25.7661	29.8479	473.922			89.1919	93.0366	93.0646	50.4911	39.7711	51.0576	29.5313	22.4946	29.986	498.625			118.775	129.573	116.208	72.1624	70.35	65.8425	20.5251	20.8087	23.0035	637.248			99.5883	98.7111	93.9625	97.9959	108.376
21PHAS_3333	Ttu_1B	542918988	542919689	21	395	premeiotic			28.2424	48.2863	39.7793	13.0898	15.1523	20.1347	6.48881	4.21627	11.8148	187.205			28.1659	21.1982	41.5689	7.36896	12.1014	18.1172	7.80714	4.94882	6.1196	147.396			39.975	53.1963	43.3513	17.8707	22.0166	16.6164	5.2968	7.11876	7.73227	213.174			68.8331	48.3534	48.624	58.4397	51.0915
21PHAS_3334	Ttu_1B	543038779	543039413	21	869.9	premeiotic			111.625	146.018	138.667	60.3929	56.7129	68.6225	33.886	39.3519	32.3352	687.611			111.255	114.235	108.989	57.3142	55.274	61.175	37.6779	29.6929	28.1502	603.763			133.082	103.124	135.688	73.3854	67.9992	76.2277	35.9189	24.8244	29.9625	680.212			139.497	133.285	142.367	119.464	116.736
21PHAS_3335	Ttu_1B	543069410	543070086	21	1239.3	premeiotic			98.7523	127.862	116.116	44.9997	39.1795	51.5011	18.7455	21.3156	23.6296	542.102			92.9474	117.768	106.3	48.3077	48.9944	39.7637	24.6094	20.0202	23.1015	521.813			97.493	83.5093	99.8799	50.3506	51.4294	51.3724	17.8767	15.6978	18.1708	485.78			109.84	108.482	102.943	76.727	74.0052
21PHAS_3336	Ttu_1B	543075609	543077522	21	217.9	premeiotic			24.592	27.0403	32.0756	12.8089	18.1106	15.6147	14.8522	10.3064	8.08381	163.485			28.6353	22.3759	36.8122	20.4693	16.4841	14.3526	12.2199	10.7974	13.6161	175.763			28.1119	34.4736	27.7869	18.7541	25.342	21.8783	12.911	16.0628	9.27872	194.599			20.5035	20.7945	28.2545	19.0824	26.9391
21PHAS_3337	Ttu_1B	543135007	543136965	21	606.9	premeiotic			26.7054	45.1959	41.7403	27.9773	23.45	32.0512	9.66112	12.4146	23.0078	242.204			42.2488	47.1071	49.2208	26.2008	22.1096	15.9996	21.5545	15.2963	16.2169	255.955			48.9622	18.1283	45.5475	32.9555	29.6422	29.8403	16.0559	15.6978	17.2043	254.034			54.92	49.105	58.9182	45.5194	39.3249
21PHAS_3338	Ttu_1B	543137641	543138846	21	1279	premeiotic			98.9444	101.981	93.9856	39.1009	31.3869	42.461	19.4664	19.2075	18.6549	465.188			99.5194	109.524	93.4782	43.9409	39.6403	32.9404	24.6094	19.1204	22.7955	485.569			101.663	79.0515	87.944	44.9826	40.9945	44.8643	15.8904	14.055	17.7842	447.229			137.666	130.028	127.036	90.6412	92.2743
21PHAS_3339	Ttu_1B	543173096	543174026	21	359.6	premeiotic			60.7115	74.1677	71.9949	21.4605	20.1309	28.9009	11.8241	8.43255	3.73099	301.354			45.5348	54.1732	41.1552	21.834	21.7825	23.2935	8.65574	6.52344	7.80249	230.755			57.2304	48.4413	58.9158	28.8785	31.8209	25.8247	6.78653	8.03142	3.67283	269.602			61.1443	63.8866	66.1461	68.3784	68.1219
21PHAS_3340	Ttu_1B	543271169	543272398	21	3509.2	premeiotic			216.333	309.805	305.908	210.336	190.703	222.167	90.9876	86.9021	86.4346	1719.58			205.141	288.531	244.45	225.709	187.735	199.995	105.227	86.8292	97.7606	1641.38			312.179	238.938	285.126	239.454	235.933	233.253	86.073	73.743	72.8766	1777.57			278.261	313.921	343.653	389.996	375.909
21PHAS_3341	Ttu_1B	543332086	543333181	21	2892.3	premeiotic			239.004	269.63	257.305	143.37	126.991	147.929	51.4779	50.8295	46.0155	1332.55			247.86	301.486	269.474	141.511	127.882	138.114	56.3472	53.0873	52.9346	1388.7			269.4	252.311	262.495	156.08	153.543	144.355	36.7466	33.2209	34.7952	1342.95			235.058	251.287	245.748	223.423	201.579
21PHAS_3342	Ttu_1B	543341744	543344522	21	696.3	premeiotic			50.1446	66.8282	68.9135	35.1683	32.9022	39.3107	22.6388	31.622	32.9571	380.485			35.2073	52.9955	59.7682	31.5228	36.3042	33.6462	25.458	20.4701	22.9485	318.321			60.9691	39.5257	62.1624	31.3247	35.433	34.5483	22.8425	26.1021	22.037	334.945			44.3021	42.8416	62.6417	53.2716	65.9544
21PHAS_3343	Ttu_1B	543352560	543354191	21	1381.6	premeiotic			115.851	112.41	122.139	53.5952	46.9722	55.7472	33.0209	27.1715	32.3352	599.243			113.133	122.479	119.123	59.0882	50.4989	43.2931	46.1639	35.0916	43.2962	632.166			128.553	107.879	127.094	80.724	58.1376	80.3126	30.6221	32.6733	32.8621	678.857			111.305	130.529	116.303	105.152	93.2032
21PHAS_3344	Ttu_1B	543382450	543383207	21	3069.8	premeiotic			129.108	168.036	189.092	134.831	115.302	141.354	74.2609	74.2533	78.9726	1105.21			138.013	151.921	166.482	161.298	135.34	110.35	105.736	74.6821	86.2864	1130.11			196.424	138.191	183.145	171.165	144.369	161.525	74.8173	78.6714	66.4975	1214.81			193.685	184.394	223.626	270.135	262.889
21PHAS_3345	Ttu_1B	543383717	543385493	21	100.7	premeiotic			11.1433	16.6105	15.4075	5.61794	4.61785	5.61581	4.18168	1.63966	1.86549	66.6996			10.3275	9.42143	8.47922	5.59495	6.86837	2.1176	3.05497	3.59914	5.96661	55.4298			15.8175	9.21277	17.6652	7.95009	6.02017	11.2853	2.97945	3.83318	2.12637	76.89			21.2357	15.0321	14.0177	11.5289	12.0762
21PHAS_3346	Ttu_1B	543403677	543404399	21	844.7	premeiotic			59.3666	85.7564	68.4932	26.3481	24.9652	30.1336	17.3035	18.9732	22.3859	353.726			70.4147	65.95	68.0406	29.6123	28.9126	29.411	25.2883	19.5703	26.0083	363.208			67.1523	63.5978	70.5653	37.644	31.3049	34.2021	14.8973	15.5152	15.8512	350.73			84.9429	76.1629	84.3253	66.3907	61.929
21PHAS_3347	Ttu_1B	543471462	543472753	21	806	premeiotic			54.5635	71.85	68.4932	30.7301	28.2122	30.8185	23.2155	18.5048	21.7641	348.152			38.4934	76.5491	64.7316	35.6167	30.8095	37.6461	34.7927	20.695	25.7023	365.036			70.6752	50.8188	68.1781	43.5556	42.1985	42.3718	18.2078	20.9912	20.1039	377.101			69.9315	73.407	83.0112	89.051	68.1219
21PHAS_3348	Ttu_1B	543473609	543474813	21	1988.6	premeiotic			136.409	139.064	150.013	79.3253	65.8765	69.9922	47.4404	47.7844	40.419	776.324			88.7225	109.524	114.986	75.1907	66.9829	53.6457	56.5169	47.4636	45.438	658.471			140.272	84.9952	127.762	83.0343	67.6552	92.3595	46.6781	43.8077	34.9885	721.553			114.966	111.488	125.502	109.127	100.944
21PHAS_3360	Ttu_1B	550020238	550021148	21	291.8	premeiotic			74.1603	67.6008	88.8031	42.9211	30.016	44.5156	20.4758	15.9281	14.3021	398.723			69.9452	56.5286	79.4151	36.9813	37.7433	40.9402	22.4031	15.2963	18.9708	378.224			99.5062	57.0597	98.3521	42.4684	43.0585	36.5561	15.8904	11.6821	9.85864	414.432			70.2976	77.6661	85.8585	76.727	61.6194
21PHAS_3361	Ttu_1B	550358527	550359412	21	1184.5	premeiotic			83.5744	99.6628	97.4873	56.2918	58.8775	58.8975	29.9927	33.4959	29.8479	548.128			83.5587	76.5491	104.232	52.1286	55.7319	63.2926	34.2835	27.4434	32.7399	529.96			99.0029	90.6417	109.429	66.0469	72.0127	66.3271	29.2979	29.3877	27.2563	589.402			95.5608	117.752	128.569	128.011	136.863
21PHAS_3362	Ttu_1B	550364662	550366339	21	1387.1	premeiotic			111.625	110.479	119.198	61.2356	44.6632	59.8563	30.4253	29.2797	31.7134	598.475			91.5391	116.59	105.06	54.312	48.7327	50.1164	36.4899	29.9178	31.9749	564.733			131.069	109.067	127.38	76.4432	62.5524	64.6655	32.6084	32.3082	24.55	660.644			183.067	169.613	148.5	132.583	133.147
21PHAS_3365	Ttu_1B	551469527	551470692	21	901.1	premeiotic			71.0863	64.1242	83.0603	41.6289	35.8605	46.5701	25.3785	22.2526	22.3859	412.347			76.9867	94.2143	78.3811	36.7084	34.7343	32.9404	27.1553	22.2697	21.4186	424.809			96.6303	78.1599	92.5274	48.8557	45.5813	42.5795	21.5183	16.793	17.9775	460.623			109.474	116.75	123.312	111.513	104.35
21PHAS_3366	Ttu_1B	551534337	551535345	21	2089.5	premeiotic			206.342	169.968	189.232	86.5163	76.3388	81.2238	48.3056	70.2712	67.7796	995.977			248.329	255.556	263.476	102.347	83.0091	74.8217	74.5072	65.2344	67.6216	1234.9			243.229	216.946	258.389	119.455	108.764	120.053	65.7134	62.061	53.1594	1247.77			306.088	319.934	301.162	237.138	227.28
21PHAS_3371	Ttu_1B	554774145	554775744	21	641.5	premeiotic			39.962	52.1492	58.6885	49.9435	51.0128	47.9398	31.0021	31.3878	30.4697	392.555			42.2488	45.9295	35.3645	44.8961	44.35	44.4695	43.9576	32.6172	32.7399	366.573			54.7859	33.582	52.4226	59.6597	47.072	53.9341	37.2431	33.2209	24.3567	396.277			66.2701	58.1243	62.8607	94.4179	95.99
21PHAS_3372	Ttu_1B	554776746	554777754	21	2444.3	premeiotic			357.16	365.43	322.717	207.751	159.893	196.279	153.28	164.2	168.516	2095.23			332.357	342.705	331.31	182.45	150.712	169.172	156.991	175.233	152.072	1993			396.587	326.905	387.966	234.086	223.492	216.29	148.641	146.573	132.802	2213.34			341.969	366.784	318.246	301.143	317.386
21PHAS_3375	Ttu_1B	554812055	554812928	21	1554	premeiotic			146.784	144.086	144.55	96.3477	90.048	110.81	62.2926	63.0099	49.7465	907.674			157.259	169.586	151.178	101.119	103.614	91.9977	64.4937	51.5127	61.196	951.956			180.175	144.73	174.456	128.153	111.803	128.846	42.7055	46.9108	45.8137	1003.59			225.538	214.459	222.75	210.9	205.914
21PHAS_3377	Ttu_1B	554851964	554853385	21	2072.1	premeiotic			188.475	226.752	218.646	150.055	129.372	160.256	93.8715	93.9292	100.737	1362.09			168.995	210.804	216.53	152.565	139.853	139.055	110.318	77.6064	100.514	1316.24			254.445	191.982	241.583	161.856	166.157	156.125	92.5285	80.1317	75.3896	1420.2			205.767	209.698	214.208	237.933	217.061
21PHAS_3378	Ttu_1B	554854375	554855474	21	1263.8	premeiotic			104.324	107.389	122.559	68.876	58.2282	64.3764	46.7195	51.5322	55.343	679.347			113.133	131.9	109.609	74.7813	61.0304	55.2928	66.0212	51.5127	59.5131	722.794			133.226	103.421	132.728	89.6254	65.6485	87.5823	58.4303	43.6252	35.7617	750.048			143.89	140.801	139.958	107.935	96.9189
21PHAS_3379	Ttu_1B	554870309	554871171	21	932	premeiotic			58.9824	61.4201	70.5943	37.3593	28.5729	36.1603	28.8392	37.478	41.0409	400.447			55.8623	71.8384	51.9094	35.0708	31.5291	31.5286	28.0039	29.9178	26.7733	362.434			58.7403	46.361	56.9105	32.0042	30.1582	29.0095	23.339	20.9912	17.9775	315.491			81.6477	72.9059	78.4116	71.9564	86.0814
21PHAS_3380	Ttu_1B	554880418	554881564	21	153.5	premeiotic			21.9023	36.3113	33.8965	10.5056	8.65846	10.5468	9.37273	9.3695	7.46198	148.025			20.655	35.3304	29.1602	12.5545	10.3353	9.88211	12.8987	8.32301	14.5341	153.673			32.7134	24.3693	32.0838	16.5797	12.327	15.3702	6.12443	6.75369	5.41259	151.734			21.6019	28.8116	26.7213	19.0824	26.6295
21PHAS_3381	Ttu_1B	554934009	554935080	21	1496.5	premeiotic			165.804	161.469	154.495	66.1232	60.4649	66.9788	60.5623	65.8207	50.3683	852.086			165.24	162.52	156.762	68.3676	65.3476	68.2336	76.2044	58.9359	64.2558	885.867			168.887	161.372	167.199	90.9164	88.9265	94.8519	72.1689	62.2435	52.5794	959.145			195.149	182.891	192.087	115.886	124.168
21PHAS_3382	Ttu_1B	554935930	554937874	21	1538.3	premeiotic			124.305	140.996	133.765	54.4379	47.1886	58.4866	38.6445	37.2437	33.5789	668.646			127.685	150.743	130.29	64.8196	61.7499	60.2338	52.9527	32.1673	47.7329	728.375			156.593	147.107	178.371	81.5394	80.5556	87.5823	41.2157	35.4113	38.6614	847.036			188.193	194.165	154.852	118.47	117.046
21PHAS_3384	Ttu_1B	554982852	554984152	21	325.4	premeiotic			19.2125	16.9968	26.0526	10.2808	9.52431	10.4098	8.36336	9.83797	6.21831	116.896			14.5524	21.1982	25.024	12.2816	11.9052	12.4703	9.50434	9.44774	10.7093	127.093			29.0466	17.534	29.3147	23.5105	18.5765	20.632	8.93835	9.49168	10.052	167.096			23.7987	42.3405	37.0155	32.4003	29.4163
21PHAS_3386	Ttu_1B	555078838	555079988	21	1761.5	premeiotic			73.5839	86.9153	86.8422	28.9324	33.768	30.5445	17.4477	20.8471	21.7641	400.645			81.681	98.925	97.8212	27.156	30.1554	34.5874	31.568	19.1204	27.9972	449.012			96.1989	75.4852	91.3815	46.1377	48.5054	51.1647	21.5183	32.3082	23.3901	486.09			295.104	279.097	313.646	228.79	213.346
21PHAS_3387	Ttu_1B	555080650	555082004	21	1924.8	premeiotic			159.656	176.148	203.099	91.4039	89.1822	104.92	38.7887	44.5051	31.0916	938.794			142.238	161.342	157.589	61.5445	88.7001	90.3507	59.4021	26.3187	68.8455	856.331			168.096	135.22	183.431	103.759	115.759	127.6	23.6701	45.9981	34.9885	938.522			229.566	194.165	192.306	161.206	176.498
21PHAS_3388	Ttu_1B	555083802	555084704	21	222.3	premeiotic			11.7196	13.9064	16.9482	6.51681	6.27739	6.30066	7.64238	5.85594	5.59648	80.764			17.8384	22.3759	21.0946	9.27944	7.32626	7.52923	6.78881	5.39871	8.41445	106.046			19.3404	15.4537	21.5802	13.9296	13.4737	14.6778	10.097	7.11876	8.6988	124.37			38.8101	29.3127	27.5974	22.6603	22.6041
21PHAS_3390	Ttu_1B	555394046	555395192	21	958.4	premeiotic			82.4217	82.6661	88.2428	58.2019	46.4671	55.8842	20.7642	22.2526	16.1676	473.068			86.3753	95.392	77.9675	59.4976	51.153	49.1753	26.6461	19.7953	25.7023	491.704			102.382	73.1078	96.3469	66.5905	62.8964	66.5348	22.3459	17.3406	17.9775	525.522			112.403	95.7047	102.943	96.8032	96.2996
21PHAS_3391	Ttu_1B	555487226	555487447	21	56.4	premeiotic			6.148	8.11209	7.4236	2.52807	3.46338	3.69822	3.74909	2.10814	1.24366	38.4743			3.75545	5.88839	6.20431	2.86571	2.61652	3.29404	1.52748	2.02452	1.22392	29.4003			7.47734	4.75498	8.49839	3.39747	2.92408	4.43104	1.48973	1.82532	0.773227	35.5716			9.51947	6.01286	10.2943	9.14363	6.50255
21PHAS_3392	Ttu_1B	555491478	555492140	21	96.9	premeiotic			6.53225	7.33951	8.26401	5.33704	4.32923	3.69822	0.720979	1.63966	4.35282	42.2137			8.91919	7.06607	10.7541	6.82312	3.9902	2.1176	2.5458	2.02452	2.14186	46.3825			10.0657	9.80714	10.2172	5.16416	7.68288	5.05415	2.81393	2.19039	2.31968	55.3151			10.6179	9.7709	11.1704	7.95098	13.934
21PHAS_3393	Ttu_1B	555493868	555494819	21	485.1	premeiotic			74.7366	60.6475	85.4415	49.0446	35.2111	50.4053	22.062	30.2166	31.0916	438.857			76.5173	78.9045	80.4492	41.8939	40.8831	39.5284	28.1736	20.4701	20.3477	427.168			91.3817	61.2203	89.3763	60.8148	59.4563	58.8497	19.532	19.7135	22.4236	482.768			125.95	125.017	123.093	116.084	113.949
21PHAS_3395	Ttu_1B	555710613	555711907	21	1629.6	premeiotic			151.01	161.083	156.876	130.224	99.2837	112.179	88.2479	110.092	106.955	1115.95			150.218	149.565	161.932	121.042	102.568	86.3508	123.217	93.5776	99.1375	1087.61			170.757	127.493	156.218	145.684	117.594	141.586	94.0182	94.7342	80.6089	1128.69			166.225	170.114	174.345	203.346	221.087
21PHAS_3397	Ttu_1B	555717408	555718355	21	968	premeiotic			66.4753	68.7596	71.2946	31.7975	25.5425	31.5033	20.4758	23.658	27.3606	366.867			67.5981	88.3259	68.661	27.5654	24.2028	25.4111	25.9672	18.8955	20.6537	367.281			87.9307	55.871	78.2043	39.8864	32.9103	31.2942	23.8356	23.7292	20.4905	394.152			111.305	110.737	101.628	88.4547	82.6753
21PHAS_3398	Ttu_1B	555758515	555759193	21	1428.4	premeiotic			63.7855	65.6693	72.2751	54.3817	44.9518	55.3363	41.961	46.8475	49.1247	494.333			71.3535	111.879	82.9309	61.408	59.1988	49.1753	62.1176	48.3634	55.6884	602.115			97.2773	78.4571	93.6732	80.0445	74.0194	72.8352	39.0639	36.689	33.2488	605.308			121.922	124.767	122.436	161.007	152.965
21PHAS_3399	Ttu_1B	555768167	555769494	21	1846.1	premeiotic			264.364	277.356	262.487	151.291	128.362	164.228	76.568	92.758	81.4599	1498.87			298.558	296.775	306.493	142.057	113.884	123.762	97.08	90.4284	96.6897	1565.73			332.67	267.17	323.034	182.716	179.573	184.234	71.6723	76.6635	64.5645	1682.3			301.694	323.943	297	309.691	320.173
21PHAS_3400	Ttu_1B	555966179	555967570	21	1524.4	premeiotic			184.824	266.54	250.862	195.785	185.796	202.169	136.553	128.128	152.971	1703.63			167.117	257.912	226.25	157.477	140.507	160.702	142.226	136.767	127.441	1516.4			269.112	252.311	294.77	212.75	232.55	196.697	133.248	143.653	130.289	1865.38			168.421	213.456	224.283	246.48	260.412
21PHAS_3401	Ttu_1B	556000653	556001609	21	926.1	premeiotic			59.3666	74.9403	87.2624	43.2581	39.9011	43.9677	42.8262	40.2888	36.0662	467.877			60.0872	56.5286	73.6244	38.073	36.5659	39.2932	38.5265	36.4413	31.6689	410.809			76.7146	49.9272	81.8328	46.0698	41.9118	44.7258	31.7808	37.4191	31.1224	441.504			64.8056	71.9038	100.095	75.3356	79.2692
21PHAS_3402	Ttu_1B	556006657	556008092	21	2072.4	premeiotic			213.835	274.652	288.68	184.549	171.582	209.84	109.877	91.3526	80.8381	1625.21			202.794	280.288	262.649	172.625	168.766	165.878	105.227	96.052	106.175	1560.45			278.603	251.717	281.784	212.886	216.21	214.698	78.7899	71.3701	75.3896	1681.45			257.758	258.052	287.801	326.587	303.143
21PHAS_3404	Ttu_1B	556013425	556014123	21	817.4	premeiotic			49.5683	62.579	70.3141	36.5728	42.4986	47.9398	36.3374	31.8563	29.2261	406.892			54.454	81.2598	69.9019	36.299	33.4261	39.7637	30.3799	27.2185	32.5869	405.29			69.0216	65.9753	74.9577	55.0391	57.5069	46.8029	22.8425	19.7135	24.1633	436.023			62.6088	62.1329	74.2501	65.3968	80.5077
21PHAS_3405	Ttu_1B	556474610	556475725	21	1225.9	premeiotic			80.8847	89.233	83.7607	42.1907	31.3869	29.3118	25.3785	22.2526	37.3099	441.709			89.1919	61.2393	87.4807	29.7488	27.7351	25.4111	33.9441	31.2675	33.5048	419.523			98.2839	84.4008	96.2514	45.9339	37.8984	42.7872	23.6701	25.1895	18.3641	472.779			118.993	113.994	110.828	83.4853	82.056
21PHAS_3406	Ttu_1B	556482070	556483105	21	1778.2	premeiotic			136.601	138.292	154.915	89.1006	67.6803	82.7305	60.9949	72.1451	75.8634	878.323			140.36	156.631	148.697	65.5019	64.9551	65.4102	75.5255	75.8069	65.0208	857.908			180.031	167.613	180.758	86.9753	82.9636	85.5052	80.9417	76.481	77.9026	1019.17			164.76	210.2	210.047	168.958	174.021
21PHAS_3407	Ttu_1B	556560470	556561140	21	2957.9	premeiotic			262.059	264.222	277.475	158.988	133.557	157.654	123.143	127.425	125.61	1630.13			282.598	334.461	306.7	146.015	140.442	130.585	164.968	144.865	144.423	1795.06			340.147	276.68	340.699	196.918	183.472	197.943	122.985	121.932	114.438	1895.21			376.751	357.013	370.155	360.577	328.224
21PHAS_3408	Ttu_1B	556565765	556566889	21	3869.8	premeiotic			403.847	402.128	414.321	261.965	241.282	272.983	195.674	198.633	257.438	2648.27			439.388	452.229	467.805	250.272	240.982	267.758	243.549	198.627	232.545	2793.15			486.387	454.1	504.747	358.705	339.308	353.237	179.595	209.547	185.961	3071.59			458.033	480.277	483.83	494.551	553.955
21PHAS_3409	Ttu_1B	556570802	556572370	21	5420.1	premeiotic			422.867	486.726	484.215	330.897	269.711	313.8	146.791	143.119	149.24	2747.37			348.787	515.823	422.513	315.501	276.108	250.817	169.72	139.467	167.83	2606.57			472.151	340.278	474.573	360.676	309.035	341.328	127.289	119.559	105.159	2650.05			473.777	456.727	516.903	562.134	562.935
21PHAS_3411	Ttu_1B	556615322	556616121	21	542.9	premeiotic			82.2295	81.8935	80.9593	70.0557	53.466	64.6503	32.5883	26.9373	31.7134	524.493			70.4147	78.9045	73.6244	62.4997	47.8823	42.1166	37.6779	30.3677	29.6801	473.168			101.879	61.2203	83.9335	64.0084	52.9201	58.3651	22.6769	18.8008	20.1039	483.908			95.1947	92.6982	107.98	110.121	111.163
21PHAS_3412	Ttu_1B	556619871	556622697	21	42.2	premeiotic			6.148	13.9064	9.10442	6.91007	5.48369	6.30066	3.02811	2.34237	0.621831	53.8456			7.98033	2.35536	8.0656	4.09387	3.92478	2.58817	4.92189	1.34968	3.21279	38.4925			10.6408	7.72684	10.2172	7.1347	6.93753	4.50027	1.82078	2.37292	2.51299	53.864			11.7163	11.7752	13.3606	9.93873	17.6498
21PHAS_3413	Ttu_1B	556623407	556625465	21	1716.9	premeiotic			78.5792	130.952	121.019	94.55	80.1629	88.2093	39.3655	38.6492	47.2592	718.746			56.3317	84.7929	82.7241	79.0117	63.1236	82.1156	36.8293	32.6172	44.5201	562.066			102.238	79.6458	109.524	88.6061	82.6196	81.2819	31.2842	28.475	32.4755	636.151			98.4899	83.4284	117.617	151.864	138.721
21PHAS_3414	Ttu_1B	556649926	556650756	21	523.3	premeiotic			27.0896	31.6758	33.6163	32.6402	26.5526	27.3942	11.8241	15.9281	15.5458	222.267			18.7772	21.1982	24.8172	21.0152	17.8578	23.2935	11.8804	14.6215	11.9332	165.394			33.5042	24.0721	33.0387	24.3939	22.5326	20.5628	11.0902	14.055	11.0185	194.268			32.2197	32.5697	41.6151	66.5895	62.5483
21PHAS_3415	Ttu_1B	556655105	556655519	21	60.3	premeiotic			4.80313	3.8629	2.94143	3.37076	3.31908	2.87639	1.00937	2.10814	1.24366	25.5349			0.938862	5.88839	3.30896	0.955236	2.35487	1.41173	1.6972	2.02452	1.83588	20.4157			4.60144	2.37749	3.15109	3.60132	2.23606	2.42322	2.6484	1.27773	1.93307	24.2498			3.66133	1.75375	5.25664	3.77672	6.1929
21PHAS_3417	Ttu_1B	556674228	556675325	21	1222.8	premeiotic			67.2438	70.3048	77.4576	67.64	58.9497	56.0211	50.4686	57.3882	54.7212	560.195			81.2116	67.1277	77.7606	66.5936	61.5537	55.5281	73.1495	49.7131	63.1849	595.823			89.5124	67.164	91.286	74.2008	56.9336	71.2428	48.6644	41.7999	37.8881	578.692			78.7187	77.9166	92.4293	117.277	100.325
21PHAS_3419	Ttu_1B	556938138	556939596	21	1150.6	premeiotic			51.4895	68.3733	64.5713	41.1795	36.3655	43.6937	22.4946	17.5678	13.0585	358.794			53.0457	64.7723	55.4251	49.8087	38.2012	34.3521	21.5545	25.194	27.5382	369.892			73.3355	56.1682	68.1781	56.3981	45.4093	52.0647	21.6838	19.531	17.9775	410.746			91.1672	84.4306	88.4868	100.779	116.736
21PHAS_3420	Ttu_1B	556939881	556940713	21	2038.3	premeiotic			155.813	205.893	231.672	193.37	164.583	176.145	75.5586	78.2353	89.5437	1370.81			138.952	211.982	176.823	169.759	145.152	155.761	78.92	59.3858	72.0583	1208.79			213.607	148.296	199.664	173.883	166.73	183.68	60.2511	49.8313	53.3527	1249.3			139.131	148.818	192.525	264.171	246.168
21PHAS_3421	Ttu_1B	556948904	556950427	21	94.8	premeiotic			3.45825	11.2024	5.04245	6.68535	5.19508	2.73942	5.47944	7.4956	5.59648	52.8945			6.57204	5.88839	9.09965	6.00434	4.31726	5.17634	8.14658	7.87312	5.20166	58.2794			7.83683	7.72684	10.6946	5.43596	5.79083	5.05415	7.77968	4.38077	10.052	64.7516			10.984	10.272	12.0465	12.9203	15.4823
21PHAS_3423	Ttu_1B	556954576	556955221	21	3256.5	premeiotic			271.281	224.821	270.471	170.055	122.301	148.75	116.799	137.029	152.349	1613.86			330.01	305.019	313.317	165.802	135.078	131.291	171.927	159.037	144.27	1855.75			349.062	273.114	340.508	210.983	188.116	198.358	161.883	155.152	142.66	2019.84			425.081	438.438	452.947	444.062	429.478
21PHAS_3424	Ttu_1B	557229505	557230558	21	540.4	premeiotic			32.8534	42.1056	56.7275	19.3257	20.9968	22.6002	10.5263	11.9461	19.2768	236.358			29.5742	52.9955	46.1187	27.9748	22.4367	27.2934	15.784	12.597	12.3922	247.166			53.2042	41.606	40.3912	19.7054	18.5765	20.4243	9.76598	10.7694	10.6319	225.075			39.1763	39.0836	51.4713	45.5194	51.4011
21PHAS_3425	Ttu_1B	557250745	557251728	21	5916.7	premeiotic			407.882	469.342	480.993	243.145	212.349	246.137	140.591	140.308	121.879	2462.63			399.955	472.249	468.012	246.451	233.786	222.112	174.303	139.017	163.546	2519.43			459.281	373.86	445.258	292.591	278.762	273.755	114.047	110.615	98.7798	2446.95			601.557	563.455	631.673	598.51	642.514
21PHAS_3426	Ttu_1B	557426132	557427155	21	3576.6	premeiotic			270.128	286.241	298.905	215.954	152.028	203.813	97.3322	108.686	106.333	1739.42			262.412	303.841	297.6	208.651	166.803	155.761	119.992	108.199	123.31	1746.57			347.696	261.226	331.151	243.259	203.367	204.728	93.1906	76.2985	81.9621	1842.88			393.227	392.088	396.658	478.848	472.519
21PHAS_3427	Ttu_1B	557454687	557455004	21	68.7	premeiotic			4.611	6.18064	9.80476	7.13479	5.84446	5.88975	2.73972	3.51356	6.84015	52.5588			8.91919	7.06607	5.58388	6.1408	4.70974	7.76452	5.77049	2.02452	3.51877	51.498			10.0657	5.34935	6.77961	8.01804	7.51088	7.20044	3.3105	3.83318	1.54645	53.6141			5.85813	7.26554	9.41815	8.74608	11.4569
21PHAS_3428	Ttu_1B	557464770	557466146	21	2192.2	premeiotic			146.976	171.899	184.329	108.089	86.3682	105.742	58.9761	65.8207	70.2669	998.467			132.38	199.028	154.694	99.7539	80.8505	79.0569	75.0164	58.711	75.7301	955.22			180.607	140.569	171.114	109.874	95.0613	106.483	54.7888	54.3946	46.5869	959.478			203.936	193.163	227.569	227.398	227.589
21PHAS_3429	Ttu_1B	557470241	557471149	21	795.7	premeiotic			57.2533	60.6475	69.7539	50.8424	40.1897	47.255	34.4628	30.4509	25.4951	416.35			64.7815	84.7929	62.0431	45.5784	40.229	42.5872	38.866	39.3656	38.5535	456.797			79.7343	51.7104	72.9524	62.5815	48.104	55.8726	33.4361	33.7685	27.2563	465.416			76.888	70.4006	84.1063	94.8155	103.731
21PHAS_3431	Ttu_1B	557586449	557586754	21	317.4	premeiotic			30.3558	34.7661	39.3591	22.865	19.1208	23.559	15.5732	15.6939	14.3021	215.595			22.5327	24.7313	28.7466	24.8361	20.8013	15.7643	16.972	15.2963	14.993	184.674			38.3214	24.9636	34.28	25.7529	19.1499	23.8861	10.7591	15.1502	7.53896	199.802			41.3731	46.0986	41.8341	45.9169	44.5889
21PHAS_3432	Ttu_1B	557589428	557590551	21	151.8	premeiotic			8.64563	6.18064	9.94483	5.67412	4.32923	8.62917	6.9214	5.38746	6.84015	62.5526			10.3275	8.24375	9.72008	6.1408	5.23304	6.58807	4.58245	5.39871	3.82475	60.0591			14.8109	9.21277	15.7554	7.74624	8.02689	6.16191	4.96575	3.83318	4.05944	74.5725			13.5469	16.2848	17.0841	17.4922	13.0051
21PHAS_3433	Ttu_1B	557607034	557608103	21	1789.5	premeiotic			179.445	183.488	191.053	100.336	74.1742	84.3741	60.2739	62.5414	66.536	1002.22			185.425	210.804	192.334	97.2976	70.319	75.7629	81.296	61.1854	71.9053	1046.33			204.98	166.721	195.176	104.71	90.3599	101.291	68.0308	60.9658	55.8657	1048.1			216.385	210.45	204.571	175.717	173.711
21PHAS_3434	Ttu_1B	557611946	557612626	21	1309.5	premeiotic			114.507	114.728	138.527	66.685	55.0534	66.02	38.7887	31.1536	37.3099	662.772			111.255	115.413	104.853	67.2759	54.2274	62.3514	48.54	31.7174	41.9193	637.552			138.187	99.5573	132.728	81.1317	79.0649	87.4438	34.5947	37.2366	28.0295	717.973			162.929	143.557	152.224	135.763	116.736
21PHAS_3435	Ttu_1B	557647220	557648420	21	1017.2	premeiotic			109.896	140.223	151.554	97.1342	91.0582	103.55	59.4087	54.8116	60.9395	868.575			86.8448	124.834	112.918	85.5619	76.337	93.4095	63.8148	54.437	56.9123	755.07			137.899	84.698	132.346	101.584	92.7106	96.3751	48.9954	54.9422	46.2003	795.751			99.2221	110.486	117.617	154.249	161.635
21PHAS_3436	Ttu_1B	557666060	557666754	21	621.8	premeiotic			32.0849	62.1927	55.7471	33.7638	32.6135	33.01	18.0245	8.43255	8.70564	284.575			20.655	34.1527	32.4692	30.704	29.2396	27.2934	16.2932	14.1716	18.3588	223.338			52.4852	37.1483	52.0407	39.4787	34.401	30.2557	11.7523	13.5074	7.34566	278.415			46.1328	38.833	58.6992	59.2348	53.259
21PHAS_3437	Ttu_1B	557744200	557744977	21	1779.5	premeiotic			136.985	190.055	192.734	135.729	120.93	137.519	55.8038	58.5594	62.805	1091.12			146.932	193.139	166.069	129.093	125.462	132.938	73.4889	49.938	57.0653	1074.13			232.445	196.143	236.332	166.816	168.163	146.986	48.0023	42.8951	45.0405	1282.82			205.035	206.692	234.359	270.135	277.132
21PHAS_3438	Ttu_1B	557748465	557750078	21	623.3	premeiotic			45.7258	52.5355	56.7275	29.2133	26.1197	24.7917	16.8709	13.5858	6.84015	272.41			36.6156	50.6402	37.2258	29.0665	26.7539	22.1171	14.4262	12.597	12.0862	241.529			47.8118	34.7708	54.6188	30.2375	25.342	26.8632	10.2626	12.5947	11.4051	253.907			50.1603	49.105	52.5664	49.0973	42.731
21PHAS_3439	Ttu_1B	557754648	557755983	21	157.9	premeiotic			9.9905	14.679	13.8667	8.98871	12.194	12.1904	8.50756	8.43255	3.10916	91.9586			1.40829	14.1321	6.82474	7.2325	8.83076	7.76452	8.48602	6.52344	5.04867	66.2511			12.7259	6.53809	14.2276	10.5322	7.91222	9.20825	5.62785	8.21395	6.37912	81.3652			9.8856	9.01929	13.5797	20.0762	19.8173
21PHAS_3441	Ttu_1B	557795812	557797736	21	1738.9	premeiotic			110.28	144.859	157.717	105.954	84.2035	88.0723	55.8038	45.2078	42.2845	834.382			75.5784	118.946	101.337	88.7005	81.243	75.7629	57.3655	53.5372	51.2517	703.722			119.997	84.698	108.856	97.7793	77.6315	101.014	41.2157	36.5064	37.8881	705.586			118.993	95.7047	154.852	158.821	165.041
21PHAS_3442	Ttu_1B	557827378	557828617	21	6201.8	premeiotic			510.668	601.454	585.064	343.818	285.513	348.865	227.974	224.165	231.943	3359.46			441.265	535.844	497.792	346.751	324.841	324.463	258.654	192.779	247.385	3169.77			553.755	468.365	552.968	403.008	383.628	409.733	167.842	175.596	168.177	3283.07			592.77	641.622	567.718	538.878	536.615
21PHAS_3443	Ttu_1B	557843975	557845304	21	676.1	premeiotic			64.554	57.5572	71.8549	52.3592	39.0352	48.3508	23.6481	21.3156	25.4951	404.17			59.1483	81.2598	66.5929	50.2181	43.1726	41.1755	29.1919	27.6684	29.2211	427.649			79.5186	68.65	73.2389	58.1648	47.76	57.8805	24.0011	22.9991	24.1633	456.376			101.785	78.4177	90.239	102.766	104.041
21PHAS_3444	Ttu_1B	557879384	557879941	21	797.3	premeiotic			83.9587	102.367	98.888	55.8985	43.7974	56.9799	38.7887	35.3698	41.6627	557.711			86.8448	94.2143	96.3736	42.8492	38.8553	31.9992	46.6731	38.2408	33.3518	509.402			110.075	87.0755	110.861	62.2417	57.3349	62.45	40.5536	38.8794	33.2488	602.72			92.9979	97.2079	99.2191	96.0081	87.9392
21PHAS_3445	Ttu_1B	557924946	557925867	21	206.3	premeiotic			55.332	74.1677	79.6987	46.4042	37.2314	41.9131	32.7325	43.0997	45.3937	455.973			60.0872	85.9705	74.8653	42.5762	35.2576	35.2933	44.6364	41.84	38.4005	458.927			94.7609	73.1078	92.6229	54.7673	53.2068	47.4952	39.726	30.1178	38.0814	523.886			85.3091	83.1779	101.847	101.971	105.899
21PHAS_3447	Ttu_1B	558454282	558455111	21	73.5	premeiotic			5.18738	6.56693	3.64177	3.03369	3.67985	3.42427	3.6049	3.27932	5.59648	38.0146			7.04147	5.88839	6.20431	2.1834	2.68193	0.941153	2.71553	3.59914	2.29485	33.5502			8.05252	4.45779	6.97059	4.07697	2.80941	3.94639	1.48973	2.92052	2.31968	37.0436			7.6888	7.51607	8.10399	8.94485	8.36042
21PHAS_3449	Ttu_1B	558475579	558476314	21	136.9	premeiotic			6.72438	3.09032	6.30306	3.59548	3.17477	1.64365	2.45133	3.27932	0.621831	30.8841			4.69431	7.06607	8.68603	2.31986	2.35487	3.52933	2.71553	1.79957	2.29485	35.4604			10.9284	10.9959	13.7502	4.48467	4.7588	4.84645	3.9726	4.19824	4.25275	62.188			21.968	19.2913	25.8452	23.6542	21.6752
21PHAS_3452	Ttu_1B	558581589	558582663	21	914.5	premeiotic			51.6816	70.6911	66.2522	49.7188	44.9518	47.255	37.4909	44.0366	39.1754	451.253			48.8208	56.5286	47.98	44.3502	41.5373	36.4697	63.136	46.3389	48.1919	433.353			81.8913	67.7584	71.5201	59.5238	51.4868	57.1189	49.6575	45.0855	37.5015	521.544			79.0848	83.1779	94.8386	115.488	122.619
21PHAS_3453	Ttu_1B	558652976	558654596	21	717.7	premeiotic			93.9492	109.706	116.256	48.9323	51.1571	49.1726	34.8954	33.4959	47.881	585.446			106.561	128.367	120.777	45.5784	42.1914	46.8224	42.9392	28.5682	38.0945	599.899			127.187	105.798	123.083	59.7956	63.1258	58.642	28.8014	31.7606	23.0035	621.197			103.982	120.758	121.122	104.754	112.401
21PHAS_3454	Ttu_1B	558660484	558661689	21	4167.1	premeiotic			439.198	530.376	565.875	299.717	238.613	277.914	186.589	207.534	239.405	2985.22			414.977	499.336	494.69	291.211	234.767	245.641	217.921	195.703	206.843	2801.09			560.801	468.96	546.57	331.933	307.086	317.719	180.753	156.795	158.898	3029.52			445.584	450.964	473.755	467.12	482.427
21PHAS_3455	Ttu_1B	558662011	558663081	21	862.8	premeiotic			86.8405	96.9588	125.781	64.6063	53.9711	60.2672	53.4967	58.3251	64.0486	664.295			77.4561	109.524	88.1012	77.3741	64.3664	55.5281	61.0993	60.9604	58.2892	652.699			110.363	78.7543	111.911	77.6663	69.5473	77.3355	45.6849	48.1885	44.0739	663.525			124.851	109.234	136.016	143.316	146.772
21PHAS_3456	Ttu_1B	558765382	558766108	21	2247.1	premeiotic			127.571	197.394	222.008	148.145	122.95	143.135	84.2104	63.9468	77.7289	1187.09			104.214	154.276	134.013	130.049	123.173	115.762	82.3144	60.0606	73.7412	977.602			201.169	143.244	190.211	146.703	133.934	143.386	77.1347	63.7038	61.2782	1160.76			174.279	170.865	233.702	299.354	301.904
21PHAS_3457	Ttu_1B	558766499	558767302	21	384.1	premeiotic			53.2186	67.9871	77.7377	41.348	38.0972	42.324	27.5414	32.559	40.419	421.232			60.0872	55.3509	59.3545	41.0752	37.7433	35.2933	39.8843	31.2675	33.1988	393.255			66.1457	43.9835	76.8674	43.012	40.1918	44.5873	27.1461	27.7449	27.8362	397.515			64.4395	55.1179	65.9271	72.7515	76.4824
21PHAS_3458	Ttu_1B	558778656	558780892	21	235.7	premeiotic			60.9036	69.9185	70.8744	37.8649	31.7477	37.3931	26.2436	28.3427	25.4951	388.784			44.1265	78.9045	67.2133	34.525	26.8848	28.2346	26.1369	23.8443	24.3254	354.195			74.1263	65.9753	80.0185	42.0607	37.6691	39.6024	17.3801	25.5545	16.4311	398.818			67.3685	70.15	80.1638	70.565	60.6905
21PHAS_3459	Ttu_1B	558856032	558857362	21	449	premeiotic			24.592	31.2895	33.4762	20.8987	16.5232	20.6826	8.21917	9.83797	9.9493	175.469			20.655	23.5536	28.9534	12.9639	12.7555	20.4701	11.7107	11.6972	10.4033	153.163			30.7721	27.6383	33.7071	18.3464	18.8059	16.6856	9.9315	6.75369	12.3716	175.012			24.5309	27.5589	40.739	33.7917	29.1066
21PHAS_3460	Ttu_1B	558857437	558858296	21	1095	premeiotic			72.8154	110.093	101.689	54.5502	48.9925	46.981	37.9235	36.7753	42.2845	552.104			61.026	105.991	80.0356	43.8044	40.229	42.3519	45.9942	31.9424	49.2628	500.637			101.016	71.3246	94.1507	54.4275	52.5188	50.0569	36.0845	32.1257	29.7692	521.474			93.7301	94.2014	107.761	89.4485	91.3453
21PHAS_3461	Ttu_1B	558860972	558862060	21	4039.5	premeiotic			606.347	733.951	723.731	416.121	314.446	378.451	136.265	137.263	136.181	3582.76			509.333	674.81	591.27	392.056	303.974	348.697	166.326	127.32	162.934	3276.72			537.29	402.687	484.79	203.848	177.853	200.297	89.0525	95.2818	69.5904	2260.69			350.39	342.482	351.319	351.433	342.468
21PHAS_3462	Ttu_1B	558864028	558865356	21	274.2	premeiotic			17.4834	27.4266	24.0917	11.0673	18.4714	10.8207	13.987	7.4956	13.0585	143.902			0.469431	2.35536	11.3746	10.7805	8.50369	6.1175	9.67406	8.99785	9.63837	67.9113			16.105	17.534	15.9464	12.7745	9.11625	9.96984	7.77968	10.9519	5.02598	105.204			7.32267	8.26768	12.4845	13.1191	13.6244
21PHAS_3463	Ttu_1B	558867877	558870079	21	2517.7	premeiotic			275.699	305.555	263.188	127.977	99.3559	116.699	60.5623	59.2621	57.2085	1365.51			251.146	217.871	250.034	119.677	99.8857	82.8215	66.8698	68.8335	61.043	1218.18			280.256	223.484	271.757	141.743	113.695	138.47	49.3265	43.9903	45.0405	1307.76			370.161	335.718	311.018	254.829	242.762
21PHAS_3464	Ttu_1B	558878047	558878879	21	1679.6	premeiotic			153.892	176.148	162.339	103.539	81.1731	100.263	65.0323	65.3522	74.6198	982.358			150.218	173.119	145.388	98.2529	73.7859	75.7629	73.8283	59.6107	68.2336	918.199			197.215	174.448	190.307	113.815	106.7	109.876	57.9338	64.4339	50.6464	1065.38			191.488	185.146	199.533	216.863	213.346
21PHAS_3465	Ttu_1B	558885032	558886864	21	1351.4	premeiotic			72.4311	86.529	85.4415	61.7974	44.3746	48.7617	50.7569	54.1088	53.4775	557.679			76.9867	80.0822	89.1352	64.1373	47.5553	48.2341	65.1726	54.6619	50.6397	576.605			108.853	93.3164	93.6732	71.0752	59.8003	66.3964	54.7888	39.427	45.0405	632.371			97.3915	86.9359	95.2767	135.962	134.696
21PHAS_3467	Ttu_1B	558941265	558942240	21	2239.3	premeiotic			182.327	199.326	194.134	97.6398	84.4922	106.563	60.9949	60.4333	57.2085	1043.12			166.648	186.073	198.745	94.2955	81.1776	82.3509	67.2093	56.6864	70.3754	1003.56			225.614	169.099	231.939	120.406	112.95	131.27	46.6781	40.5222	45.2338	1123.71			213.456	199.426	213.77	176.114	190.432
21PHAS_3468	Ttu_1B	558950804	558951473	21	1126.8	premeiotic			102.211	108.548	119.338	61.5165	51.5179	55.8842	43.2588	53.6404	47.2592	643.173			99.9888	121.301	108.369	71.2333	53.4424	51.5282	60.5902	57.5862	57.6772	681.716			141.782	82.0233	134.255	72.7739	63.4698	74.4968	48.0023	49.1012	40.2078	706.112			123.021	141.302	132.511	131.986	126.645
21PHAS_3470	Ttu_1B	558954538	558955466	21	705.3	premeiotic			38.8093	43.6508	59.3888	35.3369	29.2945	37.667	22.062	17.0993	23.6296	306.938			30.513	54.1732	47.3595	30.704	28.1276	28.2346	23.5911	26.3187	25.7023	294.724			49.4655	39.5257	47.3618	34.8581	31.0182	33.1636	19.3664	21.7213	19.3307	295.811			63.3411	60.8802	65.27	79.1123	76.4824
21PHAS_3471	Ttu_1B	558992641	558994013	21	1332.6	premeiotic			109.896	116.273	136.566	76.3478	68.6183	71.6358	56.5248	61.8387	51.612	749.313			91.5391	164.875	113.952	68.2312	69.207	63.9984	60.4204	58.486	52.7816	743.491			116.833	86.4811	116.781	82.4227	68.9166	75.6046	56.7751	54.3946	36.3417	694.551			110.938	96.7068	112.58	154.249	134.386
21PHAS_3473	Ttu_1B	559015621	559016271	21	489.6	premeiotic			48.0313	78.8032	83.0603	65.1119	52.0951	73.4164	40.519	37.7122	43.5282	522.278			48.8208	91.8589	61.2158	55.4037	53.3116	55.9986	55.838	37.791	44.8261	505.065			42.4195	21.9918	29.3147	0.611545	0.401345	0.13847	18.8699	21.9039	15.6578	151.309			0	0	0	0.397549	0
21PHAS_3474	Ttu_1B	559034686	559035336	21	1247.2	premeiotic			120.462	156.834	159.397	91.7972	74.9679	101.222	30.5695	16.3966	13.6803	765.327			139.421	190.784	152.419	93.6131	71.0386	91.7625	22.0636	16.871	24.9374	802.91			192.11	175.043	183.431	97.8473	108.994	91.5979	14.4007	13.8725	19.524	896.82			169.52	220.221	219.246	256.022	248.645
21PHAS_3475	Ttu_1B	559081361	559082287	21	2730.9	premeiotic			208.071	169.581	202.398	149.156	117.683	134.095	100.505	145.696	126.232	1353.42			185.425	223.759	213.015	149.426	122.78	117.879	156.482	134.743	142.74	1446.25			250.563	151.862	194.413	153.974	121.951	137.847	121.992	116.456	109.025	1358.08			212.357	182.14	207.418	242.306	238.117
21PHAS_3476	Ttu_1B	559089978	559091027	21	2106.7	premeiotic			239.964	265.768	279.856	201.74	162.779	190.39	127.902	135.623	116.282	1720.3			197.63	229.647	245.484	202.374	184.661	191.054	153.936	136.317	157.58	1698.68			241.576	194.062	221.626	180.542	184.274	198.497	99.8116	97.6548	102.646	1520.69			194.783	196.17	210.047	284.844	256.696
21PHAS_3478	Ttu_1B	559100340	559101233	21	5978	premeiotic			578.296	641.628	600.892	438.143	364.882	450.634	324.873	358.617	345.738	4103.7			545.01	584.129	584.032	438.18	377.891	370.579	379.325	355.19	356.62	3990.96			648.587	485.602	605.009	487.809	457.59	473.637	330.222	296.067	279.908	4064.43			677.713	696.489	689.277	847.972	802.6
21PHAS_3479	Ttu_1B	559163022	559165144	21	5548.6	premeiotic			439.006	400.969	475.671	382.301	302.974	300.651	245.277	284.598	283.555	3115			395.261	492.27	431.613	354.256	298.676	284.699	340.798	262.512	291.293	3151.38			528.231	379.804	466.361	397.776	343.78	405.302	249.612	234.006	210.704	3215.58			427.644	391.838	471.565	572.073	491.097
21PHAS_3482	Ttu_1B	559170671	559174637	21	2156	premeiotic			150.242	205.893	192.734	163.426	137.67	171.899	95.6019	109.155	83.9472	1310.57			176.506	201.383	183.854	160.616	149.534	148.938	111.337	83.2301	91.947	1307.34			392.92	330.471	425.11	288.242	249.407	287.948	130.599	114.63	105.545	2324.87			497.941	426.913	490.839	487.196	487.072
21PHAS_3484	Ttu_1B	559473624	559474875	21	586.9	premeiotic			37.2723	35.925	47.9033	18.9325	15.6574	17.3953	12.545	14.9912	14.924	215.546			32.8602	27.0866	39.0871	19.9235	13.8022	10.1174	12.5593	8.99785	11.4743	175.908			37.4586	31.2045	38.8634	18.4823	16.9138	15.9933	12.7454	9.67421	8.89211	190.228			50.5264	32.5697	43.1483	33.1954	37.1574
21PHAS_3511	Ttu_1B	566896362	566897341	21	790.2	premeiotic			33.2376	45.5822	46.3625	21.5729	19.698	19.8608	17.7361	18.739	18.6549	241.444			35.6768	58.8839	52.323	25.382	23.4833	27.0582	25.458	17.5458	21.7246	287.536			56.9428	43.3892	63.1172	34.5183	34.2863	34.1328	15.5594	17.7056	18.3641	318.016			50.1603	58.1243	60.8895	57.4458	57.9036
21PHAS_3512	Ttu_1B	567082651	567083412	21	1265.1	premeiotic			95.8704	84.9838	115.556	62.8086	71.8652	66.02	66.3301	67.9288	72.7543	704.117			101.867	129.545	119.329	97.9799	77.5144	74.8217	90.8004	62.9849	71.1404	825.982			114.82	86.7783	114.967	83.1022	75.6248	91.5979	66.0445	67.7195	55.2857	755.94			110.572	90.9445	99.2191	114.494	104.041
21PHAS_3513	Ttu_1B	567095872	567096688	21	369.6	premeiotic			17.2913	24.7226	20.1698	8.70781	8.94708	12.6013	9.51693	5.6217	4.35282	111.931			10.7969	14.1321	25.4377	7.36896	10.7277	7.29394	10.1832	4.49892	9.94435	100.384			25.8112	20.5058	30.9379	25.549	22.1886	16.5472	9.9315	6.02356	8.5055	166			29.6568	39.0836	40.52	29.0211	21.9848
21PHAS_3514	Ttu_1B	567125733	567126867	21	777.5	premeiotic			51.6816	65.6693	68.9135	17.6965	23.8108	24.1069	16.4383	22.9553	24.8733	316.145			59.6178	102.458	81.0696	28.5206	19.8201	20.4701	16.8023	6.29849	13.1571	348.214			92.1726	90.3445	110.097	36.1491	36.5224	39.2562	17.8767	15.5152	21.6504	459.584			118.993	121.259	130.102	67.7821	88.2489
21PHAS_3518	Ttu_1B	567154759	567155846	21	996.5	premeiotic			69.9335	67.6008	71.0145	32.4155	29.0058	38.8998	28.9834	22.0183	23.6296	383.501			71.823	80.0822	77.9675	31.9322	24.7261	33.4109	22.9122	26.5436	23.1015	392.499			108.35	93.9108	103.604	91.7318	90.4172	94.9212	31.2842	24.2768	1.54645	640.042			121.19	91.195	107.542	96.4057	107.137
21PHAS_3519	Ttu_1B	567160841	567161352	21	901.7	premeiotic			6.72438	1.93145	23.3914	1.23595	2.52538	1.23274	3.31651	7.4956	14.3021	62.1555			15.9607	3.53304	6.82474	3.54802	0.65413	5.41163	2.71553	8.99785	5.81362	53.4592			82.3226	72.2162	71.9976	86.8394	95.52	92.7057	26.484	21.9039	26.6763	576.666			117.163	111.488	118.494	115.289	113.949
21PHAS_3521	Ttu_1B	567175848	567176325	21	195.8	premeiotic			7.30075	11.975	17.6486	9.88758	3.67985	9.86191	2.01874	0.234237	6.84015	69.4468			25.3493	27.0866	18.8197	4.23033	4.97139	7.52923	6.27965	17.9957	12.6982	124.96			17.4711	22.8833	11.6495	9.78473	5.96283	3.80792	8.77283	10.7694	0.193307	91.2949			15.3776	12.0257	10.0752	20.4738	10.2183
21PHAS_3523	Ttu_1B	567231022	567232216	21	192.9	premeiotic			40.1541	51.3766	63.871	26.5729	38.458	36.8452	19.0339	16.3966	21.7641	314.472			43.1877	51.8179	52.9434	28.5206	28.0622	33.8815	19.5178	13.2718	19.8887	291.092			40.4783	38.9314	55.1918	41.653	38.6437	38.4254	14.2352	14.7851	12.5649	294.909			34.4165	27.8095	34.1682	35.3819	31.2742
21PHAS_3524	Ttu_1B	567239330	567240241	21	546.7	premeiotic			149.473	49.0588	54.7666	99.9432	92.4291	38.4888	16.7267	34.6671	25.4951	561.049			86.8448	257.912	44.8778	70.6875	82.4858	63.2926	14.9354	36.6662	16.3699	674.072			32.6415	2.97186	27.7869	0.815394	31.1329	1.93858	2.81393	11.317	10.052	121.47			15.3776	1.50321	1.31416	1.78897	53.259
21PHAS_3525	Ttu_1B	567246218	567247241	21	294.5	premeiotic			17.6755	30.9032	28.854	13.3145	13.7092	18.2171	7.35399	7.26136	6.84015	144.129			24.8798	24.7313	23.1627	14.6015	13.3443	15.0585	8.65574	7.19828	10.7093	142.341			32.4977	16.048	36.1898	22.0836	24.0233	28.1786	10.4281	4.74584	5.7992	179.994			25.2632	19.7923	27.5974	16.1007	22.6041
21PHAS_3527	Ttu_1B	567261515	567262699	21	284.6	premeiotic			9.9905	15.0653	20.8701	10.8988	12.2662	10.2728	5.91203	5.38746	4.35282	95.016			9.85805	21.1982	17.7857	10.7805	9.28865	6.35279	3.90357	7.87312	3.36578	90.4064			24.3733	21.9918	26.7365	23.6464	23.8513	24.3707	5.62785	11.1345	12.7582	174.491			13.5469	16.5354	18.6173	16.4983	14.863
21PHAS_3528	Ttu_1B	567269548	567270512	21	644.3	premeiotic			2.3055	51.3766	53.646	0.730332	0.577231	34.1058	15.429	32.559	11.8148	202.544			2.81659	52.9955	44.8778	69.5958	0.588717	66.8219	13.4079	31.7174	19.7357	302.557			118.487	77.8627	37.6221	56.6699	44.8933	66.7425	1.9863	7.11876	6.95904	418.342			86.7736	2.00429	49.281	66.5895	49.5432
21PHAS_3529	Ttu_1B	567276119	567276516	21	162.6	premeiotic			18.0598	22.0185	27.0331	11.7415	16.884	9.72494	9.80532	7.26136	8.08381	130.612			11.2663	20.0205	20.681	13.5098	15.4375	9.64682	7.46769	12.597	11.6272	122.254			11.2879	8.61839	12.8908	7.06675	7.79755	8.44667	3.9726	3.46811	5.21928	68.7681			7.6888	5.51179	6.5708	5.16814	6.50255
21PHAS_3530	Ttu_1B	567277493	567278687	21	1748.5	premeiotic			231.895	279.674	298.905	128.145	129.083	151.764	71.6654	60.9017	67.1578	1419.19			273.678	336.816	313.524	118.722	121.537	137.173	63.6451	57.3613	64.7148	1487.17			198.869	214.865	218.857	80.9958	101.024	90.8363	40.0571	46.7283	69.977	1062.21			133.273	180.135	150.471	99.1885	101.564
21PHAS_3531	Ttu_1B	567283292	567284238	21	2054	premeiotic			219.983	224.048	238.956	141.909	125.403	149.161	85.7965	60.9017	54.0993	1300.26			252.554	272.044	257.065	136.599	129.322	128.467	87.0665	72.4327	92.865	1428.41			197.646	167.019	203.102	83.442	82.5623	98.4522	50.4851	45.9981	43.8806	972.587			128.513	123.514	157.042	121.252	107.137
21PHAS_3532	Ttu_1B	567286791	567287871	21	2767.2	premeiotic			275.315	220.958	336.163	184.886	128.506	221.208	67.7721	55.28	41.6627	1531.75			384.464	506.402	501.308	135.234	174.784	143.996	67.7184	51.9626	73.2822	2039.15			377.246	475.795	469.512	181.425	266.951	117.838	36.4155	43.9903	32.4755	2001.65			274.234	199.426	444.186	304.92	242.452
21PHAS_3582	Ttu_1B	585832503	585833114	21	493.9	premeiotic			41.8833	33.6072	50.5645	15.4493	15.4409	13.6971	14.5638	12.6488	17.4113	215.266			42.7182	57.7063	51.0821	16.3755	16.2224	18.8231	16.6326	11.9221	14.3811	245.863			51.6943	41.9032	46.025	22.0836	19.7806	20.632	18.3733	12.0471	14.6913	247.23			52.3571	49.6061	57.8231	50.8863	41.1828
21PHAS_3583	Ttu_1B	585875586	585876628	21	494.3	premeiotic			32.8534	38.629	44.6817	15.0561	14.2143	19.5868	12.4008	14.757	12.4366	204.616			31.9213	35.3304	46.7391	17.3307	18.1848	12.4703	22.2334	16.1961	17.1349	217.541			49.9688	38.337	42.4919	22.5592	20.7552	20.632	18.2078	15.5152	11.7917	240.259			61.1443	49.6061	53.6616	42.7365	48.6143
21PHAS_3584	Ttu_1B	585881939	585882652	21	326.2	premeiotic			20.7495	21.246	21.2903	9.66286	7.86477	10.9577	6.63301	11.7119	7.46198	117.578			26.2881	32.975	30.1943	9.96175	9.22324	9.64682	11.8804	5.62365	6.73156	142.525			27.2492	20.5058	28.6462	12.8425	11.4097	10.593	6.12443	6.75369	6.76574	130.89			21.2357	22.7988	31.7589	15.7032	11.1472
21PHAS_3585	Ttu_1B	586170719	586171773	21	713.1	premeiotic			33.4298	39.0153	40.3396	17.0785	17.4612	22.8742	19.3222	24.1265	16.1676	229.815			42.2488	57.7063	44.671	20.06	17.6615	23.9994	29.0222	19.5703	24.4784	279.418			69.8125	56.4653	66.6503	48.448	43.5172	43.895	25.1598	24.4593	28.0295	406.437			88.2381	73.407	74.0311	82.889	82.056
21PHAS_3586	Ttu_1B	586183871	586184335	21	59.2	premeiotic			3.65038	7.33951	6.44313	3.08987	3.82415	4.79398	2.45133	1.40542	2.48733	35.4851			0.938862	5.88839	5.58388	2.72925	2.35487	2.58817	0.678881	0.674839	1.5299	22.967			5.39231	3.56623	6.77961	3.80517	3.89878	3.18481	0.496575	1.27773	1.15984	29.5611			4.02747	5.76232	6.13275	3.97549	2.47716
21PHAS_3588	Ttu_1B	586478293	586479315	21	985.5	premeiotic			70.3178	89.233	83.7607	42.3593	40.7669	40.4064	24.2249	24.8292	26.1169	442.015			70.4147	64.7723	79.4151	43.8044	37.22	48.4694	33.9441	24.7441	29.3741	432.158			80.669	75.4852	89.3763	60.1353	55.7296	64.3885	30.4566	30.8479	27.0629	514.151			51.9909	57.1222	60.4514	66.5895	69.0509
21PHAS_3589	Ttu_1B	586508320	586509083	21	993.8	premeiotic			50.3368	59.875	67.6528	19.6066	15.6574	21.5044	17.0151	18.9732	23.6296	294.251			43.6571	44.7518	52.323	21.4246	19.951	19.2936	20.027	14.8464	19.7357	256.01			74.9891	59.4372	80.0185	56.3981	58.539	55.0418	17.8767	22.2689	16.0445	440.614			76.1557	41.3384	52.3474	91.2375	77.4113
21PHAS_3590	Ttu_1B	586512545	586513587	21	2570.9	premeiotic			273.586	284.696	304.088	152.134	143.153	172.583	118.529	113.371	120.635	1682.78			243.635	242.602	257.065	126.091	120.425	134.82	108.451	102.8	114.437	1450.33			290.897	232.697	300.881	202.693	187.944	217.121	100.639	102.766	86.2148	1721.85			260.687	248.03	267.87	226.404	236.879
21PHAS_3591	Ttu_1B	586515124	586516661	21	3360.4	premeiotic			324.499	336.845	347.789	218.819	179.302	194.225	121.413	137.263	149.861	2010.02			328.602	302.663	321.383	172.215	166.803	157.173	133.74	108.424	145.494	1836.5			366.39	351.274	375.361	239.182	220.51	261.57	115.371	109.519	90.6609	2129.84			390.664	337.722	345.624	275.303	275.275
21PHAS_3592	Ttu_1B	586555214	586556458	21	1729.7	premeiotic			90.683	121.681	114.155	53.2581	39.1795	41.5022	26.8204	31.1536	31.7134	550.147			95.7639	117.768	112.091	65.3654	45.2004	46.1165	48.54	37.566	54.1585	622.57			121.722	99.5573	149.724	100.497	90.9332	102.606	34.7603	31.5781	34.7952	766.174			99.9544	105.726	111.047	83.0878	94.4418
21PHAS_3593	Ttu_1B	586574372	586575472	21	245	premeiotic			63.5934	56.3984	72.6953	29.2133	26.6248	27.1203	14.1312	8.66678	7.46198	305.905			67.5981	47.1071	60.3886	18.4224	24.3991	20.9407	8.82546	8.54795	19.4297	275.659			83.9763	65.6781	88.8989	47.5646	45.2373	37.11	10.5936	9.67421	9.47203	398.205			93.7301	71.1522	64.8319	63.8066	53.259
21PHAS_3594	Ttu_1B	586584413	586585537	21	2075.1	premeiotic			124.497	148.335	157.016	87.5275	85.2859	93.6881	50.7569	51.7665	67.7796	866.653			126.746	133.078	134.84	69.0499	73.9167	79.0569	60.9296	56.0116	66.0917	799.721			150.266	134.031	158.987	147.518	129.004	140.478	49.6575	55.3073	49.6798	1014.93			138.032	122.763	115.208	137.353	126.026
21PHAS_3595	Ttu_1B	586609236	586610147	21	99.9	premeiotic			28.2424	17.3831	19.0492	9.15724	4.90646	10.4098	4.32588	0.93695	6.21831	100.629			14.5524	23.5536	18.4061	7.64189	6.41048	8.47038	7.29797	0.899785	6.27259	93.5051			14.1638	27.9355	26.45	12.6386	6.65085	12.8777	1.82078	2.55545	1.93307	107.026			27.46	38.332	21.4646	11.9265	19.8173
21PHAS_3596	Ttu_1B	586619259	586620091	21	1184.6	premeiotic			85.6878	75.3266	82.0798	53.8761	47.1165	58.7605	35.9048	30.4509	23.0078	492.211			80.7422	80.0822	80.656	49.5358	37.22	44.7048	35.4715	29.6929	31.8219	469.927			85.9894	66.8669	89.1853	65.911	62.2084	57.6727	29.2979	27.0148	28.0295	512.176			113.501	82.4263	87.6107	86.2682	56.3554
21PHAS_3597	Ttu_1B	586647322	586648480	21	536.8	premeiotic			88.1854	87.3016	107.152	66.8535	58.5168	65.4721	33.7418	37.7122	33.5789	578.514			85.4365	70.6607	105.68	66.1842	57.0402	55.5281	42.5998	35.9914	48.1919	567.313			97.7087	71.0275	93.7687	74.8124	71.21	92.1518	33.2705	30.4829	26.2897	590.722			71.0299	88.6897	89.1439	71.9564	89.7971
21PHAS_3598	Ttu_1B	586663152	586664437	21	260.6	premeiotic			22.0944	15.0653	24.3718	12.0224	13.2042	10.9577	7.49819	14.2885	4.35282	123.855			18.3078	15.3098	29.5739	12.4181	20.4743	8.94096	11.2015	13.7217	18.5118	148.46			21.7849	24.0721	19.8614	8.49369	7.91222	6.9235	13.0765	12.9598	8.5055	123.59			31.8536	35.3255	28.0354	20.275	18.2691
21PHAS_3599	Ttu_1B	586681202	586682379	21	155	premeiotic			35.7353	28.9718	28.4338	17.6965	11.7611	20.6826	14.1312	10.3064	11.193	178.912			35.2073	40.0411	38.4667	21.561	12.4939	11.2938	16.1234	16.871	11.4743	203.533			51.3348	61.2203	49.1761	24.4618	29.8715	23.8861	17.0491	14.055	17.7842	288.839			37.7117	36.8288	53.4425	40.55	41.8021
21PHAS_3600	Ttu_1B	586736128	586737290	21	4395.8	premeiotic			264.364	290.876	317.814	179.381	162.274	170.94	124.008	123.912	124.988	1758.56			293.864	343.882	332.551	178.083	165.953	163.761	172.945	136.542	159.569	1947.15			372.717	301.644	345.951	248.219	221.083	245.369	118.35	118.098	115.791	2087.22			323.662	300.893	330.292	367.534	366.93
21PHAS_3602	Ttu_1B	586771980	586773124	21	121.1	premeiotic			4.22675	6.18064	5.46265	5.39322	2.52538	5.47884	5.47944	4.91899	2.48733	42.1532			6.1026	2.35536	4.34301	4.23033	3.79396	3.76461	5.60077	5.8486	6.27259	42.3118			9.05909	5.34935	5.25181	5.70776	5.61882	5.33109	6.78653	4.38077	3.28621	50.7714			6.22427	6.01286	4.38054	10.3363	8.05077
21PHAS_3603	Ttu_1B	586774187	586775414	21	982.4	premeiotic			40.7305	63.3516	55.3269	40.4492	36.0048	41.3652	30.4253	35.6041	39.1754	382.433			38.9628	61.2393	47.98	39.847	34.996	32.9404	41.4118	30.5927	28.3032	356.273			64.564	44.5779	55.5737	45.6621	38.6437	44.7258	33.9326	28.11	30.9291	386.719			52.3571	44.5954	62.2036	83.6841	79.2692
21PHAS_3605	Ttu_1B	586803368	586804875	21	3265.1	premeiotic			292.606	297.057	329.02	103.932	84.1314	106.7	63.1578	66.5234	49.1247	1392.25			332.357	348.593	292.843	98.1164	90.5316	83.5274	80.2777	72.2077	68.9985	1467.45			338.206	291.539	352.826	146.907	136.858	142.763	64.7203	65.3465	56.4456	1595.61			350.39	346.742	315.399	245.884	229.447
21PHAS_3607	Ttu_1B	587075514	587076543	21	362.6	premeiotic			11.3354	23.5637	23.8116	7.07861	11.4003	14.382	6.63301	4.91899	8.08381	111.207			7.04147	10.5991	17.1652	11.5993	11.7089	12.9409	5.77049	6.29849	4.89568	88.0196			17.4711	16.3452	20.0524	11.1437	12.7284	11.493	4.6347	6.57116	3.86614	104.306			12.0824	12.5268	26.2832	29.4186	29.4163
21PHAS_3608	Ttu_1B	587235912	587236872	21	435.1	premeiotic			29.0109	40.9468	35.2971	19.3257	15.6574	19.9978	8.94014	11.7119	8.70564	189.593			31.9213	35.3304	34.3305	16.7849	17.2036	17.1761	20.5362	9.44774	11.7802	194.511			33.001	23.4777	30.556	15.2207	17.3725	17.9319	7.44863	9.85674	10.2453	165.11			26.7277	30.8159	40.52	27.6297	33.4417
21PHAS_3609	Ttu_1B	587251321	587252141	21	2243.4	premeiotic			145.054	170.354	165.7	107.808	79.0806	102.043	59.1203	78.4695	60.9395	968.57			145.993	220.226	177.443	100.846	82.6821	77.6452	81.8052	77.8314	77.566	1042.04			194.555	156.617	181.904	113.747	100.279	93.2595	64.3892	59.688	52.5794	1017.02			173.913	197.923	229.102	243.499	279.61
21PHAS_3610	Ttu_1B	587268753	587269744	21	2891.1	premeiotic			205.382	197.394	208.701	150.168	116.023	131.629	83.7778	105.641	99.493	1298.21			188.242	206.094	186.129	143.831	122.715	102.586	122.368	107.299	111.836	1291.1			225.471	171.179	210.168	190.123	160.882	181.396	98.984	89.8059	78.8692	1406.88			255.561	211.953	232.826	300.15	282.706
21PHAS_3611	Ttu_1B	587328476	587329825	21	1026.8	premeiotic			68.2044	86.529	83.6206	81.6287	62.846	78.4844	44.2681	41.9285	46.0155	593.525			61.026	101.28	71.3495	66.4571	57.4981	61.8808	61.7782	46.5639	48.3449	576.179			94.1138	70.4331	95.1055	69.4444	59.915	70.3427	40.7192	35.7763	38.6614	574.511			65.5379	99.9638	103.819	111.91	113.949
21PHAS_3612	Ttu_1B	587350291	587351362	21	3600.7	premeiotic			239.58	295.512	279.156	200.785	154.554	173.679	128.911	141.479	144.887	1758.54			219.694	250.846	251.068	170.305	149.73	156.467	174.982	146.665	152.072	1671.83			293.126	222.592	265.36	219.952	172.177	206.943	137.22	135.621	121.203	1774.2			288.879	279.598	314.084	408.283	403.468
21PHAS_3613	Ttu_1B	587389234	587390034	21	113.9	premeiotic			5.3795	3.09032	5.60272	2.24718	3.39123	3.56125	4.32588	3.51356	1.24366	32.3553			3.28602	0	2.0681	2.1834	1.83156	2.35288	3.05497	1.57462	1.07093	17.4225			8.19632	7.42965	11.8404	7.67829	8.88691	7.68508	2.31735	3.46811	1.73976	59.2419			4.3936	4.00857	3.06638	8.74608	7.43148
21PHAS_3614	Ttu_1B	587440755	587441438	21	1307.4	premeiotic			76.4658	104.685	99.5883	48.0896	54.404	56.0211	26.532	22.2526	32.9571	520.995			70.4147	100.103	83.3445	37.9365	44.4809	43.2931	31.2285	23.3944	29.6801	463.875			110.794	82.3205	108.378	73.1137	73.2167	74.3584	34.0982	38.3318	27.6429	622.254			142.426	99.7132	124.845	117.277	113.02
21PHAS_3616	Ttu_1B	587454012	587455396	21	1850.9	premeiotic			94.7177	120.523	120.178	75.8422	63.5675	77.2516	50.036	56.4512	67.7796	726.347			84.4976	126.012	90.9965	72.8709	59.068	66.116	62.6268	65.0094	63.0319	690.229			119.35	88.2642	120.219	78.7535	69.4899	79.2048	47.3402	48.5536	40.0145	691.189			90.8011	78.1672	101.847	130.197	151.416
21PHAS_3617	Ttu_1B	587658459	587659430	21	162.1	premeiotic			21.3259	21.246	21.1503	8.98871	9.52431	9.99888	5.33525	8.43255	7.46198	113.464			30.9825	18.8429	25.024	8.05128	6.47589	6.35279	7.63741	8.99785	6.42558	118.79			34.6546	28.5299	33.0387	19.2297	17.9458	18.3473	8.6073	8.03142	8.6988	177.083			34.7827	26.5568	26.7213	32.0027	31.2742
21PHAS_3620	Ttu_1B	587712896	587714286	21	1769.2	premeiotic			306.247	368.134	368.799	165.448	148.565	167.242	83.3452	91.3526	97.6275	1796.76			272.27	309.73	346.2	165.665	158.169	161.408	133.23	107.074	118.567	1772.31			211.163	176.528	197.182	2.37823	2.17873	2.14628	49.823	43.4427	41.3676	726.21			56.0184	237.758	230.197	0.596324	0.61929
21PHAS_3621	Ttu_1B	587818970	587819387	21	127.8	premeiotic			19.981	31.6758	31.6554	12.1348	13.4928	13.1492	5.47944	7.02712	5.59648	140.192			13.6135	28.2643	26.2649	12.0087	12.9518	11.2938	4.24301	2.69935	4.74269	116.082			12.7259	9.80714	13.6547	0.203848	0.11467	0.069235	2.48288	3.28558	1.54645	43.8904			2.92907	13.2784	19.2744	0	0
21PHAS_3622	Ttu_1B	587827111	587828578	21	1900.7	premeiotic			125.458	150.653	144.13	66.4602	60.7535	81.4977	35.328	38.8834	36.6881	739.852			100.458	116.59	123.259	69.8687	74.8979	78.8216	42.9392	47.4636	44.6731	698.972			193.764	162.858	200.428	157.575	148.841	146.64	51.4783	47.6409	42.1409	1151.37			229.2	167.358	175.879	266.557	285.802
21PHAS_3625	Ttu_1B	587920004	587922057	21	145.4	premeiotic			22.6708	27.0403	20.4499	7.19097	5.91662	6.98552	6.63301	6.55865	5.59648	109.042			19.7161	14.1321	22.1287	9.82529	7.19543	7.76452	6.95853	5.17376	8.56744	101.462			19.7718	19.6143	20.9118	6.79495	6.99486	6.85426	5.2968	4.19824	5.6059	96.0429			13.9131	21.045	22.5598	12.1252	13.6244
21PHAS_3627	Ttu_1B	587939462	587940494	21	76.1	premeiotic			3.074	3.47661	3.78184	2.64043	2.23677	1.36971	1.58615	2.10814	3.73099	24.0046			1.40829	3.53304	2.68853	3.2751	1.37367	0.235288	2.03664	5.17376	0.91794	20.6423			14.2357	12.4818	11.0765	7.67829	7.56821	6.9235	4.6347	3.46811	4.63936	72.7062			16.1099	9.26982	6.35178	17.2934	15.1726
21PHAS_3629	Ttu_1B	587988698	587989496	21	426.6	premeiotic			22.6708	22.7911	25.3523	17.6965	11.6168	14.5189	7.93077	6.79288	6.21831	135.588			14.5524	18.8429	17.7857	16.239	11.1202	11.5291	10.8621	7.64817	8.10847	116.688			31.6349	19.3171	29.6011	19.1618	16.3978	21.1167	3.9726	4.19824	5.21928	150.619			35.8811	26.5568	29.3496	42.339	47.6854
21PHAS_3630	Ttu_1B	588008743	588009814	21	2120.2	premeiotic			85.3035	111.252	119.338	92.9208	92.7899	83.5523	64.8881	75.6587	70.2669	795.97			41.3099	90.6813	78.3811	80.2398	82.1588	85.4097	85.3693	69.7333	78.1779	691.461			113.454	80.5374	108.378	115.174	105.84	111.884	72.3344	81.4094	68.6239	857.636			81.6477	65.1393	100.095	186.451	181.142
21PHAS_3634	Ttu_1B	588216130	588217132	21	331.4	premeiotic			30.5479	39.0153	37.118	28.483	23.8829	19.9978	26.3878	26.7031	32.3352	264.471			27.227	38.8634	31.4352	23.608	30.1554	20.4701	31.0588	25.4189	29.3741	257.611			34.0794	24.9636	36.0943	20.9964	21.3286	20.8397	22.1804	25.372	19.3307	225.185			42.8376	36.0772	46.6527	49.4949	52.0204
21PHAS_3635	Ttu_1B	588232992	588233957	21	3806.9	premeiotic			225.171	279.288	268.51	190.954	146.905	196.416	100.793	104.938	118.148	1631.12			202.325	260.267	240.313	161.435	144.432	141.173	127.46	114.723	108.011	1500.14			360.997	294.809	335.066	334.04	289.885	307.888	134.572	128.32	115.404	2300.98			419.589	285.861	338.396	434.124	430.716
21PHAS_3636	Ttu_1B	588243283	588244402	21	2792.5	premeiotic			197.505	205.12	234.894	121.179	110.035	115.467	68.6372	74.7217	62.805	1190.36			180.731	235.536	217.771	116.539	104.138	113.644	67.5487	67.034	60.2781	1163.22			237.549	163.155	247.981	130.735	130.036	123.377	48.1678	41.4348	34.2153	1156.65			247.14	200.178	216.618	228.79	222.945
21PHAS_3638	Ttu_1B	589040436	589041388	21	1766	premeiotic			126.61	150.653	155.335	118.426	97.4077	130.396	87.3827	92.5238	100.737	1059.47			115.48	171.941	173.307	110.807	101.39	91.7625	120.162	87.5041	102.809	1075.16			197.215	123.927	193.076	106.273	96.38	90.0747	77.1347	79.4015	89.3077	1052.79			140.595	214.208	210.923	198.775	174.95
21PHAS_3639	Ttu_1B	589049645	589050793	21	2436.6	premeiotic			210.761	182.715	230.552	134.662	107.726	133.547	86.2291	105.875	92.031	1284.1			181.2	264.978	186.956	108.215	89.5504	84.9391	83.163	85.2546	80.4728	1164.73			284.714	146.81	256.766	155.876	137.088	146.017	94.1837	85.06	83.1219	1389.64			272.037	232.497	242.901	265.165	265.366
21PHAS_3640	Ttu_1B	589054755	589056063	21	319.7	premeiotic			9.222	20.4734	12.7462	5.05615	5.70015	5.88975	8.21917	7.72983	3.73099	78.7676			5.63317	16.4875	10.9609	6.95958	3.92478	5.17634	5.60077	5.8486	6.42558	67.0173			92.3164	69.2443	101.312	101.924	92.8826	91.8056	35.5879	35.2287	28.8027	649.105			149.382	47.1007	52.5664	157.628	152.345
21PHAS_3641	Ttu_1B	589057790	589059049	21	1908.8	premeiotic			99.905	142.155	146.231	59.4378	54.404	69.5813	37.2025	37.9465	31.7134	678.576			86.3753	109.524	104.232	47.7618	50.6951	53.1752	39.0357	35.0916	39.4714	565.363			142.213	115.605	146.478	93.2946	101.425	97.2059	35.9189	35.0462	35.1818	802.369			104.714	95.4541	112.142	135.365	121.381
21PHAS_3642	Ttu_1B	589073882	589075137	21	5252.2	premeiotic			288.188	322.552	333.502	212.583	181.539	207.785	153.857	167.011	164.785	2031.8			275.087	343.882	291.189	203.875	183.941	183.76	193.651	171.634	175.48	2022.5			404.567	319.772	417.28	371.14	335.352	352.822	178.105	161.176	139.954	2680.17			470.848	367.035	378.697	534.704	540.021
21PHAS_3643	Ttu_1B	589087262	589088134	21	830.4	premeiotic			47.0706	52.1492	55.7471	35.9548	33.9845	31.3664	17.5919	13.82	16.7894	304.474			34.7379	52.9955	40.5348	25.1091	24.3991	28.4699	13.2382	10.7974	13.9221	244.204			47.3086	30.9073	49.1761	37.9158	29.4702	33.9251	11.9178	9.67421	8.11888	258.414			64.8056	46.0986	52.3474	73.3478	65.9544
21PHAS_3644	Ttu_1B	589193501	589195204	21	3408.6	premeiotic			220.56	268.858	244.279	137.64	113.065	155.051	86.6617	98.1455	116.904	1441.16			243.635	269.688	253.963	130.867	111.987	124.938	110.318	93.1277	93.1709	1431.7			344.749	272.222	342.514	227.223	208.642	211.651	103.288	94.1866	84.6684	1889.14			388.834	345.489	307.514	410.271	436.29
21PHAS_3645	Ttu_1B	589203855	589204570	21	1056	premeiotic			63.7855	74.554	70.8744	51.7412	50.8685	51.775	28.8392	38.1807	32.3352	462.954			39.4322	58.8839	65.9725	46.8066	42.5839	44.4695	35.3018	33.292	37.6356	404.378			83.9044	54.0879	80.7824	89.4215	72.07	79.6895	34.0982	38.3318	29.7692	562.155			113.135	72.9059	84.3253	122.246	122.31
21PHAS_3646	Ttu_1B	589214044	589215698	21	2098.5	premeiotic			142.941	151.812	178.307	83.5388	74.9679	84.6481	59.5529	49.4241	35.4444	860.636			134.257	137.788	135.047	86.5171	86.4106	71.2924	86.2179	61.1854	67.9276	866.644			140.775	120.36	138.839	86.16	70.866	88.7593	53.9612	54.3946	47.7468	801.862			128.879	150.321	151.348	169.555	131.909
21PHAS_3650	Ttu_1B	589351694	589353360	21	1748.9	premeiotic			252.26	251.475	270.611	136.685	112.993	141.354	59.1203	48.0187	50.9902	1323.51			264.29	341.527	269.681	121.042	103.614	100.939	69.9248	58.9359	65.3267	1395.28			202.032	154.537	190.975	29.8978	20.3539	22.7783	31.9463	30.8479	31.7023	715.07			99.9544	254.294	259.328	56.6507	53.259
21PHAS_3651	Ttu_1B	589531126	589532398	21	1758.7	premeiotic			250.147	246.839	255.624	157.527	127.568	138.341	93.8715	85.9651	75.2416	1431.12			231.899	272.044	249.413	134.279	116.304	121.409	93.5159	81.8804	89.1932	1389.94			175.789	133.139	164.62	18.4823	17.7738	16.4779	52.1404	41.0698	40.4011	659.894			83.8445	192.913	191.867	25.6419	29.4163
21PHAS_3652	Ttu_1B	589586990	589588142	21	1772.5	premeiotic			65.1304	75.7129	81.7997	56.9097	52.0229	53.4187	36.4816	41.9285	34.2007	497.605			82.6199	98.925	76.5198	41.8939	41.6027	40.7049	40.2237	33.0671	36.7176	492.275			118.99	87.3727	112.866	76.5791	73.2167	76.1585	38.0708	45.9981	40.5944	669.847			106.911	104.473	121.122	144.907	143.366
21PHAS_3654	Ttu_1B	589621690	589622745	21	2544.5	premeiotic			467.825	461.23	496.541	273.931	223.605	272.161	173.756	192.777	179.087	2740.91			449.246	504.047	479.179	275.381	239.477	224.23	216.054	191.204	220	2798.82			481.857	399.121	492.334	267.721	246.884	274.794	137.055	140.185	122.17	2562.12			340.504	439.941	420.751	242.107	261.65
21PHAS_3655	Ttu_1B	589635384	589636580	21	2632	premeiotic			253.605	250.702	273.133	140.898	116.961	126.15	105.407	107.281	97.6275	1471.77			233.777	270.866	252.102	120.769	100.736	100.233	114.561	97.1767	112.907	1403.13			239.706	204.761	260.872	128.085	121.951	131.2	81.7694	78.8539	71.7168	1318.92			244.943	273.585	256.48	207.123	194.767
21PHAS_3656	Ttu_1B	589649747	589651167	21	258.6	premeiotic			9.9905	16.6105	18.3489	9.71904	7.86477	9.31403	10.3821	8.66678	11.8148	102.711			10.3275	12.9545	14.0631	7.50543	9.09241	10.1174	7.29797	6.52344	9.33239	87.2141			27.1773	27.3411	25.8771	25.1413	27.0048	27.3478	14.0696	10.0393	11.7917	195.79			28.9245	14.2805	25.8452	32.2015	34.3706
21PHAS_3657	Ttu_1B	589653193	589654076	21	1152.7	premeiotic			62.8249	59.1024	71.1545	43.6514	34.7782	38.2149	28.8392	34.9014	36.0662	409.533			71.823	67.1277	71.3495	38.7553	40.0328	35.7638	45.8245	37.3411	40.5424	448.56			74.7015	69.8387	78.2043	50.6224	43.3452	43.2719	33.2705	32.6733	31.1224	457.05			77.9864	84.9316	76.0023	80.7025	70.5991
21PHAS_3658	Ttu_1B	589685686	589686764	21	1753.9	premeiotic			133.527	122.454	121.999	81.2916	63.4232	79.5801	53.3525	54.8116	48.5028	758.942			138.482	153.098	134.84	75.873	62.1424	54.8222	69.5853	64.3346	64.5618	817.74			118.775	96.8826	113.153	60.9507	50.9708	58.642	45.0228	39.0619	38.2747	621.733			102.151	136.542	148.281	104.754	108.685
21PHAS_3659	Ttu_1B	589715883	589718039	21	163.7	premeiotic			11.7196	10.8161	21.2903	5.7303	5.12292	6.84855	7.35399	9.83797	7.46198	86.1818			11.7358	14.1321	14.6835	4.23033	5.82176	11.0586	5.26133	6.07355	7.80249	80.7995			25.5236	14.5621	24.9222	15.6963	17.4872	16.8241	6.12443	6.2061	8.5055	135.852			27.0939	13.5289	16.8651	23.0578	32.8224
21PHAS_3660	Ttu_1B	589779362	589780618	21	1231.9	premeiotic			109.319	103.526	110.934	70.8422	57.7231	65.6091	38.9329	41.6943	44.7719	643.352			111.725	109.524	102.991	66.7301	59.068	59.0574	43.7878	34.4168	43.7552	631.055			86.3489	81.429	85.7478	30.1016	26.9474	24.9938	22.5114	19.896	21.8437	399.82			49.7941	70.9016	75.3452	42.5378	40.8732
21PHAS_3661	Ttu_1B	589783596	589784954	21	471.4	premeiotic			34.0061	31.2895	37.6783	18.7639	16.884	17.8062	9.37273	12.6488	8.08381	186.533			30.513	43.5741	41.9825	13.2368	12.4285	15.7643	9.33462	9.67269	12.0862	188.593			51.4067	36.2567	50.2264	25.7529	24.826	24.7861	8.77283	7.30129	9.47203	238.801			33.3181	30.8159	26.7213	31.2076	32.2031
21PHAS_3662	Ttu_1B	589785037	589785722	21	134	premeiotic			13.0645	11.975	13.3065	3.20223	4.69	5.34187	3.89329	8.19831	5.59648	69.2681			8.91919	8.24375	17.3721	3.54802	3.92478	6.82336	7.63741	6.07355	6.27259	68.8147			8.5558	12.1846	10.7901	4.28082	3.55477	4.77721	5.13128	3.28558	3.86614	56.4263			7.32267	9.7709	11.8274	6.95711	7.74113
21PHAS_3664	Ttu_1B	589800969	589802285	21	2280.6	premeiotic			126.803	135.588	140.488	114.831	97.6963	104.646	80.7497	81.2804	76.4853	958.567			124.869	146.032	132.565	109.852	91.8399	91.0566	93.6856	81.4305	96.8427	968.174			155.083	133.139	158.032	140.18	113.122	130.231	70.6792	67.7195	59.7318	1027.92			177.575	163.6	166.898	247.673	237.188
21PHAS_3670	Ttu_1B	590495110	590495895	21	676	premeiotic			41.6911	59.875	50.1443	27.1347	21.2132	26.0245	14.9964	16.3966	11.8148	269.291			26.2881	52.9955	47.5664	25.9278	18.9044	20.2348	19.5178	15.0714	16.9819	243.488			60.6096	46.361	51.6587	36.0812	27.5208	33.3713	18.3733	17.5231	13.1449	304.644			68.1008	62.1329	63.9558	71.1613	70.5991
21PHAS_3671	Ttu_1B	590500716	590501815	21	4125.2	premeiotic			416.719	491.747	433.791	248.088	215.596	254.218	191.204	211.048	213.288	2675.7			432.815	519.356	490.347	261.325	234.767	257.876	248.81	211.899	216.328	2873.52			515.865	504.919	502.073	302.579	307.315	312.527	221.307	209.182	210.511	3086.28			562.015	542.911	516.684	513.832	545.904
21PHAS_3672	Ttu_1B	591108200	591108818	21	2092.7	premeiotic			168.494	183.874	203.099	107.752	94.5937	103.276	54.506	54.5773	48.5028	1018.67			175.098	217.871	190.472	102.21	94.8489	98.5858	77.9016	56.9114	61.655	1075.55			205.052	168.802	203.484	109.467	94.488	103.022	49.6575	50.9265	46.007	1030.9			210.161	201.932	222.531	175.12	170.614
21PHAS_3673	Ttu_1B	591249363	591250404	21	3389.5	premeiotic			439.006	482.09	508.027	332.189	277.432	283.119	194.953	214.327	181.575	2912.72			400.894	511.113	489.106	298.307	279.314	268.699	248.64	200.877	223.671	2920.62			291.616	224.673	269.275	4.00902	3.72677	2.9771	102.129	97.4722	89.8876	1085.77			79.0848	408.373	424.693	0	0
21PHAS_3674	Ttu_1B	591256195	591256927	21	464	premeiotic			46.3021	62.1927	52.9457	38.0335	28.9337	32.0512	15.2848	18.9732	18.0331	312.75			49.2903	43.5741	53.1502	31.2499	27.2118	22.1171	20.5362	17.9957	19.7357	284.861			34.5108	28.5299	36.1898	0.407697	0.11467	0.55388	9.43493	8.94408	6.76574	125.451			11.7163	52.863	54.9757	0	0
21PHAS_3676	Ttu_1B	591290087	591291263	21	3090.9	premeiotic			220.752	246.453	241.197	172.808	127.857	151.901	90.4108	102.596	92.031	1446.01			213.122	211.982	225.216	145.742	121.014	135.056	114.222	99.4262	106.481	1372.26			226.477	176.826	226.974	130.531	114.785	116.799	74.4863	71.7352	63.5979	1202.21			220.412	238.26	255.823	244.691	248.955
21PHAS_3677	Ttu_1B	591436591	591437276	21	127.2	premeiotic			3.65038	6.95322	5.46265	1.79774	3.46338	3.97216	2.59553	2.57661	1.24366	31.7153			6.1026	9.42143	3.72258	2.86571	2.28946	2.35288	1.52748	2.02452	1.98887	32.2955			7.33355	7.13246	5.92022	4.28082	5.16014	4.63874	2.81393	1.82532	3.86614	42.9713			9.51947	10.773	12.4845	10.3363	16.7208
21PHAS_3678	Ttu_1B	591445061	591445806	21	1791.1	premeiotic			86.2642	88.8467	100.989	53.3704	50.7963	50.4053	28.4066	26.0004	20.5204	505.599			81.2116	76.5491	81.2764	43.5315	34.0148	37.6461	23.7608	24.5191	23.2545	425.764			154.22	144.135	184.386	69.7162	75.6821	78.8587	26.6495	27.9274	21.6504	783.226			151.945	137.043	146.091	137.154	134.076
21PHAS_3679	Ttu_1B	591602107	591602927	21	846.9	premeiotic			92.4122	94.6411	134.605	55.9547	68.8348	71.2249	47.7288	49.4241	49.1247	663.951			84.0282	128.367	121.604	56.7683	65.8709	63.0573	53.9711	42.5148	44.9791	661.161			66.2895	59.4372	63.7856	1.76669	1.72005	2.07705	20.8562	29.2052	18.9441	264.082			22.3341	113.743	138.425	2.18652	5.57361
21PHAS_3680	Ttu_1B	591604938	591605707	21	963.8	premeiotic			151.971	166.491	196.655	91.2916	74.7514	90.4008	74.4051	73.0821	77.7289	996.777			182.609	186.073	195.436	88.1546	75.4212	70.8218	78.4108	58.9359	69.4575	1005.32			130.422	91.8305	125.089	3.26158	3.84144	3.18481	36.0845	36.5064	33.0555	463.275			40.6408	164.602	157.48	1.39142	2.78681
21PHAS_3681	Ttu_1B	591610774	591611860	21	1559.8	premeiotic			140.636	117.432	132.784	68.5951	60.6814	68.6225	55.0828	56.217	59.6958	759.747			168.056	158.987	156.349	63.7279	54.6199	60.7044	57.3655	51.2877	43.6022	814.699			187.796	152.754	178.753	92.7511	83.8237	97.7598	53.6301	48.006	45.0405	940.314			240.184	195.919	186.83	200.961	172.782
21PHAS_3686	Ttu_1B	593426680	593427528	21	1738.7	premeiotic			136.793	145.245	155.756	107.471	95.5317	102.18	71.2328	77.0641	63.4268	954.701			134.727	130.722	149.11	91.0204	94.1294	84.7038	94.1948	69.9583	84.4505	933.016			156.593	118.874	148.77	88.9459	75.1088	94.2981	73.1621	67.7195	64.3711	887.842			182.701	165.103	163.394	164.188	143.985
21PHAS_3688	Ttu_1B	593432296	593433169	21	42.2	premeiotic			8.06925	11.5887	10.7852	5.50558	8.36985	11.9165	9.37273	5.85594	6.21831	77.6821			7.04147	9.42143	13.4427	7.09604	6.99919	11.7644	6.10993	5.8486	6.1196	73.8433			3.66677	3.86342	8.78485	0	0	0.623115	2.6484	6.02356	4.83267	30.4428			0.732267	9.52036	4.38054	0	0
21PHAS_3689	Ttu_1B	593449148	593450101	21	379.7	premeiotic			25.9369	42.8782	42.4406	23.483	20.1309	30.9554	27.253	22.2526	23.0078	258.338			27.227	48.2848	45.0846	26.6101	22.5675	26.3523	24.6094	20.2452	32.8929	273.874			36.0207	24.6664	33.0387	1.97054	1.37604	3.18481	15.5594	17.5231	15.0779	148.418			6.95653	38.5825	42.0531	2.18652	4.02539
21PHAS_3690	Ttu_1B	593505425	593506132	21	47	premeiotic			3.45825	6.95322	4.06197	3.20223	3.752	2.60245	1.29776	1.40542	4.97465	31.708			1.40829	4.71071	3.92939	1.36462	3.20524	3.29404	2.03664	1.79957	3.0598	24.8083			7.04596	1.48593	3.72401	1.35899	3.09609	3.04634	1.3242	2.92052	2.8996	26.9016			6.22427	3.5075	6.78983	16.6971	5.57361
21PHAS_3691	Ttu_1B	593511032	593512267	21	497.4	premeiotic			45.3415	57.1709	56.0272	36.6852	31.892	35.2015	15.8615	15.2254	14.924	308.329			49.7597	47.1071	50.2549	27.8383	27.1464	32.7051	16.2932	16.1961	13.6161	280.917			49.825	42.7948	45.0701	20.9284	16.2831	18.278	13.0765	13.6899	13.1449	233.091			31.8536	45.848	53.6616	32.9966	24.1523
21PHAS_3692	Ttu_1B	593516238	593517590	21	1398.3	premeiotic			152.547	148.722	159.257	91.2916	82.4719	76.0189	62.0042	61.136	67.7796	901.228			108.908	147.21	136.495	82.2868	68.3566	72.2335	70.7734	54.6619	64.7148	805.64			142.213	119.766	137.12	49.1954	45.8679	50.3338	50.6507	42.1649	33.6354	670.947			94.8285	129.778	143.025	74.7392	87.9392
21PHAS_3693	Ttu_1B	593517769	593520477	21	736.4	premeiotic			18.2519	20.8597	17.9287	12.8089	11.1117	15.0668	15.2848	17.0993	3.73099	132.143			18.7772	20.0205	15.9244	9.68882	6.60672	7.76452	15.6143	9.89763	9.79136	114.085			282.701	203.275	279.492	295.512	282.776	288.987	109.247	98.5674	94.3337	1934.89			330.618	123.765	121.341	397.152	368.787
21PHAS_3714	Ttu_1B	597880917	597881142	21	42	premeiotic			11.7196	3.8629	6.72326	3.20223	2.30892	2.05456	2.16294	2.57661	1.24366	35.8547			9.85805	4.71071	7.03155	3.13863	2.22404	0.705865	0.509161	2.02452	2.29485	32.4974			7.76493	10.6987	9.35777	3.60132	2.12139	4.01563	1.82078	3.83318	1.15984	44.3735			12.0824	6.01286	9.41815	4.77059	3.4061
21PHAS_3715	Ttu_1B	597881239	597882279	21	1092.6	premeiotic			103.363	125.158	151.133	78.7635	78.6477	82.5935	61.4274	76.1272	62.805	820.019			112.194	155.454	148.076	79.1481	72.6739	70.8218	88.9335	60.9604	72.2113	860.473			141.854	111.742	144.473	95.0613	92.9973	96.652	64.5548	63.1562	61.2782	871.768			113.501	104.974	118.932	111.711	107.137
21PHAS_3716	Ttu_1B	597882605	597884005	21	2052.1	premeiotic			215.564	229.456	243.718	102.078	97.6242	107.385	48.7382	48.7214	57.2085	1150.49			230.021	261.445	233.696	94.7048	98.512	100.939	61.6085	56.2365	57.3713	1194.53			241.576	197.629	256.479	140.655	145.745	142.693	49.6575	47.4584	41.561	1263.45			209.428	200.178	199.095	147.491	146.462
21PHAS_3717	Ttu_1B	597888789	597889604	21	983.6	premeiotic			68.9729	95.4137	90.2038	34.6627	40.1897	49.5835	19.7548	10.3064	14.924	424.011			81.681	105.991	97.6144	44.0773	39.902	52.234	18.1601	14.1716	21.1126	474.944			97.3492	81.7262	96.5379	59.8635	65.5338	61.273	19.2009	20.9912	14.6913	517.167			82.0139	83.1779	90.8961	63.8066	68.1219
21PHAS_3718	Ttu_1B	597923964	597924869	21	1479.8	premeiotic			118.157	103.912	126.621	60.3929	56.2079	63.9654	48.0172	45.2078	47.2592	669.741			114.072	133.078	111.471	52.6744	42.4531	43.5283	45.485	42.2899	49.1098	634.161			142.357	105.501	133.492	69.1726	60.603	79.4125	41.5468	43.0776	35.5684	710.731			145.355	126.771	114.113	91.2375	93.5128
21PHAS_3719	Ttu_1B	597924984	597926293	21	150.6	premeiotic			12.6803	10.4298	10.0849	6.62917	7.14323	4.65701	9.08434	8.19831	8.70564	77.6127			14.5524	8.24375	16.5448	6.55019	5.10222	4.94106	10.0135	8.99785	8.72043	83.6662			16.6802	11.8874	16.9968	8.42574	6.19217	7.82355	11.7523	6.93623	11.0185	97.7129			20.1373	17.287	15.1129	10.3363	7.43148
21PHAS_3720	Ttu_1B	597927974	597929568	21	1217.4	premeiotic			128.916	107.389	119.198	53.3143	41.4163	50.1314	25.8111	34.1987	21.1423	581.516			120.174	124.834	123.673	42.4398	39.0516	42.1166	29.7011	30.5927	31.363	583.945			126.899	103.718	125.375	56.7378	51.2574	54.6956	26.153	34.4986	26.6763	606.011			124.119	122.512	121.56	66.3907	65.3351
21PHAS_3722	Ttu_1B	597931482	597932328	21	418.8	premeiotic			48.0313	36.6976	37.118	32.3032	29.078	30.6815	29.9927	29.7482	26.7387	300.389			35.2073	31.7973	31.0215	30.5676	30.6787	24.2347	28.8525	24.5191	35.4937	272.372			39.975	37.4454	35.9988	36.5568	30.6169	41.8179	28.1393	22.634	17.3976	290.582			39.9085	46.5997	47.0908	40.7488	50.1625
21PHAS_3723	Ttu_1B	597938613	597939476	21	288.6	premeiotic			10.3748	16.6105	18.489	8.70781	8.36985	11.5056	7.78658	11.9461	4.97465	98.7648			13.1441	21.1982	16.7516	8.87005	7.98039	8.23509	9.67406	5.8486	8.10847	99.8106			19.8437	17.2368	23.0125	14.745	10.7216	13.2239	9.76598	7.30129	4.63936	120.49			23.0664	21.2955	33.073	29.4186	27.8681
21PHAS_3724	Ttu_1B	597943746	597944979	21	131.8	premeiotic			8.83775	13.5202	15.4075	5.7303	9.30785	8.62917	7.78658	4.21627	4.35282	77.7884			6.1026	16.4875	14.0631	5.45849	6.47589	7.52923	4.92189	4.27398	6.88455	72.1972			13.2291	6.53809	11.554	8.49369	8.5429	8.5159	5.62785	5.29344	4.25275	72.0477			5.85813	5.76232	14.0177	9.54118	12.6955
21PHAS_3725	Ttu_1B	597965350	597966615	21	1399.3	premeiotic			120.078	124.772	119.758	57.4154	54.3319	61.7739	35.328	26.9373	24.2514	624.646			113.602	141.321	124.707	60.3163	51.3492	55.0575	33.0955	19.3454	34.2698	633.064			127.259	116.794	133.11	79.9765	81.1289	72.9737	21.8493	30.4829	22.4236	685.997			164.76	144.058	158.137	118.47	106.518
21PHAS_3726	Ttu_1B	597968910	597969701	21	529.5	premeiotic			30.3558	32.4484	38.3786	20.674	16.6675	24.3808	10.2379	11.7119	10.5711	195.426			22.5327	37.6857	28.7466	14.0556	13.2788	16.2349	9.50434	9.22279	10.5563	161.818			41.4849	34.1764	41.4416	26.5683	23.1633	25.34	9.76598	9.30914	7.53896	218.788			35.5149	35.8266	39.6439	35.1831	33.7513
21PHAS_3756	Ttu_1B	607634341	607637804	21	1024.2	premeiotic			111.24	86.9153	100.569	68.7074	57.218	69.1703	42.3936	48.0187	56.5867	640.819			95.2945	90.6813	94.7191	54.9943	56.386	61.6456	42.2604	49.2632	44.3671	589.611			118.271	93.6136	108.283	96.6921	90.1878	90.3517	42.2089	40.3396	44.6539	724.602			120.458	105.225	99.4382	122.246	114.569
21PHAS_3927	Ttu_1B	634936009	634937041	21	637.3	premeiotic			48.6076	35.5387	45.5221	27.865	23.6665	25.8875	15.2848	15.6939	14.924	252.99			39.9016	34.1527	32.0556	26.2008	20.9976	23.0583	22.0636	17.7707	17.7468	233.948			45.9425	41.9032	42.7784	30.6452	20.2966	30.948	11.7523	15.8803	11.0185	251.165			76.1557	59.6275	68.1173	63.4091	55.4265
21PHAS_3928	Ttu_1B	634937531	634938380	21	1287	premeiotic			119.694	118.205	112.335	55.8423	50.0748	46.981	52.4873	51.298	55.9648	662.881			131.91	113.057	101.957	51.4463	39.1824	40.7049	62.7965	51.9626	51.7106	644.728			116.69	98.0714	116.781	57.825	54.1242	60.996	54.4577	54.3946	53.546	666.886			130.71	120.007	110.828	67.7821	76.4824
21PHAS_3929	Ttu_1B	634953075	634954058	21	603.8	premeiotic			56.869	65.6693	66.2522	29.9436	35.7162	38.8998	21.4852	14.757	16.1676	345.76			54.9234	76.5491	66.3861	36.026	30.9404	33.8815	17.9904	10.7974	15.605	343.099			69.2373	54.9794	70.9472	43.8954	47.1293	39.0485	12.7454	13.6899	11.7917	363.464			97.0253	77.9166	84.3253	72.5527	77.4113
21PHAS_3930	Ttu_1B	634960151	634960905	21	538.2	premeiotic			50.9131	67.6008	54.2063	27.247	23.3057	27.8051	13.4102	17.0993	13.0585	294.646			63.8426	83.6152	58.1137	20.6058	24.3991	19.0584	15.1051	11.2473	14.3811	310.368			62.9103	55.871	63.4037	33.2273	28.2088	31.4327	12.2489	14.42	7.92558	309.648			69.9315	71.4027	75.7833	54.0667	45.5178
21PHAS_3931	Ttu_1B	634961927	634962759	21	176.3	premeiotic			13.0645	28.1992	31.2352	11.0112	9.81292	16.9844	12.545	1.8739	18.6549	143.381			19.7161	21.1982	11.995	9.68882	12.1014	11.5291	7.46769	7.87312	10.5563	112.126			20.9222	8.91558	18.7155	7.40649	11.0656	17.3087	10.097	5.29344	6.76574	106.49			11.7163	10.0214	12.4845	15.1069	14.2437
21PHAS_3932	Ttu_1B	634965020	634966975	21	1625.4	premeiotic			141.98	127.862	144.97	54.8873	45.962	54.3775	31.5789	35.1356	39.1754	675.929			115.48	126.012	130.29	49.2629	41.5373	42.8225	31.2285	24.969	31.21	592.812			142.932	115.903	129.195	61.4943	52.6335	57.9497	25.4909	22.2689	25.1299	632.996			151.579	151.073	139.958	92.4302	93.8225
21PHAS_3934	Ttu_1B	634978677	634981056	21	2294.6	premeiotic			143.902	177.307	168.082	84.4377	75.9059	81.0868	49.4592	51.7665	49.7465	881.693			98.5805	130.722	109.196	68.777	61.5537	59.7632	51.7647	40.9402	46.356	667.653			125.749	91.5333	120.983	71.8906	66.6805	79.0664	40.2226	34.6811	33.8287	664.635			95.1947	100.465	102.505	85.6718	93.5128
21PHAS_3935	Ttu_1B	634989495	634990415	21	717.8	premeiotic			35.7353	45.1959	49.3039	28.2582	23.8108	26.5724	22.4946	16.3966	14.3021	262.07			37.5545	31.7973	42.1893	27.8383	21.3246	20.2348	21.5545	15.7462	22.7955	241.035			51.8381	45.7666	50.1309	37.7799	33.7703	37.9408	16.387	16.9755	18.1708	308.76			59.3136	46.5997	60.4514	51.0851	54.4975
21PHAS_3936	Ttu_1B	634990570	634992265	21	508.4	premeiotic			51.2974	32.0621	39.6392	18.9886	14.07	13.5601	11.2473	8.19831	11.193	200.256			55.3929	47.1071	60.8022	17.1943	12.4939	11.9997	14.9354	12.8219	13.3101	246.058			55.9363	50.5216	55.7647	17.8028	14.7351	20.0781	12.7454	11.6821	10.052	249.318			62.6088	74.9102	58.0421	31.8039	31.8935
21PHAS_3937	Ttu_1B	634992927	634994336	21	1616.2	premeiotic			150.626	125.544	159.397	86.741	80.3072	91.9075	69.3582	61.136	54.7212	879.739			165.24	151.921	165.448	82.2868	76.2062	80.9392	76.8833	64.5596	71.5993	935.083			180.247	142.649	176.27	106.885	102.859	103.645	68.8584	62.2435	53.9326	997.589			179.039	175.375	190.334	151.267	165.97
21PHAS_3938	Ttu_1B	635039769	635040695	21	108.9	premeiotic			25.5526	20.8597	41.7403	21.4044	25.3982	29.0378	18.8897	21.3156	6.21831	210.416			25.3493	29.442	45.4982	20.7423	20.3435	23.7641	19.6876	15.5213	14.3811	214.729			37.6024	29.1242	39.5318	36.9645	35.0316	34.6867	10.2626	12.5947	10.8252	246.624			28.1923	27.3084	35.0443	33.7917	40.2539
21PHAS_3939	Ttu_1B	635041140	635042234	21	465.6	premeiotic			34.1983	34.7661	40.7598	22.6965	19.5537	22.0523	21.4852	18.739	19.8986	234.149			25.8187	54.1732	36.6054	17.7401	16.6149	14.8232	19.0087	18.2206	18.3588	221.364			38.8247	26.4496	37.3356	25.4131	22.6473	23.5399	20.5251	18.2532	18.7508	231.739			39.1763	37.5804	38.9868	27.6297	38.7056
21PHAS_3940	Ttu_1B	635045860	635047066	21	95.9	premeiotic			7.685	9.27096	10.9253	7.02243	7.28754	9.17706	5.62364	3.7478	5.59648	66.3362			6.57204	4.71071	8.68603	5.59495	6.14883	5.41163	6.10993	4.49892	5.04867	52.7817			9.13098	5.64653	8.68936	10.804	10.2056	9.83137	4.96575	3.83318	7.92558	71.0323			6.5904	6.26339	7.44691	9.3424	9.599
21PHAS_3941	Ttu_1B	635047986	635049034	21	101.1	premeiotic			9.41413	11.975	11.2054	7.02243	6.63815	9.451	6.05623	3.7478	2.48733	67.9975			7.04147	5.88839	9.09965	5.04911	5.42928	7.05865	5.94021	3.14925	5.50764	54.1636			7.98062	6.53809	8.68936	10.1924	10.3776	9.55443	5.13128	4.38077	6.18582	69.0304			6.5904	6.76447	7.44691	8.34853	7.74113
21PHAS_3942	Ttu_1B	635049613	635050899	21	125.8	premeiotic			13.6409	17.3831	20.7301	8.20219	7.64831	10.8207	8.21917	6.55865	11.193	104.396			15.0218	7.06607	13.029	8.87005	7.71874	9.64682	10.3529	5.8486	7.19053	84.7446			12.2945	7.13246	11.6495	12.163	14.7924	8.86208	8.6073	8.39648	9.66534	93.563			10.2517	14.03	16.427	19.2811	17.0305
21PHAS_3943	Ttu_1B	635091277	635092739	21	4454.1	premeiotic			468.593	504.881	518.532	226.122	190.342	223.126	146.503	148.272	147.374	2573.74			437.979	476.96	464.703	218.476	190.875	178.584	165.308	144.64	160.334	2437.86			505.655	416.655	500.641	262.693	236.449	273.271	141.855	132.153	110.571	2579.94			532.358	464.243	500.476	357.595	370.955
21PHAS_3944	Ttu_1B	635093156	635094402	21	2734.1	premeiotic			202.692	220.185	227.891	105.28	92.0683	96.8385	66.7627	72.8478	62.805	1147.37			184.486	217.871	209.912	93.8861	89.2888	78.351	86.7271	64.3346	72.8233	1097.68			217.13	195.846	222.963	117.009	109.854	120.33	59.7545	56.2199	52.3861	1151.49			226.27	222.225	239.396	188.24	183.929
21PHAS_4089	Ttu_1B	657017847	657019177	21	318.3	premeiotic			21.1338	20.8597	20.0297	13.8763	10.3902	11.0946	8.07497	10.7749	8.08381	124.318			27.227	22.3759	21.3015	10.3711	9.28865	9.64682	13.2382	11.4723	13.4631	138.385			18.6215	15.1565	17.7607	15.7643	10.5496	11.0084	9.60045	4.38077	5.41259	108.255			45.4005	39.3341	42.9293	39.9537	42.1117
21PHAS_4090	Ttu_1B	657019255	657020242	21	1154	premeiotic			116.044	88.8467	110.654	67.7524	44.3025	55.3363	47.873	61.6044	65.2923	657.705			103.275	114.235	107.748	55.8131	50.8259	50.8223	55.3288	58.0361	61.043	657.127			115.899	87.9671	93.3868	70.2598	58.367	66.9502	43.5331	40.1571	30.5425	607.062			123.387	118.253	94.6196	96.2069	97.5382
21PHAS_4092	Ttu_1B	657035731	657036777	21	40.5	premeiotic			2.49763	5.40806	4.48218	1.40449	1.51523	0.958797	1.58615	0	0	17.8525			2.34716	5.88839	2.89534	1.36462	1.24285	0	0.678881	1.57462	0.91794	16.9098			3.66677	5.05216	4.5834	1.76669	1.72005	2.14628	2.48288	2.55545	1.35315	25.3268			5.12587	3.75804	4.81859	3.37917	3.4061
21PHAS_4093	Ttu_1B	657057999	657058816	21	113.5	premeiotic			6.72438	3.8629	7.84381	2.69661	1.876	3.2873	3.89329	7.72983	2.48733	40.4014			8.44976	7.06607	8.68603	3.95741	4.38267	2.35288	6.44937	1.12473	7.03754	49.5065			5.60801	4.1606	7.639	3.05773	5.38948	4.98492	3.47603	5.29344	4.63936	44.2486			12.8147	10.0214	14.0177	12.9203	7.12184
21PHAS_4094	Ttu_1B	657061193	657061932	21	237.2	premeiotic			24.7841	25.1089	27.1732	10.1685	9.95723	15.3407	7.78658	6.09017	8.70564	135.115			19.7161	28.2643	23.7832	5.45849	6.41048	8.94096	11.0318	9.44774	5.50764	118.561			29.8375	28.5299	25.0177	12.7745	13.1297	11.493	6.621	11.8646	5.6059	144.874			24.5309	26.0557	26.5022	25.6419	22.6041
21PHAS_4095	Ttu_1B	657064397	657065428	21	87.7	premeiotic			3.8425	3.09032	9.10442	6.68535	3.46338	2.05456	3.74909	1.8739	4.97465	38.8382			15.9607	9.42143	4.54982	5.04911	2.22404	1.88231	2.5458	6.74839	3.36578	51.7473			6.97406	4.1606	7.82997	8.69753	4.87347	3.11557	1.65525	1.27773	6.57243	45.1566			13.1808	14.2805	17.9602	13.9142	17.0305
21PHAS_4096	Ttu_1B	657067554	657069487	21	2474.5	premeiotic			293.759	237.182	282.797	175.28	120.064	139.436	71.9537	70.9739	69.6451	1461.09			267.106	315.618	259.547	141.238	111.006	101.409	87.7454	74.2322	73.4352	1431.34			314.767	252.608	300.404	192.093	153.944	173.572	67.0376	59.688	50.8397	1564.95			384.074	377.557	373.441	357.198	343.396
21PHAS_4097	Ttu_1B	657072042	657074624	21	2745.1	premeiotic			293.951	254.565	250.021	133.876	99.2115	116.562	63.7346	58.3251	67.1578	1337.4			230.96	264.978	229.353	108.488	86.0181	81.8803	77.9016	62.3101	72.3643	1214.25			245.242	221.106	234.995	122.649	102.974	135.285	60.5822	52.0217	49.6798	1224.53			214.554	204.688	220.779	150.87	154.513
21PHAS_4098	Ttu_1B	657074794	657076093	21	2350	premeiotic			207.303	232.933	208.981	123.763	96.9748	116.014	67.9163	79.1722	87.6782	1220.74			189.181	186.073	186.336	103.438	83.7287	95.5271	76.8833	66.5841	63.3379	1051.09			174.28	144.73	188.015	113.136	93.1119	104.129	51.8093	51.2916	41.7543	962.256			163.295	158.088	166.022	129.601	145.224
21PHAS_4099	Ttu_1B	657086881	657088225	21	2873.4	premeiotic			268.399	269.63	291.622	93.4825	89.3986	110.399	53.2083	40.7573	52.8557	1269.75			315.927	299.13	278.16	99.6175	89.3542	103.997	58.7232	45.2142	61.961	1352.08			255.452	263.901	254.761	123.668	116.447	124.415	42.871	40.3396	38.8547	1260.71			347.461	319.183	313.427	218.453	220.777
21PHAS_4100	Ttu_1B	657099817	657100634	21	1135.3	premeiotic			82.4217	95.7999	115.836	36.6852	39.0352	41.3652	22.4946	28.577	23.6296	485.845			61.4955	65.95	86.8603	25.382	30.4171	27.5287	24.4397	18.8955	25.8553	366.824			73.0479	57.9513	76.008	35.6735	33.1396	33.5097	17.7112	15.5152	16.6244	359.181			76.5219	63.135	69.6505	47.3083	50.1625
21PHAS_4134	Ttu_1B	661749003	661750406	21	1932.4	premeiotic			161.001	157.606	162.339	105.112	82.2554	88.2093	64.4556	67.9288	57.2085	946.115			150.218	160.164	157.176	93.8861	78.1686	74.3511	62.2874	60.5105	74.9651	911.727			197.646	142.649	180.567	122.717	111.402	122.754	50.1541	45.4505	51.2263	1024.57			222.609	208.195	208.075	219.447	212.417
21PHAS_4135	Ttu_1B	661789982	661791290	21	1234.1	premeiotic			102.979	115.114	105.051	50.2806	40.7669	54.6514	32.2999	34.4329	39.1754	574.752			116.419	111.879	118.916	43.1221	36.6313	43.5283	42.4301	38.2408	32.8929	584.06			132.148	121.846	118.023	65.5713	61.3484	67.4349	32.2774	34.4986	32.4755	665.622			141.694	138.296	141.491	123.041	114.878
21PHAS_4268	Ttu_2A	5305143	5306701	21	304.7	premeiotic			25.5526	23.95	21.1503	15.5617	9.45215	13.0122	7.35399	13.82	6.84015	136.693			18.3078	10.5991	22.9559	10.0982	10.5315	7.52923	8.3163	11.0224	7.03754	106.398			21.8568	15.1565	20.4343	13.1143	10.0336	11.4238	8.27625	4.01571	3.86614	108.177			35.5149	35.8266	42.9293	31.2076	30.6549
21PHAS_4269	Ttu_2A	5320339	5321948	21	472.7	premeiotic			27.666	39.0153	38.5187	20.674	20.1309	27.1203	9.51693	12.4146	8.70564	203.762			27.227	40.0411	28.1262	16.9213	14.9142	13.6467	12.5593	10.5725	9.48538	173.494			34.8703	24.6664	36.6672	20.9284	19.6085	19.1781	10.2626	10.0393	5.99251	182.213			30.7552	32.8202	32.854	29.0211	30.0356
21PHAS_4270	Ttu_2A	5323067	5324175	21	1181.6	premeiotic			67.4359	53.308	64.0111	56.685	32.9743	50.2683	41.0958	48.4871	48.5028	462.769			65.2509	61.2393	59.7682	51.4463	39.9674	39.7637	57.7049	52.4125	44.9791	472.532			71.9694	51.116	74.1938	52.2532	39.4464	51.5801	36.581	36.3239	28.6094	442.073			121.19	119.004	120.246	121.849	125.716
21PHAS_4309	Ttu_2A	19231352	19232054	21	43.8	premeiotic			4.03463	1.54516	7.0034	1.74156	0.288615	2.60245	0.576784	2.81085	0.621831	21.2253			5.16374	5.88839	5.9975	0.545849	2.09322	0.470577	0.848602	0	1.68289	22.6908			6.39888	1.18874	6.97059	1.01924	1.94939	2.49246	2.15183	0.182532	1.73976	24.0934			6.5904	10.773	7.44691	6.95711	1.85787
21PHAS_4310	Ttu_2A	19280623	19281521	21	3003.2	premeiotic			240.348	228.684	248.341	156.628	111.333	142.724	89.9782	86.1994	84.5691	1388.8			191.528	223.759	208.465	107.942	94.2602	83.2921	88.7637	78.5062	83.0736	1159.59			242.438	191.388	226.496	136.85	123.098	128.639	63.3961	60.6007	56.6389	1229.55			333.914	306.906	332.045	326.388	321.102
21PHAS_4311	Ttu_2A	19287194	19287690	21	611.5	premeiotic			48.6076	60.2613	54.6265	42.1907	26.6969	39.0367	21.7736	22.0183	21.7641	336.976			48.8208	57.7063	47.3595	28.7935	23.6795	22.5877	25.6278	21.1449	19.7357	295.456			51.0472	36.5539	51.2768	39.2748	35.8343	31.4327	12.7454	17.5231	16.2378	291.926			75.4235	83.1779	80.3828	95.213	98.7768
21PHAS_4314	Ttu_2A	19397677	19398922	21	415.4	premeiotic			66.8595	60.6475	67.7929	50.5615	29.7995	34.6537	33.1651	34.9014	30.4697	408.851			66.1898	85.9705	73.2108	47.8983	34.5381	27.5287	42.0906	37.1161	36.4116	450.955			88.6496	63.3006	77.7268	53.0006	41.3958	48.1876	38.8984	30.8479	33.0555	475.063			127.414	142.555	130.759	157.827	147.701
21PHAS_4315	Ttu_2A	19444861	19445429	21	97.6	premeiotic			36.1195	41.7193	41.0399	24.5504	17.6055	20.5456	15.1406	18.2705	18.0331	233.025			26.7576	30.6196	27.9194	22.5163	14.3255	16.7055	15.9537	13.0469	16.3699	184.214			37.3148	29.4214	35.3304	24.4618	19.9526	20.4936	18.3733	12.2297	13.3382	210.916			60.7781	48.8545	54.7567	45.5194	49.2336
21PHAS_4318	Ttu_2A	19583262	19583786	21	209.8	premeiotic			14.0251	15.0653	13.5866	8.87635	6.49385	6.30066	5.62364	5.38746	3.10916	78.4682			12.2052	18.8429	15.0971	6.95958	4.5135	5.41163	5.77049	5.62365	6.1196	80.5437			14.0919	12.1846	14.5141	5.77571	5.9055	5.7465	3.14498	3.83318	2.8996	68.0961			19.7712	20.7945	23.8739	19.4799	19.5076
21PHAS_4319	Ttu_2A	19588466	19590087	21	207.9	premeiotic			10.1826	9.65725	19.4695	6.74153	6.71031	9.99888	6.20042	4.21627	3.10916	76.2859			8.44976	3.53304	10.5473	3.95741	4.64433	4.94106	4.24301	5.8486	3.82475	49.9893			17.1835	8.32121	16.5193	7.1347	8.08423	6.64656	5.79338	2.37292	6.95904	79.0149			19.4051	12.5268	17.7412	28.6235	17.6498
21PHAS_4320	Ttu_2A	19592235	19593124	21	1457.5	premeiotic			97.9838	96.9588	111.634	85.786	60.032	71.4988	41.6726	44.0366	48.5028	658.106			65.2509	101.28	87.6875	71.7792	55.7319	59.2927	41.9209	33.9669	38.4005	555.311			115.611	88.8586	121.46	85.3446	85.6584	83.6359	35.9189	37.7842	32.2822	686.554			116.797	134.287	145.653	153.653	155.132
21PHAS_4321	Ttu_2A	19596406	19599086	21	864.3	premeiotic			69.7414	86.529	83.4805	44.6626	35.644	46.2962	18.4571	21.3156	23.0078	429.134			80.7422	70.6607	66.5929	34.7979	31.202	33.8815	23.4214	18.4456	25.5493	385.294			82.8259	74.5937	81.8328	46.6813	47.7027	46.8029	20.8562	23.3641	17.5909	442.25			94.0963	92.1972	88.2678	77.9196	93.5128
21PHAS_4322	Ttu_2A	19609290	19610268	21	1406.3	premeiotic			122.768	103.139	124.941	76.3478	61.6915	70.951	35.6164	40.0546	46.0155	681.525			143.176	127.189	127.395	72.7344	60.5725	77.4099	43.7878	33.0671	37.9415	723.274			155.371	132.248	147.051	90.0331	92.9973	84.1205	42.7055	41.7999	40.2078	826.533			190.023	181.638	167.336	165.38	158.848
21PHAS_4323	Ttu_2A	19614920	19615905	21	439	premeiotic			48.2234	41.7193	43.1409	21.5729	14.4308	20.1347	7.20979	9.60373	3.73099	209.767			39.9016	36.508	35.5714	14.3285	15.2412	13.4114	8.82546	4.04903	5.96661	173.803			42.06	35.6623	42.11	22.3554	16.1685	20.7013	3.80708	4.74584	3.67283	191.283			73.2267	68.8973	65.051	42.5378	37.7767
21PHAS_4324	Ttu_2A	19633266	19634162	21	728.6	premeiotic			35.9274	23.5637	32.3557	20.2808	15.2245	20.5456	11.2473	13.1173	9.32747	181.59			57.2706	52.9955	57.2864	33.2968	27.2118	28.7052	26.4764	17.0959	17.4409	317.78			54.6421	50.5216	57.197	27.7913	26.0301	20.909	19.3664	11.6821	14.8846	283.024			60.7781	69.8995	67.6793	93.0265	66.5737
21PHAS_4325	Ttu_2A	19659847	19660964	21	1630.9	premeiotic			102.018	115.114	107.152	79.4377	59.7434	72.1837	42.1052	47.7844	44.15	669.689			81.681	101.28	86.0331	52.538	47.8169	51.9987	42.9392	40.4903	44.2141	548.992			109.284	82.0233	106.946	68.1533	58.539	60.996	31.6153	29.2052	22.8102	569.573			121.922	133.536	142.367	129.402	133.147
21PHAS_4340	Ttu_2A	21259673	21260762	21	703.8	premeiotic			28.4345	37.8564	44.6817	36.1795	26.1918	29.4488	21.341	18.9732	23.0078	266.115			30.513	30.6196	28.9534	22.3798	20.5397	16.9408	14.9354	13.4968	13.7691	192.148			53.2761	29.1242	49.8445	33.8388	31.1902	29.9095	19.3664	21.5388	15.6578	283.746			55.6523	64.1372	76.4404	94.6167	103.112
21PHAS_4341	Ttu_2A	21264257	21265039	21	614.4	premeiotic			23.055	20.4734	26.1927	24.3819	16.5954	17.9432	11.8241	16.1624	8.70564	165.334			28.1659	20.0205	25.8513	20.7423	17.269	15.2937	21.7242	20.695	15.452	185.214			32.3539	24.3693	33.8981	25.549	22.0739	20.7013	14.2352	17.3406	9.08542	199.607			53.8216	48.6039	61.1085	70.3662	63.7869
21PHAS_4343	Ttu_2A	21332129	21333718	21	5102.4	premeiotic			384.058	294.353	384.907	275.054	190.847	217.099	173.612	211.516	192.146	2323.59			303.253	363.903	305.666	224.89	185.838	180.231	200.779	181.307	175.327	2121.19			382.279	267.17	370.587	266.498	225.728	262.331	137.551	131.606	119.85	2163.6			436.797	425.911	449.005	503.297	461.991
21PHAS_4344	Ttu_2A	21382054	21383999	21	2441	premeiotic			192.509	194.304	197.636	120.898	85.8631	102.317	71.9537	76.3614	61.5613	1103.4			155.851	181.363	146.835	100.027	83.0746	99.7623	83.6721	78.0563	68.8455	997.487			195.202	153.645	172.45	106.545	101.54	104.683	69.5205	54.9422	55.8657	1014.39			287.781	286.613	289.553	288.422	267.224
21PHAS_4345	Ttu_2A	21387768	21388377	21	1012	premeiotic			62.8249	61.4201	51.6851	50.5615	37.8808	47.5289	33.1651	26.9373	26.7387	398.742			36.6156	47.1071	42.6029	43.5315	41.6027	31.9992	30.7194	23.1695	35.1877	332.536			53.2042	30.313	54.1414	50.0788	43.2879	48.9491	23.8356	24.6419	14.498	342.95			72.4944	88.6897	103.6	137.353	123.548
21PHAS_4346	Ttu_2A	21399578	21401204	21	1886.2	premeiotic			103.363	86.529	100.289	104.044	69.2677	82.3196	65.7533	68.1631	75.2416	754.97			70.8841	65.95	71.3495	91.4297	86.2798	73.1747	91.4793	84.1299	74.9651	709.642			82.0351	71.3246	83.7425	103.283	87.1491	87.7207	60.0856	55.1247	49.6798	680.145			103.25	101.968	132.511	196.19	171.853
21PHAS_4347	Ttu_2A	21401514	21402346	21	506.4	premeiotic			70.1256	61.4201	67.933	31.0672	18.6878	27.5312	12.8334	13.1173	10.5711	313.287			52.5763	55.3509	63.4907	23.8809	18.7081	17.1761	9.50434	9.67269	11.1683	261.528			56.4395	38.9314	63.5947	27.1118	22.418	19.9397	9.43493	7.30129	5.6059	250.777			77.2541	89.4413	86.5156	61.2226	58.5229
21PHAS_4349	Ttu_2A	21482927	21483909	21	310.9	premeiotic			16.907	4.63548	4.20204	4.60671	2.38108	3.15033	2.30713	1.40542	1.24366	40.8389			8.44976	12.9545	11.995	0.545849	2.55111	0.941153	6.27965	4.04903	4.74269	52.5087			19.4842	8.61839	14.9915	3.26158	2.40807	3.80792	3.64155	0	0.773227	56.9865			37.7117	43.0922	41.6151	28.6235	52.6397
21PHAS_4350	Ttu_2A	21497916	21499237	21	2422.7	premeiotic			150.818	107.389	132.504	93.1455	59.4548	70.814	67.7721	82.2173	82.7036	846.818			142.707	179.007	123.052	72.0521	59.395	57.1751	78.2411	58.711	73.7412	844.082			141.998	118.28	143.327	99.8178	86.0597	96.652	77.6312	63.3387	63.2113	890.315			241.282	246.026	238.958	219.646	213.036
21PHAS_4352	Ttu_2A	21522211	21523308	21	638.3	premeiotic			11.3354	16.9968	20.1698	14.2134	12.7712	13.2862	13.4102	12.1803	5.59648	119.96			7.5109	16.4875	15.0971	13.1004	10.3353	12.4703	10.1832	10.1226	9.1794	104.487			23.7981	15.7509	26.7365	18.7541	16.3405	18.4165	11.2557	8.76155	7.34566	147.159			25.6293	38.332	67.4603	71.3601	86.7006
21PHAS_4355	Ttu_2A	21591610	21593936	21	1499.1	premeiotic			112.777	97.7314	103.23	72.9209	49.5697	59.9933	45.9985	48.0187	48.5028	638.743			84.967	90.6813	90.3761	54.4485	45.7237	38.5873	51.2555	42.9647	52.0166	551.021			119.35	93.9108	103.795	69.8521	64.1005	70.2043	39.8915	37.2366	28.996	627.336			144.257	133.786	132.511	137.154	133.147
21PHAS_4356	Ttu_2A	21595894	21597048	21	1002	premeiotic			41.499	51.3766	47.483	53.7637	34.2009	50.1314	29.7044	34.9014	33.5789	376.639			40.3711	54.1732	44.0506	36.5719	25.7727	29.6463	33.2652	32.6172	31.6689	328.137			57.9494	53.1963	60.0616	59.5238	53.3215	50.4031	21.5183	28.475	23.1968	407.646			84.9429	75.4113	84.3253	147.888	126.026
21PHAS_4357	Ttu_2A	21604092	21607767	21	857.8	premeiotic			28.4345	22.4048	32.7759	29.3818	17.7498	20.8196	15.8615	17.802	17.4113	202.641			35.6768	37.6857	37.6395	21.0152	18.1848	19.2936	25.1186	22.4946	20.3477	237.457			39.7593	28.5299	35.9988	32.0042	25.0554	26.517	20.5251	20.8087	18.1708	247.369			81.6477	99.2122	99.6572	117.078	132.218
21PHAS_4358	Ttu_2A	21621700	21622757	21	3650.3	premeiotic			329.302	264.995	287.98	206.909	129.516	145.6	122.855	137.497	138.668	1763.32			307.477	252.023	278.78	170.578	136.582	127.526	161.404	149.814	160.334	1744.52			321.238	229.725	296.584	207.586	163.347	200.435	134.572	119.194	102.646	1775.33			400.916	389.082	379.573	405.301	321.102
21PHAS_4361	Ttu_2A	21712358	21713906	21	3341.4	premeiotic			198.657	227.525	256.044	183.37	138.247	185.596	87.5269	73.5505	83.3254	1433.84			179.792	226.114	203.708	135.644	126.182	132.703	93.0067	62.76	85.9804	1245.89			233.739	171.774	203.006	164.302	152.511	156.817	52.1404	56.7675	48.1334	1239.19			263.616	272.833	314.303	400.133	377.457
21PHAS_4363	Ttu_2A	21725173	21726044	21	816	premeiotic			43.9966	47.5137	46.9228	36.3481	24.7488	27.9421	14.4196	17.802	19.2768	278.97			46.0042	68.3054	51.7026	26.4737	21.3901	17.4113	20.7059	15.2963	19.1238	286.413			60.8253	57.6541	55.6692	30.8491	37.325	31.3635	14.7317	14.6026	10.8252	313.846			79.0848	76.4134	84.3253	88.4547	86.0814
21PHAS_4364	Ttu_2A	21745081	21746316	21	804.7	premeiotic			98.1759	96.1862	105.051	69.7748	50.4355	62.0479	48.0172	50.8295	41.0409	621.559			104.214	96.5697	103.198	58.1329	52.3958	47.9988	50.2372	42.5148	43.4492	598.71			113.023	88.8586	114.967	73.929	73.9621	70.5505	41.0502	41.7999	47.5535	665.694			175.744	185.898	183.325	191.42	178.665
21PHAS_4366	Ttu_2A	21783678	21784699	21	162.9	premeiotic			15.5621	14.679	15.1273	8.14602	5.628	6.02672	4.61427	4.68475	2.48733	76.9556			15.0218	5.88839	10.9609	6.00434	4.5135	3.9999	3.56413	4.94882	4.74269	59.6445			15.5299	11.2931	15.1825	5.09621	5.50415	5.26186	5.13128	2.55545	2.31968	67.8741			19.4051	22.0471	27.1593	16.8958	18.2691
21PHAS_4367	Ttu_2A	21786210	21787280	21	408.4	premeiotic			33.2376	40.9468	42.0204	33.7076	25.8311	34.5167	22.3504	28.1085	27.3606	288.08			27.6964	31.7973	30.6079	23.4715	21.9134	20.9407	28.513	16.871	25.5493	227.361			38.7528	32.9876	40.7732	36.9645	30.6742	29.4249	23.008	23.3641	18.7508	274.7			68.1008	70.15	70.9647	104.754	92.2743
21PHAS_4368	Ttu_2A	21793820	21795525	21	898.3	premeiotic			52.0659	62.9653	63.4508	52.7525	33.6237	39.9955	29.9927	34.4329	26.7387	396.018			50.2291	57.7063	56.2524	30.704	25.7727	30.1169	22.5728	30.5927	24.7844	328.731			63.5574	56.7625	66.1728	35.3337	33.1396	36.5561	16.5525	16.793	15.0779	339.946			63.3411	65.1393	78.6306	77.9196	81.7463
21PHAS_4371	Ttu_2A	21986647	21988169	21	60	premeiotic			4.22675	6.18064	6.44313	4.94379	4.40138	4.65701	2.30713	1.8739	4.97465	40.0084			4.69431	7.06607	7.03155	4.77618	2.68193	3.9999	2.5458	2.9243	1.98887	37.7089			7.33355	2.97186	7.35254	4.14492	3.09609	4.29257	2.6484	6.02356	3.28621	41.1497			4.3936	6.51393	12.2655	11.3301	9.28936
21PHAS_4372	Ttu_2A	22067320	22068858	21	1086.6	premeiotic			45.9179	39.4016	40.0594	47.5278	17.5334	28.079	28.5508	40.5231	39.1754	326.768			52.1069	58.8839	44.671	30.4311	15.6337	21.4112	38.5265	41.3901	25.3963	328.451			42.779	22.8833	31.3199	30.1696	22.1886	20.7013	47.8367	36.689	33.6354	288.203			121.556	152.326	136.673	152.46	142.746
21PHAS_4373	Ttu_2A	22072110	22076579	21	277.3	premeiotic			62.2485	59.875	50.0043	28.0897	16.7397	19.4499	17.4477	22.4868	18.6549	294.996			69.0064	55.3509	60.3886	15.0109	10.7277	12.4703	30.2102	24.5191	21.1126	298.797			46.6615	45.1723	48.5076	29.6939	25.342	19.1781	22.8425	20.0785	20.1039	277.58			83.8445	97.4584	88.4868	84.2804	84.5331
21PHAS_4374	Ttu_2A	22076658	22079490	21	44.6	premeiotic			7.49288	5.02177	6.02292	2.64043	0.938	2.32851	1.87455	4.21627	3.10916	33.6445			6.57204	10.5991	5.79069	0.955236	1.30826	2.58817	4.41273	3.37419	3.67176	39.2722			6.61457	5.94372	6.77961	2.85388	2.52274	2.63093	4.96575	3.65064	4.44606	40.4079			10.2517	9.01929	11.1704	7.35466	9.90865
21PHAS_4376	Ttu_2A	22083253	22086751	21	431.5	premeiotic			42.4596	32.8347	32.4958	15.4493	10.2458	16.2995	16.0057	20.1444	28.6042	214.539			27.227	22.3759	32.676	17.8766	13.3443	11.5291	7.80714	11.4723	11.3213	155.63			32.1382	29.4214	28.4553	13.8617	9.97628	14.0547	20.8562	15.6978	21.8437	186.305			82.7461	67.6447	71.6218	36.7733	47.0661
21PHAS_4379	Ttu_2A	22204308	22206732	21	2352.3	premeiotic			202.884	157.22	146.231	112.078	37.5922	69.3073	44.9891	65.118	57.8303	893.25			210.775	199.028	170.412	69.1864	45.9854	46.8224	52.1041	54.8869	41.0013	890.2			158.246	125.115	134.733	76.3752	71.0953	62.0346	32.9395	29.9353	25.5165	715.991			381.511	395.847	366.87	361.571	342.468
21PHAS_4380	Ttu_2A	22206808	22212104	21	1088.5	premeiotic			188.475	141.382	150.013	96.3477	43.4366	65.1982	42.2494	50.5953	49.1247	826.822			195.283	184.896	151.799	68.6405	44.35	46.1165	59.9113	48.8133	45.438	845.247			158.678	106.393	127.38	77.1227	61.8071	62.8654	36.0845	27.1973	22.2303	679.758			482.198	481.78	509.018	427.962	357.95
21PHAS_4381	Ttu_2A	22248410	22250621	21	615.4	premeiotic			34.1983	30.5169	24.2318	21.1235	8.87492	15.7517	8.94014	13.1173	8.08381	164.838			33.799	37.6857	27.7126	17.4672	14.8488	12.7056	12.8987	15.5213	11.0153	183.654			33.7918	25.8552	33.4206	19.6374	16.2258	18.0703	12.7454	9.49168	8.6988	177.937			92.9979	80.9231	90.8961	84.678	96.6093
21PHAS_4382	Ttu_2A	22407127	22408249	21	183.9	premeiotic			7.87713	9.27096	7.28354	7.3595	4.32923	6.71158	4.18168	5.15322	5.59648	57.7633			6.1026	4.71071	8.0656	6.00434	4.70974	2.58817	6.95853	3.59914	4.13073	46.8696			8.91529	6.83528	7.82997	5.84366	5.21748	4.63874	4.96575	5.29344	3.47952	53.0191			26.3616	24.5525	25.4071	35.3819	32.8224
21PHAS_4383	Ttu_2A	22519869	22521988	21	227.5	premeiotic			3.45825	1.93145	1.12054	1.23595	0.721539	0.547884	1.73035	3.7478	0	14.4938			3.28602	1.17768	3.30896	1.0917	1.11202	0.705865	1.86692	2.02452	1.5299	16.1036			4.45765	1.18874	3.0556	0.815394	0.802689	0.761585	3.14498	2.55545	2.70629	19.4884			42.1053	42.5911	53.6616	50.8863	52.0204
21PHAS_4491	Ttu_2A	31587262	31587976	21	2611.4	premeiotic			136.409	163.014	145.951	147.359	105.705	114.782	63.0136	62.7756	79.5944	1018.6			86.3753	137.788	104.232	107.396	84.1212	76.2334	71.2825	60.5105	62.4199	790.36			149.691	88.8586	131.677	107.7	94.4306	106.483	57.4372	47.8234	40.981	825.082			160.733	153.077	179.602	253.636	234.711
21PHAS_4492	Ttu_2A	31594844	31596141	21	395.1	premeiotic			16.5228	30.9032	24.2318	20.6178	15.5131	19.039	10.9589	9.60373	13.0585	160.449			12.2052	17.6652	17.5789	14.3285	12.6901	15.2937	12.2199	10.1226	12.2392	124.343			23.87	16.048	24.4448	16.172	18.2325	18.4857	11.7523	12.4122	11.0185	152.436			27.8261	22.5482	36.1394	34.5868	41.4925
21PHAS_4493	Ttu_2A	31597063	31598269	21	815.9	premeiotic			43.6124	49.4451	47.2029	27.865	21.7183	21.5044	13.6986	19.4417	12.4366	256.925			31.9213	38.8634	47.3595	18.4224	16.6803	15.529	20.8756	15.2963	19.5827	224.531			45.3673	32.0961	50.4174	22.6272	20.5259	25.4092	14.2352	13.6899	12.5649	236.933			70.6637	73.6575	79.0687	55.2593	58.5229
21PHAS_4495	Ttu_2A	31604247	31605212	21	1084.9	premeiotic			63.5934	51.3766	61.0696	44.9435	35.2832	37.2561	39.3655	31.3878	41.6627	405.938			87.3142	70.6607	73.004	43.5315	31.5945	33.4109	41.5815	33.517	30.598	445.212			73.3355	75.7824	75.4351	47.8364	43.6892	46.249	33.6016	27.3798	33.2488	456.558			114.234	109.735	89.1439	87.262	90.1067
21PHAS_4497	Ttu_2A	31631561	31632359	21	670.3	premeiotic			76.4658	63.3516	66.8124	32.865	29.078	36.9822	14.708	15.9281	13.0585	349.249			67.1286	69.483	55.8388	33.9791	27.9968	24.47	11.2015	14.6215	13.0042	317.724			72.8322	62.7062	69.2284	32.4119	31.8209	29.6326	13.7386	10.2218	9.27872	331.871			107.643	96.7068	97.905	78.5159	69.6702
21PHAS_4528	Ttu_2A	38377392	38378714	21	971.3	premeiotic			148.897	118.977	136.146	48.3705	41.1277	38.7628	28.2624	18.5048	22.3859	601.434			123.93	110.702	136.081	41.621	44.2192	26.117	30.7194	16.1961	36.5646	566.15			114.029	107.879	123.274	48.2441	40.5931	52.3417	16.8836	13.1423	15.4645	531.852			169.154	154.831	150.909	78.7147	78.0306
21PHAS_4529	Ttu_2A	38379526	38380836	21	1571.3	premeiotic			201.539	206.279	187.271	84.4938	65.9486	88.4832	54.2177	68.3973	60.9395	1017.57			207.958	187.251	241.968	75.4637	61.6191	66.5866	70.9431	51.7376	62.8789	1026.41			202.248	162.561	188.015	91.8677	83.9957	89.5208	46.5125	39.6095	48.9066	953.236			186.728	176.878	184.859	127.414	121.071
21PHAS_4565	Ttu_2A	44218936	44219980	21	1986.5	premeiotic			262.251	236.796	217.245	105.561	83.2655	109.029	62.0042	69.8027	78.9726	1224.93			223.449	210.804	225.423	92.5214	69.4686	73.1747	71.9614	67.2589	67.6216	1101.68			237.046	209.219	238.719	117.756	108.248	119.361	69.355	63.8863	63.2113	1226.8			278.994	263.814	245.967	173.729	179.594
21PHAS_4566	Ttu_2A	44231044	44231891	21	113.1	premeiotic			5.3795	5.02177	11.4856	3.37076	5.05077	4.52004	4.18168	2.10814	3.10916	44.2274			5.63317	1.17768	7.03155	3.41156	4.57891	3.9999	2.71553	2.9243	3.21279	34.6854			9.05909	8.91558	7.73449	4.62057	3.84144	4.43104	1.65525	1.64279	3.67283	45.5731			12.8147	10.0214	12.7036	9.93873	9.90865
21PHAS_4567	Ttu_2A	44240940	44241880	21	299.3	premeiotic			78.7713	76.0991	86.1418	55.2805	45.0962	58.7605	38.5003	40.9915	42.9064	522.548			62.9038	70.6607	80.4492	51.5828	46.9011	44.2342	44.1273	35.3165	40.2364	476.412			81.1723	66.8669	81.4508	58.5045	51.5441	57.9497	28.3048	31.7606	26.6763	484.23			94.4624	94.2014	98.124	86.2682	80.5077
21PHAS_4568	Ttu_2A	44245963	44246853	21	1095.1	premeiotic			90.2988	61.8064	72.6953	45.1121	49.6418	48.4877	27.5414	22.0183	39.7972	457.399			70.4147	71.8384	84.1718	36.4354	35.8463	36.4697	26.1369	18.2206	23.8664	403.4			95.1923	79.0515	104.081	52.3891	50.7414	52.4109	16.8836	19.7135	15.4645	485.928			102.517	146.062	119.37	100.779	94.1321
21PHAS_4569	Ttu_2A	44248963	44250078	21	722.3	premeiotic			35.7353	48.2863	60.5094	26.6852	21.7905	25.3396	13.8428	14.5227	11.8148	258.527			45.5348	51.8179	53.1502	25.6549	20.5397	16.2349	15.4446	8.54795	11.9332	248.858			55.8644	45.1723	53.1865	31.4606	29.3555	29.0095	13.0765	11.8646	12.5649	281.555			57.8491	52.362	66.8032	60.825	69.0509
21PHAS_4572	Ttu_2A	44405922	44407086	21	404.7	premeiotic			33.4298	22.4048	29.9745	16.6853	15.2245	22.0523	10.2379	8.90102	12.4366	171.347			43.6571	21.1982	28.5398	13.6462	14.3255	12.4703	14.0868	12.1471	8.10847	168.179			33.648	36.5539	37.4311	14.2694	19.8952	21.0474	7.2831	4.01571	5.6059	179.75			64.8056	65.3898	62.2036	53.0728	44.2793
21PHAS_4573	Ttu_2A	45127803	45128464	21	2008.6	premeiotic			202.692	176.148	216.545	75.1119	67.1031	75.8819	54.7944	53.1719	62.1831	983.632			205.141	244.957	220.667	61.5445	60.7033	72.7041	52.9527	42.2899	48.4978	1009.46			227.556	204.464	222.772	86.4318	97.5841	86.8207	55.2854	52.9344	51.8062	1085.65			235.058	242.018	255.604	189.035	196.934
21PHAS_4666	Ttu_2A	78314225	78315532	21	1436	premeiotic			194.623	148.722	159.257	51.8536	42.4265	49.0356	24.0807	27.8743	20.5204	718.393			169.465	179.007	146.835	57.5871	42.7801	48.7047	27.325	25.6439	27.8442	725.192			169.966	134.328	179.039	73.7252	59.9723	65.5655	21.6838	25.737	16.6244	746.641			191.854	194.666	210.923	129.005	102.493
21PHAS_4730	Ttu_2A	110459959	110460283	21	46.5	premeiotic			3.074	8.49838	6.30306	4.04492	2.16462	0.684855	1.73035	3.51356	4.35282	34.3666			6.1026	12.9545	4.96345	3.82094	2.4857	0	2.03664	3.59914	3.0598	39.0227			7.69303	2.67467	6.77961	2.10643	1.83472	3.94639	2.6484	1.46026	2.70629	31.8498			9.51947	9.01929	8.76107	3.97549	9.28936
21PHAS_4731	Ttu_2A	110461453	110462402	21	317.9	premeiotic			20.3653	9.27096	19.0492	12.4718	3.82415	6.98552	4.61427	4.91899	2.48733	83.9875			24.4104	17.6652	22.7491	5.73142	2.81276	4.47048	3.39441	5.17376	3.21279	89.6203			23.7262	19.3171	25.2087	11.4155	7.0522	7.33891	3.80708	4.56331	3.47952	105.908			35.5149	23.2998	38.9868	19.4799	8.36042
21PHAS_4737	Ttu_2A	115144717	115145736	21	1131.7	premeiotic			165.228	149.494	166.821	64.0445	56.1357	56.2951	42.5378	45.9105	46.0155	792.482			131.91	174.296	138.563	48.99	42.8455	31.5286	46.3337	46.5639	39.9304	700.961			148.037	122.738	146.382	56.3301	46.4986	55.0418	43.8641	39.2444	40.5944	698.731			164.76	154.079	163.832	81.8951	80.5077
21PHAS_4738	Ttu_2A	115145956	115146782	21	2894.1	premeiotic			340.061	271.562	324.117	100.73	86.2239	102.317	52.1989	53.6404	52.2338	1383.08			361.931	319.151	363.159	92.2485	87.1956	82.3509	60.4204	41.1651	53.2405	1460.86			336.265	268.359	351.776	128.628	122.41	124.138	57.2717	44.5379	49.6798	1483.07			333.548	361.273	372.784	176.313	162.564
21PHAS_4739	Ttu_2A	115161988	115162771	21	570.4	premeiotic			58.7903	62.579	64.2912	22.8088	17.9663	25.7505	16.0057	15.9281	20.5204	304.64			56.8012	58.8839	53.7707	20.1964	17.2036	17.8819	16.972	13.0469	17.1349	271.892			54.4264	35.3651	62.3533	23.1028	24.7114	26.3785	14.4007	13.3249	12.7582	266.821			68.8331	70.9016	65.9271	31.4064	36.8478
21PHAS_4740	Ttu_2A	115166017	115166807	21	464.2	premeiotic			38.425	39.7879	39.3591	17.1347	18.5435	14.382	16.5825	12.6488	24.2514	221.115			41.3099	35.3304	44.8778	16.6484	15.7645	14.3526	24.1003	24.0692	23.4075	239.861			48.3151	43.6863	46.3114	25.8208	27.2341	27.6248	17.8767	21.3563	15.2712	273.497			40.2747	45.5975	57.385	29.6174	32.8224
21PHAS_4741	Ttu_2A	115168570	115169755	21	1946.2	premeiotic			204.229	175.762	229.712	82.9208	80.3072	96.7015	76.7122	86.1994	90.7874	1123.33			222.51	232.003	218.185	87.1994	76.2716	80.9392	89.4426	70.858	72.3643	1149.77			230	163.155	232.989	108.787	99.9921	112.922	71.0102	70.2749	60.6983	1149.83			195.149	213.707	207.637	131.986	120.142
21PHAS_4742	Ttu_2A	115435707	115436570	21	124	premeiotic			15.1779	9.27096	15.1273	3.65166	3.82415	4.65701	4.03748	2.81085	2.48733	61.0447			12.6746	12.9545	14.2699	3.54802	2.42028	4.70577	2.5458	2.47441	3.82475	59.418			18.0463	8.91558	17.5697	7.40649	6.53618	5.67727	4.46918	4.19824	0.57992	73.3988			21.968	21.5461	26.9403	13.7154	8.67006
21PHAS_5010	Ttu_2A	463842212	463842900	21	611.7	premeiotic			49.184	37.8564	41.4601	17.2471	13.5649	15.8886	9.80532	14.2885	8.08381	207.379			46.4737	47.1071	38.4667	16.3755	11.251	8.94096	14.4262	6.97333	8.10847	198.123			49.9688	35.9595	50.4174	19.1618	13.4737	19.5935	9.60045	9.49168	8.6988	216.366			55.6523	48.8545	62.6417	39.3574	33.7513
21PHAS_5049	Ttu_2A	510737066	510737611	21	746.9	premeiotic			104.324	68.3733	98.7479	21.7976	24.8209	21.9154	21.1968	24.5949	18.6549	404.426			101.867	88.3259	75.8994	20.7423	16.8766	23.0583	18.1601	17.0959	13.3101	375.335			92.9635	77.5655	110.193	20.113	18.9205	24.8554	11.0902	13.5074	12.5649	381.773			64.0733	82.1757	77.3165	29.8162	21.3655
21PHAS_5050	Ttu_2A	510740649	510741768	21	462.7	premeiotic			53.9871	32.8347	35.9975	13.8201	12.6991	11.3686	5.33525	9.60373	4.97465	180.621			38.9628	25.9089	35.985	7.50543	9.48489	7.76452	5.09161	4.49892	5.66063	140.863			42.8509	35.9595	42.5874	13.1822	12.2697	12.8777	3.9726	4.92837	2.51299	171.141			47.2312	48.3534	41.3961	29.2199	32.2031
21PHAS_5314	Ttu_2A	679932326	679933324	21	3048.8	premeiotic			243.422	288.559	272.993	182.695	151.018	204.224	105.407	92.0553	92.6529	1633.03			192.467	235.536	231.421	134.279	127.228	150.585	109.47	85.0297	96.0777	1362.09			318.506	272.222	328.859	213.158	203.711	191.366	96.6666	92.5438	98.5864	1815.62			278.261	298.889	323.503	346.067	341.848
21PHAS_5316	Ttu_2A	680065119	680066066	21	1356.7	premeiotic			74.5445	78.0306	82.5	63.7075	52.3837	67.5267	45.5659	40.9915	46.6374	551.888			70.8841	75.3714	83.5513	51.8557	43.4997	48.7047	44.4667	39.8155	41.0013	499.15			122.37	92.722	109.333	85.7523	79.4662	82.4589	47.3402	39.0619	45.2338	703.738			108.375	125.518	128.35	115.09	124.168
21PHAS_5318	Ttu_2A	680093322	680094491	21	991.7	premeiotic			51.1053	70.3048	71.7148	39.1009	37.1592	45.6113	22.4946	26.7031	22.3859	386.58			32.8602	56.5286	49.4276	26.3372	25.5765	29.1758	19.5178	20.0202	15.605	275.049			50.9034	41.9032	57.6744	40.362	36.5224	34.2021	18.5388	23.7292	16.8177	320.653			53.8216	73.1564	76.2213	82.2927	81.4367
21PHAS_5319	Ttu_2A	680403397	680404003	21	1572.1	premeiotic			107.974	102.753	111.214	87.4713	72.1539	91.2227	63.5904	70.2712	60.3176	766.969			101.867	96.5697	106.3	70.4145	56.5823	59.0574	59.2324	48.8133	59.5131	658.35			132.507	105.501	130.913	92.6152	88.8118	84.1205	54.2922	60.2356	57.992	806.989			152.311	169.362	187.706	185.854	178.356
21PHAS_5320	Ttu_2A	680405988	680406637	21	639.9	premeiotic			39.0014	31.6758	38.2386	32.6402	30.0882	29.9966	23.3597	22.4868	24.8733	272.361			21.5938	29.442	26.2649	19.3776	17.5961	24.7053	14.7657	12.8219	18.2058	184.773			39.1122	25.558	33.1342	31.1888	25.9154	32.8866	15.5594	19.7135	16.8177	239.886			39.1763	38.833	49.7191	50.0912	52.33
21PHAS_5322	Ttu_2A	680459235	680460922	21	240.8	premeiotic			19.0204	15.0653	21.8506	14.0449	9.30785	10.2728	8.36336	6.09017	3.10916	107.125			12.2052	11.7768	9.92689	8.73359	8.0458	4.23519	5.26133	5.8486	5.96661	72			21.2817	14.5621	16.7103	8.28984	7.91222	9.06978	7.2831	6.57116	5.7992	97.4794			17.9405	21.5461	25.4071	19.6787	21.0559
21PHAS_5335	Ttu_2A	685464752	685465389	21	88.3	premeiotic			74.1603	61.8064	71.4347	37.7526	33.2629	35.8864	23.6481	28.8112	26.1169	392.879			62.9038	63.5947	53.357	33.1603	29.8938	30.3522	23.4214	22.4946	23.2545	342.432			85.9894	58.5456	82.5967	45.4582	43.4599	50.0569	20.3596	25.737	19.1374	431.341			77.6203	74.4091	85.4205	58.8373	65.0255
21PHAS_5336	Ttu_2A	685478471	685479268	21	1719.6	premeiotic			112.201	106.23	128.863	72.0782	58.5168	69.4443	40.9516	37.2437	40.419	665.947			89.6613	71.8384	94.7191	59.634	49.4523	51.5282	39.8843	34.8667	33.6578	525.242			131.572	91.5333	122.129	71.8226	63.8138	74.0814	29.2979	31.0305	30.3492	645.63			132.54	140.551	171.936	143.118	137.173
21PHAS_5338	Ttu_2A	685491008	685492565	21	862.9	premeiotic			49.5683	56.0121	56.5875	27.865	19.4094	23.1481	19.4664	17.0993	13.0585	282.215			51.6374	63.5947	56.666	22.9257	19.5585	21.6465	22.2334	13.9467	19.8887	292.098			69.8844	60.9231	73.9073	31.4606	30.3302	31.3635	14.5662	17.8882	12.7582	343.082			86.0413	84.6811	101.847	65.7944	80.8174
21PHAS_5339	Ttu_2A	685569162	685569814	21	1035.2	premeiotic			58.7903	86.1427	84.8812	63.2018	53.3939	69.0334	49.4592	44.9736	48.5028	558.379			60.0872	94.2143	76.5198	58.5423	47.4899	59.7632	38.6962	30.5927	36.5646	502.47			82.3945	65.9753	85.5568	60.8148	62.6671	56.7727	36.581	37.4191	32.8621	521.043			53.4555	56.8716	69.8696	91.2375	78.9595
21PHAS_5340	Ttu_2A	685583996	685585376	21	872.8	premeiotic			54.7556	66.8282	82.5	55.9547	48.9203	60.2672	48.1614	53.6404	45.3937	516.422			42.2488	60.0616	63.6975	46.5336	48.144	48.94	42.9392	43.4146	39.9304	435.91			80.7409	59.4372	73.0479	65.1636	65.8778	66.881	37.5742	40.1571	39.6279	528.508			53.4555	60.8802	65.708	100.381	92.2743
21PHAS_5342	Ttu_2A	685668550	685669219	21	74.2	premeiotic			4.99525	7.7258	7.84381	3.65166	1.94815	1.64365	1.29776	2.34237	1.24366	32.6921			6.1026	4.71071	5.58388	1.77401	2.55111	3.29404	2.88525	3.82408	2.44784	33.1735			7.54924	5.05216	5.92022	3.60132	4.24279	2.42322	2.97945	4.38077	2.31968	38.4689			13.1808	14.2805	16.208	7.15588	7.12184
21PHAS_5343	Ttu_2A	685763647	685764376	21	98.6	premeiotic			7.685	6.18064	7.28354	5.56176	2.23677	2.46548	1.73035	2.34237	1.86549	37.3514			6.1026	10.5991	8.68603	2.04693	2.74735	2.82346	3.39441	1.34968	0.76495	38.5145			11.935	11.5903	10.5036	4.34877	3.21076	3.18481	1.3242	1.09519	2.51299	49.7056			10.6179	15.5332	17.3031	10.9326	8.67006
21PHAS_5348	Ttu_2A	685792658	685793607	21	722.7	premeiotic			82.0374	56.0121	67.2326	53.3704	51.9508	53.9666	37.2025	39.3519	58.4521	499.576			64.3121	36.508	54.1843	46.2607	36.6313	53.6457	57.8746	24.5191	49.5688	423.505			66.3614	46.361	67.0322	69.988	57.4496	71.1736	37.9052	36.5064	39.6279	492.405			71.396	84.9316	67.6793	69.7699	58.8326
21PHAS_5353	Ttu_2A	686021020	686021484	21	65.6	premeiotic			4.41888	5.02177	5.74279	5.05615	5.05077	3.97216	1.29776	2.81085	2.48733	35.8584			1.87772	9.42143	3.72258	1.63755	2.35487	1.41173	1.86692	0.224946	0.61196	23.1297			4.38575	4.45779	4.5834	2.37823	2.80941	2.56169	0.6621	1.64279	0.773227	24.2544			5.85813	5.01072	7.66594	4.96936	6.81219
21PHAS_5354	Ttu_2A	686029802	686031115	21	1017.7	premeiotic			133.335	109.32	120.879	38.5953	28.7894	40.2695	16.4383	11.2434	9.32747	508.197			92.9474	115.413	104.026	27.7018	25.6419	28.2346	11.0318	8.54795	9.02641	422.57			129.487	111.148	137.12	41.721	48.964	41.9564	9.43493	10.2218	11.4051	541.458			151.213	158.589	157.699	105.152	94.1321
21PHAS_5409	Ttu_2A	706981114	706982728	21	2480.8	premeiotic			276.276	280.06	249.181	115.561	87.7391	124.233	71.9537	66.5234	72.7543	1344.28			256.309	217.871	222.528	99.2081	89.2234	94.1153	69.0762	62.76	62.4199	1173.51			249.556	211.299	250.082	123.872	116.275	118.323	58.2648	61.1483	53.546	1242.37			321.099	320.936	322.407	219.05	231.305
21PHAS_5410	Ttu_2A	706983106	706983451	21	62.7	premeiotic			24.7841	25.4951	25.4924	15.5617	13.132	13.6971	10.0937	8.90102	5.59648	142.754			20.655	15.3098	17.9925	10.5076	12.4939	11.2938	10.3529	8.99785	10.0973	117.701			25.6674	16.3452	28.2643	17.2592	17.0285	18.7627	7.44863	7.84889	5.6059	144.231			39.9085	30.0643	35.2633	30.8101	25.0813
21PHAS_5411	Ttu_2A	706983875	706984710	21	515.6	premeiotic			55.9084	46.7411	50.9847	28.6515	23.9551	32.1882	43.2588	43.0997	34.8226	359.61			46.4737	45.9295	53.7707	23.608	24.9878	26.5876	39.3751	32.8421	39.7774	333.352			55.9363	58.5456	60.5391	35.1299	32.8529	30.3249	35.5879	40.7047	35.5684	385.19			70.2976	93.4498	77.5355	65.5956	60.6905
21PHAS_5429	Ttu_2A	710726420	710727031	21	102.4	premeiotic			5.57163	3.47661	4.76231	4.66289	1.73169	3.42427	2.45133	1.8739	1.24366	29.1983			2.81659	3.53304	5.37707	4.23033	2.09322	1.88231	2.5458	0.899785	2.29485	25.673			7.18975	5.64653	5.44279	3.05773	2.80941	3.60022	1.9863	2.00785	0.773227	32.5138			4.02747	6.26339	3.06638	8.14976	7.43148
21PHAS_5448	Ttu_2A	717771273	717772055	21	913	premeiotic			61.6721	47.1274	56.5875	23.3145	15.8017	21.9154	16.8709	19.2075	21.1423	283.639			58.2095	56.5286	62.8703	18.1495	18.3811	11.7644	19.1784	15.2963	15.299	275.677			71.8256	52.6019	72.284	30.8491	24.138	31.2942	17.8767	18.9834	14.3047	334.158			87.1397	77.9166	86.0775	64.403	69.9798
21PHAS_5450	Ttu_2A	717818981	717819704	21	432.3	premeiotic			20.9416	22.0185	28.9941	14.9437	13.4206	13.4232	9.94952	13.82	8.70564	146.217			15.9607	17.6652	22.7491	11.7358	15.1758	13.4114	6.78881	9.67269	9.63837	122.798			22.2882	15.7509	21.8666	14.3373	14.8497	14.9548	6.12443	6.75369	8.6988	125.624			20.8696	26.5568	33.073	29.0211	33.7513
21PHAS_5490	Ttu_2A	725911759	725913898	21	1136.2	premeiotic			58.406	57.1709	69.8939	46.7413	31.7477	40.6804	31.2905	31.622	34.2007	401.754			48.8208	38.8634	53.5638	40.8022	30.6787	26.8229	21.8939	27.4434	21.8776	310.767			67.1523	52.8991	67.0322	44.6428	40.5358	43.3411	27.8082	33.951	26.8696	404.232			88.9704	107.48	106.885	111.314	101.873
21PHAS_5491	Ttu_2A	725914021	725915524	21	114.9	premeiotic			12.8724	8.88467	11.2054	6.91007	4.25708	5.2049	3.17231	4.91899	3.10916	60.535			11.2663	12.9545	6.20431	3.68448	2.61652	2.58817	4.07329	4.04903	3.97774	51.4144			11.0003	6.53809	10.5036	7.67829	5.16014	6.71579	4.46918	5.84103	5.6059	63.5124			11.7163	14.03	15.3319	12.5228	12.0762
21PHAS_5507	Ttu_2A	730584257	730584803	21	266	premeiotic			18.444	22.4048	20.1698	13.0898	10.2458	10.1359	10.6705	8.90102	12.4366	126.498			7.04147	10.5991	17.7857	11.3264	11.4473	8.94096	7.80714	7.87312	7.19053	90.0116			18.4777	17.8312	19.002	15.5604	13.531	13.7778	6.95205	11.317	6.37912	122.828			22.7003	27.0579	37.4536	31.0088	29.1066
21PHAS_5508	Ttu_2A	730604250	730605297	21	2026.6	premeiotic			199.042	167.65	212.763	126.741	85.4302	116.425	63.4462	59.0278	57.2085	1087.73			163.362	171.941	171.032	102.483	85.6911	94.8212	61.4388	56.6864	52.9346	960.39			211.954	147.999	217.043	122.513	117.25	124.831	65.2169	60.9658	57.7987	1125.57			306.82	314.673	281.449	267.551	213.655
21PHAS_5538	Ttu_2A	734445004	734446059	21	1818.9	premeiotic			178.1	144.859	182.088	73.1456	52.3115	61.226	27.6856	32.0905	23.6296	775.136			128.624	156.631	130.911	50.6275	43.4343	44.7048	26.3067	21.3699	23.1015	625.711			160.835	121.252	167.103	60.9507	55.6149	64.3885	23.1735	24.6419	22.2303	700.189			183.067	193.163	209.828	142.72	150.797
21PHAS_5539	Ttu_2A	734480294	734481198	21	987.9	premeiotic			74.5445	57.5572	64.7114	47.2469	36.0048	43.0089	21.341	23.8922	18.6549	386.962			74.1701	83.6152	57.7001	34.252	35.1268	34.8227	21.0453	21.8198	19.5827	382.135			82.3945	62.7062	81.0689	35.1978	44.3772	38.01	20.8562	21.1737	16.4311	402.216			128.513	123.514	123.093	117.476	104.66
21PHAS_5540	Ttu_2A	734492076	734493023	21	76.9	premeiotic			3.26613	5.02177	7.28354	5.56176	3.46338	3.01336	3.89329	4.45051	2.48733	38.4411			7.5109	1.17768	4.1362	0.955236	2.22404	1.88231	3.05497	4.04903	2.29485	27.2852			4.88903	2.37749	6.1112	3.60132	2.35073	2.49246	4.30365	3.46811	1.93307	31.5271			8.7872	11.2741	10.7323	8.14976	8.05077
21PHAS_5541	Ttu_2A	734509758	734510460	21	214.1	premeiotic			9.222	9.65725	11.2054	8.87635	5.55585	6.57461	2.88392	3.98204	6.21831	64.1758			5.16374	7.06607	6.61793	5.45849	4.90598	3.9999	3.22469	3.82408	3.21279	43.4737			11.7912	8.02402	10.4081	3.87312	3.49743	4.22333	1.65525	3.46811	1.93307	48.8737			7.6888	13.5289	17.7412	15.1069	16.1015
21PHAS_5542	Ttu_2A	734516877	734518848	21	336.5	premeiotic			22.6708	23.1774	24.2318	20.0561	13.7814	17.3953	11.6799	21.7841	7.46198	162.239			19.2467	5.88839	20.2674	11.7358	13.0172	11.7644	12.3896	13.0469	13.4631	120.819			18.9809	16.048	22.8215	14.8809	16.2831	15.3009	16.718	11.1345	13.5315	145.699			21.968	28.5611	31.7589	26.0395	28.797
21PHAS_5543	Ttu_2A	734748526	734750597	21	757.2	premeiotic			37.2723	40.9468	42.8608	49.3817	22.4398	33.4209	25.3785	21.0814	25.4951	298.277			30.0436	49.4625	31.0215	28.3842	19.8201	26.5876	22.9122	23.3944	18.9708	250.597			53.6355	39.2286	53.1865	37.7799	26.4314	31.3635	38.7329	21.9039	35.7617	338.024			64.8056	78.1672	73.155	73.3478	65.9544
21PHAS_5544	Ttu_2A	734798045	734798783	21	398.1	premeiotic			17.2913	14.2927	16.6681	17.528	11.9775	9.72494	5.19105	8.90102	4.97465	106.549			3.75545	11.7768	10.7541	11.1899	9.027	12.235	6.27965	6.52344	5.04867	76.59			17.9744	10.9959	13.6547	10.3283	9.46026	13.5008	7.61415	7.30129	5.6059	96.4357			18.3067	21.045	30.6638	29.0211	26.0102
21PHAS_5545	Ttu_2A	734809951	734811229	21	1553.4	premeiotic			62.6328	78.0306	77.7377	79.1006	55.4142	60.5412	33.5976	43.8024	41.0409	531.898			51.168	60.0616	53.7707	51.5828	43.3688	42.8225	32.0771	37.1161	29.986	401.954			76.7146	59.4372	64.5495	49.6031	39.5611	49.2953	37.5742	36.689	31.1224	444.546			100.687	98.9616	121.56	125.824	130.051
21PHAS_5873	Ttu_2B	7498441	7499052	21	296.3	premeiotic			20.3653	18.5419	18.9092	12.6965	5.628	8.35523	4.75846	4.45051	3.73099	97.4361			22.5327	27.0866	20.0606	9.27944	10.4661	4.47048	6.78881	4.27398	4.43671	109.395			22.7196	19.3171	20.8163	11.8232	9.57493	9.13902	3.80708	2.00785	1.73976	100.945			33.3181	33.8223	26.5022	31.2076	34.3706
21PHAS_5876	Ttu_2B	7827089	7828497	21	2017.5	premeiotic			117.388	132.498	131.384	98.6511	60.5371	80.265	40.3748	40.5231	40.419	742.04			127.685	120.123	125.534	70.1416	65.086	55.2928	46.8428	34.6417	41.7663	687.113			139.481	105.798	126.043	94.11	77.0581	87.0976	24.8288	21.9039	23.0035	699.325			149.016	136.291	130.54	135.962	132.528
21PHAS_5878	Ttu_2B	7839959	7841126	21	1401.7	premeiotic			135.064	137.519	129.143	64.0445	41.4885	55.7472	26.3878	32.0905	29.8479	651.332			127.685	110.702	116.641	44.8961	36.7621	31.5286	31.9074	22.7196	25.8553	548.697			122.513	95.3967	127.762	53.6121	51.6014	58.642	19.532	19.3484	16.2378	564.646			174.646	187.401	161.642	120.855	113.02
21PHAS_5879	Ttu_2B	7854501	7855192	21	146.6	premeiotic			7.30075	7.33951	7.14347	4.94379	3.89631	5.2049	3.02811	6.09017	6.21831	51.1653			7.04147	2.35536	8.89284	4.77618	3.27065	2.82346	5.60077	5.17376	2.14186	42.0763			8.05252	4.75498	7.25705	4.41672	4.30012	6.16191	2.48288	3.83318	0.966534	42.2259			10.984	9.26982	12.9226	11.7277	9.28936
21PHAS_5880	Ttu_2B	7856074	7856568	21	235.3	premeiotic			20.7495	23.5637	16.388	10.6179	4.54569	8.62917	5.47944	5.38746	5.59648	100.957			23.0021	28.2643	14.4767	8.3242	6.86837	6.35279	9.33462	7.64817	6.42558	110.697			17.8306	9.80714	16.5193	9.71678	8.77224	9.55443	4.80023	5.1109	2.51299	84.6246			30.0229	39.8352	24.75	25.0456	27.2488
21PHAS_5881	Ttu_2B	7881655	7882412	21	399	premeiotic			22.0944	18.5419	24.9321	19.1572	8.51415	16.1626	8.21917	12.6488	10.5711	140.841			30.9825	25.9089	24.6104	15.2838	9.48489	10.1174	14.5959	10.5725	11.7802	153.337			34.7265	20.5058	25.1132	19.5695	15.0791	18.9704	10.7591	7.48382	5.41259	157.62			33.6843	38.833	39.8629	41.3451	32.5127
21PHAS_5882	Ttu_2B	7957635	7958337	21	64.6	premeiotic			1.34488	3.8629	9.52462	3.48312	1.29877	2.60245	1.87455	0.702712	1.24366	25.9377			1.40829	5.88839	4.34301	3.00217	3.07441	0.941153	1.86692	2.24946	2.60083	25.3747			2.51641	4.1606	3.72401	3.32952	1.60538	4.29257	2.31735	0.547597	1.73976	24.2332			2.92907	4.00857	5.91372	9.3424	8.36042
21PHAS_5883	Ttu_2B	7958825	7960171	21	362.3	premeiotic			35.9274	41.333	51.1248	25.5616	14.6472	25.3396	10.0937	26.0004	18.6549	248.683			57.2706	65.95	59.5613	21.561	18.839	18.5878	17.6509	19.7953	23.7135	302.929			42.5633	34.4736	48.2212	25.549	25.686	28.9402	13.9041	8.03142	6.76574	234.135			68.1008	51.3598	53.8806	39.1586	34.061
21PHAS_5884	Ttu_2B	7965602	7968087	21	679.1	premeiotic			151.01	105.071	125.081	55.112	26.264	41.0913	33.0209	51.0638	46.6374	634.351			197.161	143.677	166.069	53.2203	38.6591	37.4108	44.4667	34.4168	39.3184	754.399			135.958	116.497	141.703	69.8521	53.0921	59.1267	28.3048	27.0148	23.97	655.519			216.385	213.206	175.879	104.754	113.64
21PHAS_5885	Ttu_2B	7970870	7971620	21	601.2	premeiotic			104.132	74.9403	79.9788	47.584	19.5537	34.7906	18.4571	32.7932	24.8733	437.103			125.808	95.392	106.507	39.9835	30.2208	24.7053	30.5497	27.4434	23.4075	504.017			105.042	84.1036	96.2514	51.0301	44.7786	52.4801	20.8562	13.1423	11.4051	479.09			128.513	138.045	120.903	95.213	79.2692
21PHAS_5887	Ttu_2B	7992282	7994174	21	1002.6	premeiotic			90.8752	70.6911	82.7802	37.9211	19.8423	29.5857	17.3035	22.4868	24.8733	396.359			96.2334	83.6152	86.6535	27.4289	22.175	22.5877	26.1369	17.9957	23.7135	406.54			84.8391	65.3809	75.2441	43.012	37.7837	48.603	14.2352	13.3249	10.052	392.475			109.84	91.9466	92.4293	57.8434	54.1879
21PHAS_5963	Ttu_2B	28061012	28061637	21	597.4	premeiotic			51.1053	63.3516	61.0696	35.8425	21.7905	33.5579	16.4383	19.4417	11.8148	314.412			28.1659	31.7973	34.9509	14.465	10.7277	9.17625	11.0318	11.4723	14.3811	166.168			42.5633	34.7708	37.7176	16.8515	18.9205	19.9397	7.9452	6.2061	6.76574	191.68			28.5584	28.3105	38.1107	29.0211	33.132
21PHAS_5964	Ttu_2B	28063237	28064022	21	284.4	premeiotic			18.8283	23.5637	24.652	13.7078	9.30785	13.5601	8.21917	6.32441	5.59648	123.76			14.0829	15.3098	9.72008	7.36896	3.66313	3.9999	4.24301	2.02452	4.89568	65.308			17.0397	14.5621	17.3787	5.43596	5.84816	7.33891	2.31735	2.19039	2.70629	74.8176			10.6179	9.52036	18.3983	13.5167	15.7919
21PHAS_5965	Ttu_2B	28080920	28082131	21	122.4	premeiotic			26.129	23.95	25.7725	11.573	7.93692	7.94432	4.61427	6.32441	5.59648	119.841			17.8384	16.4875	17.7857	8.73359	6.47589	5.17634	6.44937	6.07355	5.66063	90.6809			23.2948	18.1283	26.5455	11.6873	8.08423	10.4545	5.46233	3.65064	1.73976	109.047			26.7277	18.7902	31.3208	22.4615	31.2742
21PHAS_5966	Ttu_2B	28667022	28668648	21	2191.9	premeiotic			103.171	123.999	128.162	145.392	88.8214	117.247	68.2047	66.7577	67.1578	908.913			103.744	116.59	106.714	101.255	81.1776	72.2335	69.9248	62.9849	67.7746	782.399			132.723	96.8826	122.988	124.008	117.479	118.253	45.6849	45.0855	37.8881	840.992			117.895	141.803	149.157	242.107	241.833
21PHAS_5968	Ttu_2B	28679803	28681264	21	1331	premeiotic			69.9335	59.875	65.1316	74.213	38.3858	48.7617	20.62	25.7661	27.3606	430.047			60.5566	83.6152	54.5979	55.8131	39.4441	35.9991	30.3799	24.969	29.3741	414.749			75.78	51.4132	71.9976	56.3981	43.9759	52.7571	15.5594	14.6026	13.1449	395.629			107.277	108.733	111.485	150.671	152.345
21PHAS_5969	Ttu_2B	28684730	28685819	21	1741	premeiotic			90.4909	92.7096	90.9041	59.2131	33.3351	53.2817	32.8767	45.4421	48.5028	546.756			108.439	113.057	108.782	39.5741	35.0614	36.9403	39.7146	44.3144	36.5646	562.447			112.304	94.5051	99.4025	58.1648	54.2388	47.9798	33.105	24.8244	26.8696	551.394			145.721	160.593	150.909	163.989	177.736
21PHAS_5971	Ttu_2B	29644442	29645545	21	510.8	premeiotic			27.4739	25.1089	29.5543	20.8426	13.9257	20.4087	9.80532	8.43255	8.08381	163.636			38.9628	28.2643	24.4036	15.9661	11.3165	15.2937	10.6924	8.32301	10.4033	163.626			40.8378	31.7989	32.9432	21.8797	17.2005	20.7013	9.60045	8.76155	7.34566	191.069			62.2427	52.1114	62.8607	46.9108	52.33
21PHAS_5973	Ttu_2B	29672335	29673255	21	251.3	premeiotic			78.5792	84.5975	83.7607	86.3478	55.2699	78.3474	38.5003	48.4871	46.6374	600.527			76.0478	82.4375	68.4542	64.6831	54.6199	47.7635	46.6731	39.5905	41.1543	521.424			86.1332	63.5978	83.4561	73.0457	68.9166	75.3969	33.9326	33.7685	25.1299	543.377			90.0688	98.4606	89.3629	148.286	128.503
21PHAS_5975	Ttu_2B	29679509	29681252	21	1748.9	premeiotic			162.922	207.051	202.258	112.246	78.792	94.9209	47.2962	50.1268	57.2085	1012.82			141.299	155.454	173.307	94.8413	71.104	60.4691	45.9942	41.84	46.9679	831.276			192.326	148.593	179.803	113.476	96.9534	106.968	35.7534	29.2052	36.9216	939.999			201.739	182.891	189.896	191.619	175.259
21PHAS_5976	Ttu_2B	29681451	29682292	21	585.6	premeiotic			67.2438	75.3266	71.9949	44.5503	28.5729	31.2294	18.1687	20.6129	22.3859	380.085			64.3121	65.95	58.9409	35.2073	27.5389	21.4112	23.082	20.695	26.4673	343.605			66.7928	50.2244	57.388	41.0415	30.6742	47.6337	14.2352	15.8803	16.8177	340.688			93.7301	85.9338	92.6483	77.5221	94.4418
21PHAS_5977	Ttu_2B	29689168	29690220	21	77	premeiotic			56.1005	74.1677	78.7182	58.4828	43.0758	49.9944	37.2025	40.2888	36.0662	474.097			58.2095	55.3509	63.2839	45.0326	37.2854	46.5871	42.0906	35.0916	41.1543	424.086			87.1398	78.7543	76.7719	60.2032	52.7481	54.9033	27.4772	29.7528	26.483	494.234			77.2541	99.2122	94.6196	87.6596	90.1067
21PHAS_5986	Ttu_2B	31044046	31045098	21	454	premeiotic			36.888	30.1306	31.5153	19.6066	10.5345	11.6425	9.94952	10.7749	13.0585	174.1			42.2488	34.1527	36.3986	15.0109	11.8398	11.2938	16.1234	11.6972	12.2392	191.004			42.9228	31.7989	36.1898	16.6476	16.3978	15.2317	11.0902	7.48382	6.76574	184.528			39.5424	36.8288	47.0908	36.7733	44.8985
21PHAS_5987	Ttu_2B	31066060	31067107	21	446.7	premeiotic			38.2329	36.3113	33.056	22.4156	15.3688	16.9844	8.36336	9.83797	6.84015	187.41			36.1462	32.975	28.5398	14.6015	13.148	8.70567	6.44937	4.72387	9.02641	154.316			41.1973	28.2327	38.2905	24.4618	18.6912	24.0938	5.13128	6.2061	4.83267	191.137			47.5973	41.3384	35.4823	32.4003	25.0813
21PHAS_5988	Ttu_2B	31077388	31078228	21	473.6	premeiotic			24.592	35.925	31.5153	16.7415	11.6889	16.7105	8.79595	11.0092	18.6549	175.633			24.4104	35.3304	27.5058	13.3733	11.9052	7.9998	8.65574	9.89763	8.72043	147.799			28.759	29.1242	34.5665	15.4925	15.0791	19.3858	10.9247	8.39648	6.37912	168.107			45.4005	35.8266	37.6726	32.0027	35.6092
21PHAS_5990	Ttu_2B	31084696	31085446	21	50.8	premeiotic			24.7841	32.0621	33.1961	12.5842	11.4003	15.2038	8.94014	6.09017	11.8148	156.076			33.799	14.1321	20.8878	13.7827	13.5405	13.6467	8.82546	9.44774	7.95548	136.018			28.1119	12.779	34.1845	15.1527	15.7098	20.2166	6.621	6.75369	5.41259	144.942			49.0619	42.8416	37.4536	28.0272	27.8681
21PHAS_5992	Ttu_2B	31088851	31089378	21	383	premeiotic			32.0849	32.8347	32.4958	18.6516	13.132	22.7372	10.8147	11.9461	16.7894	191.486			32.8602	35.3304	29.7807	14.0556	12.3631	10.1174	8.3163	7.19828	7.6495	157.671			45.1516	34.4736	43.1603	22.831	21.0993	19.1089	8.44178	5.84103	7.92558	208.033			47.2312	37.0793	47.5288	42.7365	28.1777
21PHAS_5994	Ttu_2B	31094946	31095566	21	323	premeiotic			104.324	106.23	120.599	63.4827	54.1154	57.5278	50.036	55.5143	41.0409	652.869			119.236	126.012	119.329	57.1777	57.8905	51.5282	71.622	46.5639	60.1251	709.484			129.272	88.8586	119.455	76.1034	82.9636	74.7738	45.6849	46.1807	49.6798	712.971			164.028	157.587	164.927	145.304	142.746
21PHAS_5995	Ttu_2B	31106764	31107160	21	71.6	premeiotic			17.2913	16.9968	21.2903	10.7303	9.09139	10.2728	4.03748	6.09017	4.97465	100.775			11.2663	27.0866	19.647	12.691	7.78415	6.35279	7.97686	3.82408	6.88455	103.513			24.8765	19.0199	19.193	14.4732	13.0724	11.9777	5.13128	4.74584	2.51299	115.003			49.7941	39.3341	39.4248	29.6174	31.2742
21PHAS_5996	Ttu_2B	31145943	31146605	21	476.5	premeiotic			27.8581	26.2677	46.0824	17.1347	13.9257	20.5456	11.2473	9.83797	11.193	184.093			27.6964	31.7973	34.7441	14.8744	14.26	11.7644	10.6924	8.99785	9.94435	164.771			47.4524	33.582	41.4416	23.4426	21.3286	24.3707	6.621	6.02356	5.41259	209.675			51.2587	53.8652	49.7191	42.9353	34.9899
21PHAS_5997	Ttu_2B	31172943	31173904	21	1955.1	premeiotic			245.728	236.796	272.993	122.808	88.0999	116.973	71.8095	54.1088	66.536	1275.85			203.264	249.668	233.902	112.445	90.2046	99.2917	75.5255	59.8357	69.3045	1193.44			283.779	222.295	271.28	156.556	127.226	140.478	43.202	45.8156	43.3007	1333.93			320.367	303.649	302.038	271.128	272.488
21PHAS_5999	Ttu_2B	31183247	31183815	21	523.3	premeiotic			76.0815	64.5104	88.523	65.7299	58.7332	60.9521	28.8392	21.7841	19.2768	484.43			71.823	75.3714	65.5588	57.86	53.05	57.6456	23.2517	20.695	22.6425	447.898			85.1266	69.8387	86.1297	65.911	62.2657	63.35	14.0696	15.5152	15.6578	477.865			89.7027	93.1993	88.0488	109.724	102.493
21PHAS_6004	Ttu_2B	31326387	31326831	21	59.1	premeiotic			130.645	111.638	108.132	57.5839	42.7872	62.8697	22.7829	27.64	28.6042	592.683			132.38	108.346	133.806	42.9856	40.229	45.4107	26.3067	27.8933	23.7135	581.071			133.37	134.625	139.412	69.5803	71.8407	64.3885	20.8562	20.2611	17.9775	672.311			121.19	116.499	108.637	81.2988	75.2438
21PHAS_6005	Ttu_2B	31329971	31330680	21	516	premeiotic			72.6233	52.1492	73.8158	46.9098	33.2629	35.2015	30.2811	26.4688	18.6549	389.367			68.5369	71.8384	59.975	41.0752	27.8005	24.47	27.4947	20.2452	31.6689	373.105			80.9566	56.4653	63.2127	43.8954	34.6303	43.2719	17.5457	17.8882	14.3047	372.171			106.179	100.715	92.8674	82.889	78.6499
21PHAS_6006	Ttu_2B	31331209	31331629	21	102.6	premeiotic			17.0991	13.1339	15.5475	11.1235	9.30785	8.4922	8.65175	6.79288	6.21831	96.3671			15.4912	10.5991	14.4767	9.14297	7.45709	6.35279	7.80714	3.59914	5.20166	80.1278			14.6671	13.9677	18.1426	12.163	9.28826	12.3238	3.9726	5.29344	2.8996	92.7181			22.3341	23.2998	18.3983	20.275	22.6041
21PHAS_6007	Ttu_2B	31332295	31332779	21	48.2	premeiotic			7.10863	6.56693	8.26401	3.31459	3.46338	4.38307	4.75846	5.15322	5.59648	48.6088			8.91919	5.88839	6.20431	3.00217	3.66313	1.88231	5.60077	2.24946	3.82475	41.2345			5.17662	6.24091	7.73449	4.41672	4.47212	4.98492	4.30365	3.28558	3.09291	43.7079			9.15333	8.01714	9.63718	7.95098	8.05077
21PHAS_6008	Ttu_2B	31333559	31333978	21	101.9	premeiotic			13.6409	11.5887	16.9482	9.04489	7.64831	8.90311	4.90266	10.5407	8.08381	91.3013			17.369	23.5536	14.4767	7.91481	7.65333	5.41163	7.12825	5.8486	5.81362	95.1695			15.458	11.2931	17.7607	11.5514	10.3203	12.0469	5.46233	3.83318	3.86614	91.5919			27.0939	24.5525	19.7124	20.8713	16.4112
21PHAS_6010	Ttu_2B	31518087	31518360	21	282.2	premeiotic			74.5445	68.7596	60.9296	29.2133	20.7803	28.216	26.9646	26.0004	23.6296	359.038			80.2727	71.8384	65.1452	23.8809	22.1096	19.0584	31.2285	33.0671	27.0792	373.68			66.5052	62.1119	69.7059	28.3349	24.654	30.8788	24.3322	20.4436	19.524	346.49			91.5333	77.4156	82.5731	54.8618	57.2844
21PHAS_6036	Ttu_2B	33382425	33383743	21	869.6	premeiotic			56.869	56.0121	61.3498	29.2695	21.2854	30.2706	17.5919	16.1624	13.0585	301.869			54.9234	37.6857	58.1137	21.0152	26.8193	28.2346	22.0636	11.2473	20.3477	280.451			57.5899	58.2485	63.2127	30.985	31.4195	33.4405	11.9178	14.42	9.85864	311.093			74.6912	77.6661	75.5643	63.2103	61.929
21PHAS_6037	Ttu_2B	33387143	33388352	21	794	premeiotic			60.1351	65.283	68.9135	26.292	19.9866	31.9142	17.5919	17.5678	11.8148	319.499			50.6986	77.7268	64.7316	32.2051	23.7449	19.0584	13.9171	16.1961	18.6648	316.943			59.1716	60.9231	59.0113	35.3337	31.0182	35.4483	13.0765	7.48382	6.18582	307.652			91.1672	71.9038	81.0399	71.3601	66.2641
21PHAS_6038	Ttu_2B	33390862	33391862	21	989.9	premeiotic			109.896	85.7564	90.9041	43.4267	31.8198	45.3374	25.3785	30.6851	18.6549	481.859			91.0696	70.6607	73.4176	39.0282	34.4073	33.6462	28.8525	20.2452	31.5159	422.843			78.0088	63.3006	69.5149	45.2544	37.0957	53.8648	13.9041	16.9755	13.3382	391.257			95.9269	81.6747	83.6682	69.5711	65.0255
21PHAS_6039	Ttu_2B	33400129	33401146	21	958.6	premeiotic			168.878	151.812	157.857	58.3142	54.2597	65.3352	37.9235	38.1807	53.4775	786.037			130.032	131.9	128.429	50.764	47.4899	45.6459	29.5313	28.7931	37.1766	629.762			123.232	127.79	134.637	71.8226	74.4781	72.5583	25.4909	23.7292	19.9106	673.649			136.202	138.045	117.179	74.5405	79.2692
21PHAS_6040	Ttu_2B	33403620	33404456	21	412.1	premeiotic			61.2879	38.2427	47.2029	19.4381	12.9877	14.245	14.9964	18.9732	6.21831	233.592			36.6156	41.2188	52.9434	13.7827	12.9518	11.7644	15.4446	12.597	14.993	212.311			41.7725	41.3089	44.9746	21.7438	23.5647	22.2937	7.77968	9.49168	6.37912	219.309			39.9085	35.5761	37.4536	18.6848	18.5787
21PHAS_6041	Ttu_2B	33429716	33430722	21	1298.5	premeiotic			72.6233	90.7782	93.0051	57.7524	38.1694	56.2951	38.2119	43.8024	44.15	534.788			78.395	74.1938	83.3445	42.5762	32.5103	29.1758	43.7878	39.3656	40.5424	463.891			89.1529	73.7021	91.5725	57.6212	55.3855	53.5879	20.5251	22.0864	21.2637	484.897			88.9704	83.9295	81.697	78.1184	81.7463
21PHAS_6042	Ttu_2B	33439200	33440477	21	390.5	premeiotic			22.4786	22.4048	22.5509	18.5954	12.0497	20.4087	14.1312	13.5858	14.924	161.129			21.5938	29.442	28.333	12.1451	9.28865	9.17625	14.2565	13.4968	13.4631	151.195			30.5564	19.3171	31.2244	20.5207	16.4551	18.4165	11.5868	7.66635	4.44606	160.189			19.7712	29.3127	21.6837	23.4554	29.1066
21PHAS_6043	Ttu_2B	33442637	33443711	21	863.9	premeiotic			54.3714	59.1024	58.6885	42.7525	30.3046	39.0367	31.8673	30.4509	27.3606	373.935			53.9846	54.1732	62.8703	36.4354	29.5013	31.9992	26.9855	22.7196	27.3852	346.054			63.126	65.9753	63.0217	42.6043	37.8411	40.5717	17.3801	17.5231	15.0779	363.121			58.9475	65.8909	56.5089	56.2532	62.5483
21PHAS_6044	Ttu_2B	33488480	33489228	21	134.8	premeiotic			6.72438	8.88467	8.82428	8.08984	2.66969	5.34187	4.03748	3.98204	0.621831	49.1761			4.22488	7.06607	8.0656	4.91264	5.0368	5.41163	6.95853	4.49892	5.96661	52.1417			8.41201	5.34935	7.82997	5.91161	4.98814	4.29257	5.79338	5.1109	2.31968	50.0076			9.15333	8.76875	11.3894	13.7154	16.7208
21PHAS_6045	Ttu_2B	33489326	33490210	21	522.5	premeiotic			19.4046	30.5169	33.6163	17.4156	9.95723	14.6559	8.79595	10.0722	6.21831	150.653			16.8995	22.3759	22.3355	13.9192	12.7555	9.41153	5.94021	2.9243	8.41445	114.976			23.2229	16.3452	25.2087	18.0066	15.8818	14.6086	4.30365	2.37292	4.63936	124.59			27.46	26.3063	38.7677	38.5623	43.9696
21PHAS_6046	Ttu_2B	33494116	33495194	21	1282.2	premeiotic			145.247	136.747	133.065	67.9771	39.0352	56.9799	29.9927	30.4509	40.419	679.913			110.786	130.722	129.463	46.2607	44.35	39.5284	38.3568	31.2675	35.6467	606.381			125.964	98.0714	118.691	59.3199	55.8442	59.1959	17.0491	16.2454	11.7917	562.173			96.2931	101.968	96.3718	71.7576	66.5737
21PHAS_6047	Ttu_2B	33496494	33502556	21	479.8	premeiotic			158.503	196.235	227.47	78.4826	44.5911	99.9888	40.2306	45.2078	32.9571	923.667			110.786	103.636	164.621	55.2672	46.7703	56.2339	40.2237	32.6172	44.0611	654.216			81.4599	103.718	94.8191	61.4943	67.8272	63.4885	23.339	18.2532	21.6504	536.049			71.396	92.1972	77.3165	65.1981	63.4773
21PHAS_6048	Ttu_2B	33506737	33508794	21	1032.8	premeiotic			122.384	115.501	118.357	47.3592	31.2426	40.2695	33.7418	36.541	44.7719	590.168			63.8426	149.565	128.843	26.3372	25.4457	27.5287	27.8341	30.8176	44.9791	525.193			63.2698	55.871	63.8811	43.2159	34.6303	35.8637	12.5799	18.4358	10.8252	338.573			82.38	41.0879	77.3165	48.501	59.4519
21PHAS_6049	Ttu_2B	33508961	33513827	21	244.5	premeiotic			37.0801	26.2677	28.4338	12.3595	10.1737	6.84855	14.708	16.6309	13.6803	166.183			26.7576	27.0866	20.681	9.96175	7.84956	7.9998	14.9354	17.9957	16.5229	149.79			19.4842	18.1283	13.7502	13.7937	9.5176	8.58514	11.9178	12.2297	10.2453	117.652			24.8971	31.818	14.6748	13.5167	17.9594
21PHAS_6051	Ttu_2B	33772913	33773714	21	45.2	premeiotic			6.9165	9.27096	7.84381	4.55053	1.51523	2.05456	3.17231	3.7478	1.24366	40.3154			6.57204	4.71071	7.65198	1.36462	2.28946	0.941153	2.71553	0.674839	2.60083	29.5212			9.13098	5.94372	8.68936	4.00902	2.63741	1.73087	1.15868	0.912661	0.386614	34.5993			13.9131	14.2805	20.3695	13.1191	16.1015
21PHAS_6053	Ttu_2B	33859296	33860260	21	152.1	premeiotic			6.34013	10.4298	10.225	3.8202	3.03046	4.2461	3.4607	1.63966	2.48733	45.6794			11.7358	10.5991	12.6154	1.91047	2.09322	4.23519	1.6972	1.57462	3.0598	49.5208			8.41201	11.5903	8.68936	5.57186	4.52946	2.70016	2.81393	1.64279	1.15984	47.1097			16.1099	14.5311	21.9027	12.7216	11.7665
21PHAS_6055	Ttu_2B	33875978	33878750	21	114.1	premeiotic			7.49288	9.27096	9.24449	4.60671	1.15446	4.10913	4.18168	2.81085	1.86549	44.7367			6.57204	17.6652	7.85879	1.91047	1.83156	2.58817	4.41273	2.9243	2.14186	47.9051			10.4251	5.05216	10.6946	3.26158	5.21748	3.66945	0.99315	2.55545	2.12637	43.9954			13.9131	15.2827	14.4558	12.324	9.599
21PHAS_6056	Ttu_2B	33888741	33889880	21	730.3	premeiotic			74.7366	50.2177	56.5875	29.3818	15.5852	22.1893	14.708	19.2075	18.6549	301.269			69.0064	83.6152	68.2474	22.2434	15.6991	17.1761	19.0087	15.5213	20.5007	331.018			77.9369	57.3569	68.0826	27.2477	22.246	28.1786	14.5662	10.5869	8.6988	314.901			83.8445	94.9531	85.8585	62.8128	54.1879
21PHAS_6058	Ttu_2B	33909480	33910848	21	1254	premeiotic			95.6783	50.9903	79.1384	50.4491	30.1603	36.2973	24.9459	24.8292	24.8733	417.362			83.0893	85.9705	71.7631	46.6701	31.987	32.4698	37.6779	21.5948	40.2364	451.459			70.4596	64.7865	81.4508	51.7775	39.5038	55.4572	15.0628	19.1659	8.5055	406.17			105.446	114.745	103.6	89.8461	76.1727
21PHAS_6059	Ttu_2B	33911511	33912888	21	113.8	premeiotic			43.9966	57.5572	60.9296	30.8987	25.1817	26.2984	12.545	10.5407	7.46198	275.41			25.8187	35.3304	39.7076	21.561	17.8578	18.3525	11.3713	8.09806	9.79136	187.889			47.2367	34.4736	48.9851	27.2477	24.9407	21.8783	3.3105	4.01571	4.83267	216.921			57.1168	49.6061	61.7656	56.8495	51.4011
21PHAS_6062	Ttu_2B	33925735	33927591	21	844.2	premeiotic			59.1745	38.2427	42.1605	27.8088	16.3068	23.8329	16.2941	22.2526	14.924	260.997			40.8405	51.8179	46.1187	21.4246	18.6427	18.5878	25.1186	22.9445	22.9485	268.444			47.3805	41.0117	45.7385	25.6849	23.1633	25.1323	12.7454	11.317	11.985	244.159			84.2107	88.9402	72.4979	59.8311	78.9595
21PHAS_6064	Ttu_2B	33937588	33938487	21	1655.2	premeiotic			143.517	154.13	129.003	69.7187	41.9214	45.7483	32.1557	32.7932	28.6042	677.591			119.236	140.144	131.738	45.169	44.1538	34.3521	44.6364	34.1918	43.1432	636.764			115.467	93.0192	102.267	64.6879	53.3788	59.5421	25.1598	24.0943	23.1968	560.813			167.689	149.319	152.224	116.084	93.5128
21PHAS_6065	Ttu_2B	33939284	33940475	21	226.9	premeiotic			24.2078	30.1306	28.5739	12.4157	8.29769	9.86191	6.48881	7.72983	12.4366	140.143			23.0021	16.4875	23.3696	9.14297	5.23304	9.64682	4.41273	4.27398	5.81362	101.382			26.0988	25.2608	20.4343	11.6194	11.639	8.3082	3.9726	4.56331	2.70629	114.603			23.0664	35.5761	28.2545	18.6848	25.7005
21PHAS_6067	Ttu_2B	33952264	33953403	21	894.5	premeiotic			50.721	38.2427	45.382	29.5504	14.4308	24.2439	16.7267	22.721	19.8986	261.917			44.596	51.8179	38.6735	22.5163	16.6803	16.4702	22.4031	18.8955	23.2545	255.307			48.6027	38.0398	43.1603	27.9272	23.278	26.9324	11.2557	10.0393	11.0185	240.254			97.7576	95.7047	79.0687	73.5466	78.3402
21PHAS_6068	Ttu_2B	33954468	33955381	21	108.9	premeiotic			9.41413	10.8161	11.2054	5.16851	3.39123	4.10913	3.02811	4.45051	0.621831	52.205			11.2663	14.1321	12.6154	3.54802	3.72854	3.29404	1.52748	2.47441	3.36578	55.9522			9.20288	9.80714	12.7953	5.36801	4.81613	4.63874	1.65525	2.37292	0.966534	51.6229			12.4485	14.2805	9.63718	12.9203	10.8376
21PHAS_6069	Ttu_2B	33976810	33977846	21	70.8	premeiotic			5.57163	4.63548	5.04245	3.76402	2.38108	1.78062	1.44196	1.17119	1.86549	27.6539			3.28602	0	5.17026	1.36462	1.56991	1.41173	1.6972	1.57462	0.91794	16.9923			4.02626	5.34935	5.92022	2.03848	1.89205	1.86934	1.82078	1.82532	1.54645	26.2883			7.6888	4.25911	7.00886	7.95098	5.57361
21PHAS_6070	Ttu_2B	34013316	34013736	21	329.1	premeiotic			19.0204	15.4516	17.6486	18.5954	12.2662	16.4365	10.6705	13.1173	9.32747	132.534			10.3275	10.5991	15.7176	16.5119	10.8586	12.4703	10.3529	11.9221	11.6272	110.387			20.4189	14.2649	17.0923	14.6771	13.1297	17.378	8.6073	7.11876	4.83267	117.52			16.476	19.2913	21.0266	26.0395	29.4163
21PHAS_6071	Ttu_2B	34014619	34016011	21	3388.2	premeiotic			357.545	345.73	353.111	157.021	120.353	162.174	92.4296	86.6678	83.9472	1758.98			313.58	347.415	307.734	139.192	132.985	133.879	91.4793	75.8069	106.022	1648.09			333.389	286.19	348.052	195.762	184.446	201.405	60.9132	70.0924	51.8062	1732.06			387.735	380.063	351.538	298.162	283.325
21PHAS_6072	Ttu_2B	34028114	34029097	21	670.5	premeiotic			58.406	58.3298	50.7046	38.5391	23.3778	33.8318	22.4946	22.0183	19.2768	326.979			50.6986	31.7973	46.1187	29.7488	19.1006	19.7642	17.9904	20.0202	22.6425	257.881			49.4655	35.0679	45.2611	29.7619	23.6793	30.8096	14.7317	11.8646	8.31219	248.954			60.412	54.3663	55.1948	63.6079	56.3554
21PHAS_6074	Ttu_2B	34069897	34071339	21	991.8	premeiotic			87.0327	62.579	74.9364	55.6176	35.5718	38.7628	27.5414	29.5139	24.8733	436.429			80.2727	77.7268	81.2764	49.8087	35.1922	36.2344	26.3067	25.6439	25.0904	437.552			92.604	71.0275	83.5516	55.4468	42.0265	46.7336	23.6701	18.9834	18.5574	452.601			118.261	118.754	99.4382	108.133	94.7514
21PHAS_6075	Ttu_2B	34072181	34073132	21	1631.1	premeiotic			151.971	140.223	146.931	75.8422	55.1977	58.3496	45.5659	50.5953	50.3683	775.045			118.297	148.388	131.738	62.4997	50.2372	46.5871	51.0858	46.5639	51.7106	707.107			145.017	118.28	148.006	75.7637	66.5659	80.5203	29.1324	32.4907	31.7023	727.478			146.819	140.801	147.405	107.338	104.041
21PHAS_6076	Ttu_2B	34076560	34077624	21	340.4	premeiotic			24.0156	28.1992	20.3099	14.101	9.16354	9.451	6.9214	11.0092	9.9493	133.12			21.5938	21.1982	18.1993	10.917	7.71874	5.88221	8.82546	8.99785	11.1683	114.501			24.0138	19.3171	22.0576	10.2604	10.263	11.7699	8.6073	4.92837	7.15235	118.37			35.8811	27.5589	30.4447	28.226	28.1777
21PHAS_6078	Ttu_2B	34078789	34080178	21	1883.3	premeiotic			129.108	140.223	147.492	128.539	85.2137	111.631	50.9011	56.4512	52.8557	902.415			81.681	124.834	99.0621	79.8304	66.0018	60.7044	50.7464	36.8912	39.4714	639.223			114.461	92.1277	116.686	103.147	91.0479	95.0596	31.7808	31.5781	21.457	697.345			92.2656	91.195	112.799	141.925	147.081
21PHAS_6079	Ttu_2B	34083947	34085002	21	723.3	premeiotic			82.6138	59.875	57.5679	40.1683	21.5018	29.5857	21.341	22.2526	16.7894	351.696			82.1504	57.7063	62.4567	28.5206	24.9878	20.2348	19.8573	22.0447	18.9708	336.929			69.2373	54.6822	68.0826	43.4197	34.9743	43.2026	12.4144	15.1502	17.3976	358.561			114.966	92.9488	104.257	84.0816	78.6499
21PHAS_6080	Ttu_2B	34089060	34089800	21	841.7	premeiotic			73.9681	67.2145	67.0926	41.2919	25.4703	33.5579	18.1687	19.9102	13.0585	359.733			60.0872	61.2393	66.7997	30.5676	27.2772	26.5876	19.0087	21.5948	26.6203	339.782			72.4727	55.2766	72.666	38.5274	31.9929	43.6873	13.4075	14.6026	9.47203	352.105			103.982	79.6704	86.0775	66.3907	67.8123
21PHAS_6081	Ttu_2B	34091641	34092487	21	40.8	premeiotic			4.99525	1.93145	2.66129	2.52807	1.15446	2.87639	1.73035	0.93695	1.86549	20.6797			4.69431	1.17768	3.30896	2.59278	1.17743	0.470577	0.848602	2.02452	0.45897	16.7538			4.67334	0.891558	3.15109	1.76669	1.1467	1.66164	0.99315	0.730129	1.35315	16.3674			6.95653	4.00857	4.81859	4.57181	3.71574
21PHAS_6083	Ttu_2B	34221351	34222209	21	1589.3	premeiotic			78.9634	75.3266	87.9627	83.2579	52.6002	64.9242	42.8262	44.9736	49.7465	580.581			64.3121	74.1938	81.0696	61.5445	44.4809	42.1166	44.297	39.5905	46.05	497.655			110.578	86.1839	98.3521	68.4931	64.2151	62.9346	32.774	28.6576	27.2563	579.445			110.572	104.724	106.228	143.913	153.894
21PHAS_6084	Ttu_2B	34237838	34238581	21	260.7	premeiotic			11.1433	7.7258	11.0654	10.337	7.28754	10.2728	6.20042	5.6217	3.10916	72.7631			14.5524	15.3098	10.5473	8.18774	5.0368	3.05875	5.94021	4.72387	4.43671	71.7936			13.8043	9.50995	10.5991	8.62959	6.13484	6.64656	3.64155	2.19039	3.86614	65.0224			18.6728	16.0343	22.7788	27.0333	25.3909
21PHAS_6087	Ttu_2B	34273012	34275622	21	119.7	premeiotic			7.87713	10.4298	8.12394	3.93256	1.58738	2.19154	3.4607	3.7478	1.24366	42.5945			10.7969	12.9545	15.5108	9.00651	7.06461	3.9999	7.80714	5.17376	8.72043	81.0345			7.04596	9.21277	10.0262	7.88214	4.87347	6.43885	2.81393	4.74584	2.70629	55.7454			9.51947	11.7752	11.1704	15.5044	11.1472
21PHAS_6089	Ttu_2B	34288047	34289564	21	958.4	premeiotic			47.647	45.9685	57.8481	35.1683	9.66862	18.6281	15.7174	26.0004	24.2514	280.898			41.3099	38.8634	54.8047	17.6036	13.4097	11.7644	17.4812	13.0469	17.8998	226.184			69.5968	63.895	65.5999	33.7029	29.4702	31.7789	14.8973	16.0628	9.08542	334.089			121.556	129.026	130.759	126.818	109.924
21PHAS_6091	Ttu_2B	34294755	34301659	21	1216.3	premeiotic			110.088	81.8935	86.9822	44.1008	20.7803	33.6949	29.2718	37.478	37.3099	481.599			129.094	118.946	103.819	32.478	25.8381	25.1759	32.2469	31.7174	36.7176	536.032			101.735	88.2642	98.8296	46.7492	42.1412	42.8565	30.4566	21.5388	28.4161	500.987			162.563	172.118	153.538	134.968	115.188
21PHAS_6108	Ttu_2B	36764703	36765078	21	179.1	premeiotic			12.6803	16.9968	21.5705	4.94379	4.54569	4.79398	4.47007	5.15322	4.97465	80.1289			13.1441	20.0205	12.4086	5.18557	3.20524	3.05875	3.56413	4.04903	3.0598	67.6957			12.2945	10.4015	11.6495	4.00902	4.12812	5.46956	2.81393	1.82532	2.12637	54.7178			13.1808	13.0279	21.0266	9.14363	17.9594
21PHAS_6197	Ttu_2B	45496674	45497560	21	1321.5	premeiotic			71.8548	51.7629	77.5977	55.8985	28.7172	33.9688	17.0151	17.5678	14.924	369.307			69.4758	64.7723	72.1768	28.2477	28.3893	22.1171	23.4214	13.9467	21.8776	344.425			95.408	63.895	65.8864	37.2363	31.6489	41.8872	13.242	11.4995	10.052	370.755			118.261	120.758	133.606	105.351	100.635
21PHAS_6198	Ttu_2B	45514419	45515177	21	173.1	premeiotic			16.1385	11.5887	16.6681	7.80894	4.69	3.69822	4.61427	5.6217	1.86549	72.6939			11.2663	11.7768	16.5448	6.55019	5.0368	4.23519	5.60077	4.27398	3.97774	69.2626			19.9875	14.5621	14.6096	7.81419	6.0775	5.67727	1.48973	3.28558	1.35315	74.8566			30.3891	27.5589	28.0354	18.8836	25.7005
21PHAS_6199	Ttu_2B	45517877	45518551	21	511	premeiotic			33.814	36.3113	42.1605	24.5504	14.5751	18.6281	8.36336	13.82	11.193	203.416			23.941	34.1527	37.019	12.2816	10.2044	13.4114	8.99518	7.19828	8.87342	156.077			36.9553	38.0398	39.9138	17.531	16.7991	17.378	6.28995	4.38077	6.18582	183.474			41.7392	42.8416	39.6439	38.761	39.3249
21PHAS_6222	Ttu_2B	46471301	46472600	21	475.5	premeiotic			28.6266	23.1774	51.1248	29.2695	8.36985	5.61581	5.62364	7.4956	14.924	174.227			39.9016	12.9545	9.30646	7.64189	9.09241	7.05865	5.43105	3.14925	11.1683	105.704			37.3867	17.8312	38.6724	26.908	12.843	13.6393	15.0628	5.29344	2.51299	170.15			60.7781	49.3555	28.4735	48.8985	13.0051
21PHAS_6225	Ttu_2B	46543061	46543858	21	439.1	premeiotic			34.7746	31.6758	31.0951	17.2471	15.4409	20.5456	17.5919	18.9732	7.46198	194.806			23.941	16.4875	33.0896	17.3307	13.933	8.23509	21.5545	14.3966	16.6759	165.644			27.3211	27.6383	25.0177	13.8617	20.0672	21.2551	7.11758	3.46811	10.6319	156.379			23.4325	31.818	38.5487	22.8591	37.1574
21PHAS_6243	Ttu_2B	53439640	53440284	21	958.5	premeiotic			108.551	83.0524	83.0603	41.8537	25.1095	32.1882	12.2566	16.1624	10.5711	412.805			97.6417	93.0366	78.5879	30.4311	29.2396	25.1759	16.2932	13.7217	12.5452	396.673			76.9303	56.7625	81.1644	34.994	29.4702	35.8637	10.7591	10.9519	7.15235	344.049			94.4624	102.97	93.7435	74.1429	64.0965
21PHAS_6316	Ttu_2B	69913736	69914556	21	2070.5	premeiotic			241.693	183.102	213.464	98.0331	72.4425	112.453	64.7439	73.3163	81.4599	1140.71			254.901	210.804	243.622	86.5171	65.1514	72.7041	77.053	71.7578	70.2224	1152.73			210.588	191.388	222.868	117.349	101.196	114.168	52.8025	53.847	44.4606	1108.67			297.3	293.377	253.633	162.598	175.259
21PHAS_6317	Ttu_2B	69919187	69920107	21	124.5	premeiotic			6.53225	9.65725	9.52462	8.98871	5.84446	10.4098	5.62364	5.38746	4.97465	66.9428			5.16374	9.42143	7.03155	4.50326	3.72854	4.23519	4.41273	1.57462	4.89568	44.9667			6.47078	4.1606	8.97582	7.1347	6.82286	6.50809	3.14498	2.00785	2.12637	47.3521			11.7163	9.01929	12.0465	18.6848	12.6955
21PHAS_6319	Ttu_2B	70012931	70013683	21	1070.7	premeiotic			87.0327	105.071	114.015	41.4042	27.7071	42.8719	19.4664	25.5319	16.7894	479.89			82.1504	107.169	90.1693	33.1603	27.4081	23.5288	23.4214	28.1183	28.4561	443.582			90.8784	78.4571	101.885	52.2532	47.9893	48.3953	19.6975	18.0707	25.1299	482.757			118.261	95.7047	105.79	75.9319	60.3808
21PHAS_6320	Ttu_2B	70015662	70016063	21	485.5	premeiotic			44.7651	47.1274	47.2029	24.7189	20.2031	26.7093	8.36336	9.60373	5.59648	234.29			41.3099	40.0411	41.362	19.9235	18.054	17.4113	8.48602	4.94882	9.33239	200.869			40.6221	42.4976	41.5371	26.908	23.6793	20.0089	5.2968	6.2061	4.83267	211.589			28.5584	37.0793	34.3872	31.2076	37.4671
21PHAS_6321	Ttu_2B	70039383	70040831	21	1219.8	premeiotic			91.6437	84.9838	93.2853	50.9547	44.086	56.0211	35.0396	49.4241	36.0662	541.505			84.967	80.0822	89.7556	52.538	41.8643	37.6461	42.0906	38.4658	38.5535	505.963			88.7934	81.429	90.7131	59.7276	60.8897	55.388	41.2157	42.53	43.1074	563.794			129.245	147.064	125.064	97.9959	115.807
21PHAS_6322	Ttu_2B	70057105	70058396	21	1268.9	premeiotic			82.998	69.5322	77.8778	53.1457	35.7883	41.2283	20.9084	25.7661	29.2261	436.471			78.395	87.1482	80.656	50.9004	43.6305	36.2344	26.4764	22.0447	26.0083	451.494			78.6559	62.1119	76.6765	61.2904	48.3907	53.034	18.8699	14.6026	12.7582	426.39			125.584	119.506	114.77	128.806	117.665
21PHAS_6368	Ttu_2B	84555051	84556059	21	53.8	premeiotic			17.0991	16.9968	4.20204	1.40449	1.73169	2.19154	8.79595	5.6217	3.73099	61.7743			16.4301	18.8429	3.10215	8.46066	1.83156	9.88211	8.3163	7.87312	12.8512	87.59			17.6868	17.2368	15.6599	11.8912	13.5884	12.3238	2.15183	6.93623	5.99251	103.467			2.1968	4.00857	3.06638	17.0946	5.57361
21PHAS_6546	Ttu_2B	163862200	163863304	21	1411.8	premeiotic			122.384	111.638	135.026	49.6064	44.6632	45.6113	21.6294	14.2885	17.4113	562.257			97.6417	120.123	120.984	34.6614	39.7711	30.5875	21.8939	16.646	17.7468	500.056			117.481	87.3727	116.781	52.8647	46.384	50.957	13.0765	14.055	13.1449	512.116			132.906	120.508	130.978	89.051	91.3453
21PHAS_6547	Ttu_2B	163872700	163873475	21	658.8	premeiotic			98.9444	107.389	120.879	52.7525	45.024	52.7338	39.6539	42.397	32.9571	592.73			108.439	127.189	105.887	48.8535	48.2748	46.3518	44.4667	44.3144	36.1057	609.882			113.239	105.501	106.755	65.3674	58.4816	65.3578	43.3676	35.4113	33.6354	627.116			131.808	124.767	123.531	124.035	120.452
21PHAS_6548	Ttu_2B	163875072	163876281	21	1265.7	premeiotic			105.285	78.4169	110.093	52.0783	42.3543	47.5289	36.7699	50.8295	36.6881	560.044			103.744	98.925	111.884	41.621	43.8921	37.6461	47.1823	41.3901	41.0013	567.287			108.565	94.208	106.373	62.2417	48.2187	58.8497	37.5742	33.2209	29.7692	579.021			118.993	114.996	126.817	118.668	116.736
21PHAS_6757	Ttu_2B	355178998	355180257	21	87.5	premeiotic			31.8928	40.9468	17.2284	2.52807	0.360769	4.52004	7.35399	5.38746	12.4366	122.655			44.1265	32.975	36.3986	2.59278	4.77515	9.64682	10.1832	16.4211	12.6982	169.817			26.3145	77.8627	29.3147	24.5977	25.17	22.986	12.911	15.1502	19.1374	253.444			2.92907	26.0557	21.2456	3.57794	34.061
21PHAS_6848	Ttu_2B	410950251	410951565	21	104.7	premeiotic			13.6409	16.9968	13.7267	5.95502	6.42169	7.5334	4.32588	4.91899	4.97465	78.4939			8.44976	10.5991	9.92689	5.86788	5.36387	7.29394	5.60077	5.62365	7.03754	65.7634			15.7456	8.91558	12.7953	8.28984	8.48557	9.83137	7.61415	4.74584	3.86614	80.2894			19.7712	13.0279	13.3606	7.35466	6.50255
21PHAS_6849	Ttu_2B	410952470	410953560	21	1098.8	premeiotic			97.4074	64.8967	73.8158	29.9998	27.1298	29.0378	16.7267	20.8471	24.8733	384.735			93.4168	62.417	65.1452	35.2073	28.2584	29.1758	32.2469	20.695	22.6425	389.205			89.8719	71.3246	78.2043	48.1082	40.7651	51.9262	23.8356	23.9117	22.4236	450.371			108.009	98.21	86.9536	63.4091	62.2387
21PHAS_6887	Ttu_2B	445506240	445507549	21	1874	premeiotic			229.589	206.665	210.802	91.9095	86.9454	119.987	51.4779	51.298	49.1247	1097.8			228.144	211.982	211.98	86.2442	89.2888	76.4687	59.2324	51.5127	60.5841	1075.44			230.288	208.625	227.833	128.628	136.056	124.485	54.7888	55.8549	52.9661	1219.52			216.019	217.716	189.02	153.454	146.772
21PHAS_6888	Ttu_2B	445507675	445509628	21	838.5	premeiotic			50.721	64.1242	72.6953	26.0111	28.7894	26.2984	20.4758	26.2346	24.2514	339.601			37.5545	67.1277	54.3911	29.3394	24.3336	27.5287	23.5911	18.2206	22.6425	304.729			63.9888	53.7907	61.9714	37.1004	33.9423	40.8486	24.1667	18.4358	21.6504	355.895			47.2312	49.8566	62.4226	40.1525	38.0864
21PHAS_6889	Ttu_2B	445510349	445511424	21	436.2	premeiotic			29.9715	28.1992	42.4406	14.9437	16.8118	18.4911	18.8897	16.3966	15.5458	201.69			22.0633	35.3304	36.3986	19.2412	18.3156	11.5291	16.4629	18.6705	20.0417	198.053			36.8115	27.9355	33.6116	23.2387	20.1246	21.5321	17.0491	15.1502	16.0445	211.498			33.3181	29.0621	31.5399	24.4493	21.3655
21PHAS_6903	Ttu_2B	453147018	453148285	21	64.9	premeiotic			15.5621	10.0435	13.1664	7.75276	7.57615	9.451	6.77721	8.19831	6.84015	85.3676			7.98033	12.9545	15.7176	7.77835	7.84956	7.9998	9.1649	8.54795	8.87342	86.8664			18.8371	20.2086	20.1479	14.3373	10.607	13.6393	12.5799	10.5869	10.2453	131.189			13.5469	22.2977	22.7788	15.5044	12.3858
21PHAS_7027	Ttu_2B	533400646	533401274	21	117.7	premeiotic			22.6708	22.0185	23.2513	14.1572	10.4623	13.6971	9.22854	6.55865	6.21831	128.263			23.4716	28.2643	23.99	15.0109	12.4939	14.3526	10.5227	11.9221	8.41445	148.442			22.432	11.8874	20.1479	16.0361	9.57493	14.3316	5.46233	4.74584	2.8996	107.518			38.0779	40.5868	36.7965	38.9598	38.396
21PHAS_7192	Ttu_2B	635830721	635831786	21	1556.4	premeiotic			169.07	163.014	166.121	114.606	101.448	101.632	38.7887	33.4959	21.1423	909.319			142.707	181.363	146.628	113.264	103.68	106.115	37.5082	30.1428	35.7997	897.207			193.908	112.633	176.461	146.499	120.862	139.37	28.6358	23.3641	21.8437	963.577			188.193	172.619	188.801	207.918	156.371
21PHAS_7194	Ttu_2B	635882572	635883870	21	491	premeiotic			29.5873	26.654	41.18	12.8651	11.3282	12.1904	11.5357	14.2885	14.3021	173.931			17.369	30.6196	25.2308	11.1899	11.5781	11.5291	14.5959	11.9221	11.0153	145.05			37.2429	28.2327	33.4206	18.4143	13.8177	16.4779	14.2352	11.317	10.8252	183.983			20.5035	29.5632	34.8253	30.4125	25.0813
21PHAS_7195	Ttu_2B	635928589	635930430	21	296.4	premeiotic			23.6314	29.358	28.9941	15.8426	17.3169	15.2038	8.50756	13.3515	4.97465	157.181			16.8995	12.9545	22.7491	15.5567	18.3811	17.4113	14.0868	14.3966	11.1683	143.604			24.0857	19.0199	24.4448	18.5502	17.2005	19.9397	16.0559	12.5947	9.85864	161.75			48.6957	36.0772	37.4536	47.3083	46.4468
21PHAS_7198	Ttu_2B	636033561	636034416	21	1074	premeiotic			57.4454	58.7161	49.3039	53.8761	39.3238	36.9822	25.6669	24.3607	28.6042	374.279			53.0457	47.1071	67.4201	40.3928	35.1922	40.7049	35.4715	26.3187	25.5493	371.203			80.5252	71.0275	73.2389	64.4841	57.7936	56.288	24.4977	25.0069	29.5759	482.438			64.4395	68.1457	74.0311	86.4669	98.4672
21PHAS_7199	Ttu_2B	636035362	636036147	21	108	premeiotic			10.1826	9.65725	12.4661	3.76402	5.70015	5.47884	4.32588	2.34237	2.48733	56.4045			6.57204	14.1321	8.27241	2.59278	4.77515	4.94106	2.5458	3.14925	3.67176	50.6524			9.56237	8.91558	8.88034	7.95009	6.19217	4.98492	1.9863	2.37292	2.8996	53.7443			12.8147	14.2805	10.2943	14.5105	14.5533
21PHAS_7200	Ttu_2B	636140217	636141011	21	648.6	premeiotic			41.1148	37.4701	49.0238	29.9998	22.3677	29.8597	19.7548	21.3156	34.2007	285.107			53.5151	65.95	57.7001	27.2925	25.9036	24.47	26.4764	18.8955	18.9708	319.174			61.4724	57.3569	57.579	42.2646	36.0637	34.8252	16.718	21.3563	16.4311	344.067			76.1557	77.4156	89.801	88.0571	83.6042
21PHAS_7201	Ttu_2B	636209843	636211410	21	90.6	premeiotic			19.981	18.9282	20.3099	13.2583	7.35969	6.57461	3.89329	6.09017	5.59648	101.992			16.4301	22.3759	19.647	9.55236	7.58791	9.88211	7.46769	9.67269	4.89568	107.511			24.1576	20.2086	26.3545	14.4053	13.015	13.9855	7.11758	4.92837	5.41259	129.585			29.6568	25.8052	25.8452	23.4554	24.1523
21PHAS_7202	Ttu_2B	636216998	636218344	21	1445.4	premeiotic			220.367	245.294	257.025	160.898	129.083	158.475	115.789	132.344	136.181	1555.46			261.473	262.622	252.308	148.198	140.638	122.35	143.583	110.898	127.441	1569.51			294.061	230.022	292.287	173.271	155.378	156.956	117.026	105.321	103.419	1627.74			286.316	304.902	307.733	254.233	236.879
21PHAS_7203	Ttu_2B	636219627	636221372	21	436.6	premeiotic			23.8235	17.3831	21.7105	22.9774	16.2346	19.4499	10.5263	11.4776	12.4366	156.02			24.8798	27.0866	22.7491	15.9661	15.4375	16.2349	15.9537	15.0714	13.0042	166.383			30.844	26.1524	25.5906	25.8208	18.8632	21.8783	11.2557	12.0471	13.7248	186.177			38.444	46.3491	45.5576	51.8802	48.3046
21PHAS_7204	Ttu_2B	636226481	636227263	21	2321	premeiotic			263.403	273.107	265.709	201.291	141.205	163.269	108.003	114.776	101.359	1632.12			231.899	268.511	230.18	159.388	134.947	121.879	160.386	138.792	137.844	1583.83			277.093	221.404	258.007	211.663	175.445	215.113	117.192	98.5674	88.5345	1663.02			298.399	330.206	312.989	315.058	282.396
21PHAS_7205	Ttu_2B	636231944	636233354	21	624	premeiotic			66.8595	63.3516	54.6265	39.8874	32.83	40.6804	19.6106	27.1715	24.2514	369.269			68.0675	65.95	60.3886	33.9791	31.2674	27.9993	25.7975	31.0426	34.7287	379.221			70.3158	62.1119	61.8759	49.8749	38.5291	47.0106	25.3253	24.6419	21.457	401.142			49.7941	50.3577	52.7855	49.4949	57.594
21PHAS_7206	Ttu_2B	636239986	636241964	21	1599.6	premeiotic			241.501	234.092	245.679	155.786	127.352	155.188	92.8621	90.6499	90.7874	1433.9			213.591	262.622	229.146	144.514	130.564	110.35	89.1032	85.4795	95.1598	1360.53			245.027	186.93	255.143	173.407	162.201	158.894	87.8938	84.3299	84.0884	1437.91			224.074	224.48	230.416	222.23	220.467
21PHAS_7215	Ttu_2B	642720174	642721004	21	348.5	premeiotic			24.3999	43.6508	27.7335	13.2022	13.0598	16.2995	12.9776	13.5858	13.6803	178.589			40.3711	36.508	30.4011	19.1047	15.8954	15.2937	18.6692	10.7974	19.5827	206.623			33.001	19.0199	30.6515	18.7541	13.8751	25.1323	10.2626	9.85674	7.92558	168.479			30.0229	25.0536	24.312	30.4125	19.8173
21PHAS_7216	Ttu_2B	642767255	642768037	21	197.7	premeiotic			26.129	35.925	38.3786	15.2808	14.5751	15.6147	8.79595	5.15322	9.9493	169.802			23.4716	32.975	27.5058	12.691	11.3165	13.1761	9.84378	12.597	13.7691	157.346			31.9225	23.1805	36.2852	18.0066	17.7165	17.4472	12.0833	9.67421	8.6988	175.015			29.2907	24.803	31.1018	26.0395	23.2234
21PHAS_7217	Ttu_2B	642770818	642771754	21	358.4	premeiotic			18.444	16.2242	23.5314	13.8763	13.8535	17.3953	10.6705	13.1173	14.3021	141.415			22.5327	15.3098	21.9219	15.6932	14.1946	14.1173	16.4629	11.9221	13.6161	145.771			19.1247	15.1565	20.1479	23.5785	16.1111	21.3936	13.4075	10.7694	10.6319	150.321			27.46	22.2977	26.7213	35.1831	35.2995
21PHAS_7218	Ttu_2B	642775783	642776817	21	2087.2	premeiotic			255.526	229.843	244.559	101.235	85.2137	104.783	57.1016	71.2082	67.1578	1216.63			261.473	253.201	259.34	88.4276	72.3468	82.1156	69.7551	53.3122	67.7746	1207.75			286.368	268.359	289.136	149.285	129.978	139.232	65.879	53.6645	52.7727	1434.67			267.277	301.896	274.222	154.249	185.477
21PHAS_7219	Ttu_2B	642779838	642780699	21	2188.8	premeiotic			316.046	291.649	318.655	181.01	165.737	192.718	111.175	118.993	118.77	1814.75			288.7	308.552	330.276	189.819	171.12	163.761	139.34	102.126	123.616	1817.31			347.912	291.539	343.659	249.986	233.984	252.638	103.122	105.686	94.527	2023.05			353.319	393.592	380.45	318.636	322.031
21PHAS_7221	Ttu_2B	643355011	643356484	21	855.8	premeiotic			109.511	111.252	103.51	53.7075	53.1774	55.1993	34.4628	43.0997	37.9317	601.852			89.1919	114.235	107.335	52.538	47.032	48.4694	42.7695	32.3922	42.9902	576.953			103.173	85.2924	97.9702	67.27	61.0617	63.6962	35.0913	23.7292	31.1224	568.406			126.316	122.261	130.102	93.0265	92.5839
21PHAS_7222	Ttu_2B	643409049	643409739	21	233.6	premeiotic			67.628	60.2613	68.4932	35.6177	32.3249	39.0367	29.5602	20.3787	14.924	368.225			61.9649	61.2393	65.9725	38.073	45.2004	39.5284	26.4764	23.6193	22.0306	384.105			62.9822	50.5216	66.8412	49.8749	44.2052	55.0418	19.6975	26.4672	17.5909	393.223			86.0413	66.1414	77.0974	60.825	62.858
21PHAS_7225	Ttu_2B	643551086	643553314	21	662.1	premeiotic			29.7794	34.7661	36.9779	29.8874	34.7782	33.5579	34.1744	27.8743	37.9317	299.727			34.7379	34.1527	32.0556	31.3863	33.2298	27.764	34.7927	30.1428	29.3741	287.636			31.9944	31.7989	30.8425	36.353	33.5983	39.3255	32.9395	33.0383	36.3417	306.232			42.8376	44.3448	44.4624	61.8189	54.8072
21PHAS_7226	Ttu_2B	643612974	643613827	21	466.6	premeiotic			27.2818	57.1709	31.9355	19.8875	23.3778	25.7505	27.5414	13.1173	51.612	277.675			27.227	45.9295	47.1527	20.3329	18.839	17.4113	21.3848	20.0202	15.299	233.596			39.4717	28.827	42.7784	27.3157	20.5832	54.4187	26.9806	19.896	31.3157	291.587			55.6523	47.3513	45.9956	60.825	38.0864
21PHAS_7227	Ttu_2B	643616738	643617870	21	1000.9	premeiotic			125.073	118.977	149.172	55.8423	62.7017	70.951	22.7829	17.802	24.8733	648.176			192.467	166.053	158.83	51.1734	37.8087	60.4691	24.4397	14.3966	25.2434	730.881			158.822	123.927	155.836	64.9597	64.7311	82.7358	11.4212	16.9755	12.9516	692.359			154.142	173.621	123.531	126.421	89.1778
21PHAS_7228	Ttu_2B	643634962	643636056	21	984.5	premeiotic			129.684	69.5322	126.481	81.9096	81.3174	87.6614	39.2213	54.3431	57.2085	727.359			111.725	111.879	124.913	83.6514	89.6159	94.1153	72.9797	29.243	62.114	780.237			115.539	121.252	129.099	106.069	117.766	66.2579	55.1198	17.8882	30.5425	759.534			110.572	153.578	134.044	83.6841	126.955
21PHAS_7230	Ttu_2B	643648193	643648979	21	705.9	premeiotic			82.998	76.4854	81.3795	38.7638	40.4783	42.324	47.2962	45.6763	37.9317	493.333			91.0696	80.0822	84.3786	33.0239	31.8561	35.9991	45.3153	39.1406	43.7552	484.621			81.1723	71.3246	89.2808	40.4979	41.6825	46.249	37.2431	42.3475	46.2003	495.998			125.584	116.499	112.142	91.8338	97.5382
21PHAS_7231	Ttu_2B	643670769	643671335	21	106.1	premeiotic			24.592	15.8379	26.8931	13.2583	8.22554	20.5456	18.7455	18.5048	1.86549	148.468			35.2073	12.9545	15.304	14.6015	8.89617	12.235	7.80714	10.7974	9.02641	126.829			30.5564	24.0721	31.2244	22.4233	23.5647	19.1089	1.15868	30.1178	14.6913	196.918			31.1213	31.317	34.3872	26.2382	28.1777
21PHAS_7234	Ttu_2B	643714183	643715422	21	927.4	premeiotic			59.943	54.8532	65.832	28.0335	34.1288	33.9688	40.2306	37.478	47.881	402.349			79.3339	68.3054	74.4517	32.751	28.4547	31.2934	46.8428	40.4903	38.2475	440.171			68.1588	67.7584	70.3743	44.5069	41.5678	46.6644	42.3744	41.0698	41.3676	463.842			97.7576	82.1757	93.0864	63.6079	61.6194
21PHAS_7235	Ttu_2B	643975276	643976706	21	501.9	premeiotic			57.8296	40.9468	51.6851	14.8314	17.2448	15.4777	11.6799	10.7749	23.0078	243.478			53.0457	62.417	58.1137	13.5098	12.5593	12.4703	12.3896	10.3475	11.9332	246.786			54.4264	44.2807	52.9001	18.822	17.4872	19.1781	11.7523	8.39648	13.7248	240.968			61.1443	49.105	53.2235	27.2321	27.2488
21PHAS_7309	Ttu_2B	677534705	677536041	21	1227.7	premeiotic			111.625	135.202	147.492	49.8873	49.1368	53.2817	31.8673	28.3427	22.3859	629.22			104.683	104.813	114.159	37.8001	46.4433	41.1755	32.4166	26.7686	41.0013	549.261			124.814	118.28	112.58	70.5316	61.9217	83.7743	32.2774	24.2768	31.509	659.965			163.662	153.077	172.593	120.855	126.026
21PHAS_7310	Ttu_2B	677598494	677600176	21	1005.6	premeiotic			111.817	89.233	112.054	51.5165	50.5077	50.9532	54.3618	58.3251	63.4268	642.195			116.888	111.879	103.612	51.8557	52.265	49.4106	53.6316	51.2877	50.4867	641.317			119.134	112.931	117.354	76.715	66.9099	74.3584	54.9543	54.9422	55.0924	732.391			115.698	141.052	117.836	117.675	120.142
21PHAS_7311	Ttu_2B	677600744	677601353	21	1158.8	premeiotic			123.344	96.5725	110.514	44.0447	32.9022	46.981	26.2436	33.7302	23.0078	537.34			116.888	127.189	112.918	44.8961	34.0148	43.0578	34.2835	35.0916	32.5869	580.927			112.16	84.4008	103.508	59.4558	47.7027	70.3427	32.774	34.8637	30.3492	575.557			126.316	134.037	122.655	89.6473	77.4113
21PHAS_7317	Ttu_2B	679425791	679426722	21	43.7	premeiotic			4.03463	6.56693	7.98388	2.92133	3.03046	3.01336	2.59553	0.468475	0	30.6146			3.75545	0	3.51577	4.09387	3.20524	2.82346	2.03664	1.79957	2.14186	23.3719			3.37918	2.37749	5.82474	3.46542	2.23606	2.35399	2.48288	2.37292	2.31968	26.8124			4.02747	2.75589	5.03762	4.96936	4.33503
21PHAS_7358	Ttu_2B	696441629	696442469	21	1216.5	premeiotic			133.143	120.523	133.345	39.7188	39.6125	48.0768	22.4946	18.5048	23.6296	579.047			149.279	161.342	132.359	47.4889	39.9674	42.3519	18.839	18.4456	17.5939	627.666			134.664	126.898	164.716	54.4955	51.6014	45.5566	12.911	14.6026	14.8846	620.33			212.724	242.769	219.684	147.888	143.675
21PHAS_7383	Ttu_2B	708657117	708658350	21	1355.7	premeiotic			123.729	113.183	136.286	65.3928	52.0951	66.7049	36.3374	29.5139	34.8226	658.064			111.255	131.9	122.225	51.7192	52.265	53.6457	32.0771	33.0671	31.9749	620.129			123.808	103.718	117.163	73.4534	68.2859	78.8587	30.2911	23.3641	26.8696	645.811			85.3091	106.979	104.257	77.1245	78.9595
21PHAS_7384	Ttu_2B	708661062	708662341	21	713.3	premeiotic			75.6973	68.7596	68.6333	36.0672	35.7883	51.5011	14.708	13.3515	14.924	379.43			74.1701	60.0616	64.7316	27.2925	33.0336	33.4109	14.5959	9.22279	12.2392	328.758			72.5446	49.0357	66.3638	45.3903	39.2744	41.7487	2.97945	8.21395	6.76574	332.317			64.8056	50.8588	65.708	55.2593	62.2387
21PHAS_7385	Ttu_2B	708695476	708696702	21	500.1	premeiotic			22.0944	25.8814	40.0594	21.292	16.3789	23.2851	12.2566	9.3695	15.5458	186.163			41.3099	36.508	32.4692	22.3798	20.9322	20.7054	16.4629	11.9221	22.6425	225.332			33.2166	32.3933	39.2454	36.5568	38.0704	38.2869	14.5662	16.6104	19.1374	268.083			39.1763	42.09	51.4713	28.226	34.3706
21PHAS_7387	Ttu_2B	708707254	708707817	21	971.8	premeiotic			109.511	111.252	107.712	53.0895	55.0534	59.4454	23.0713	21.0814	26.7387	566.955			87.7836	71.8384	109.403	51.3098	52.0688	43.5283	29.3616	18.4456	30.139	493.878			106.768	96.5855	111.72	68.4251	71.0953	69.235	15.5594	18.2532	13.9181	571.56			103.616	130.028	120.903	97.7971	94.1321
21PHAS_7388	Ttu_2B	708709343	708710044	21	442.8	premeiotic			29.0109	34.7661	26.4728	21.4044	19.8423	20.4087	13.5544	12.1803	19.2768	196.917			20.655	24.7313	29.3671	24.1538	23.4179	16.7055	20.3664	14.1716	26.0083	199.577			29.0466	24.3693	26.45	22.0836	18.5765	20.0781	10.4281	14.055	9.47203	174.559			36.2472	27.8095	41.177	36.177	31.2742
21PHAS_7389	Ttu_2B	708712055	708712709	21	546.7	premeiotic			58.9824	44.4234	52.6656	35.3369	29.7274	35.0646	23.6481	17.802	11.193	308.843			44.1265	61.2393	41.9825	42.5762	44.4155	35.5285	31.568	23.6193	26.9262	351.982			47.3086	27.3411	42.2055	43.012	34.6303	47.2183	19.6975	12.2297	10.6319	284.275			60.412	53.1136	62.8607	62.0177	48.3046
21PHAS_7405	Ttu_2B	715219191	715219902	21	2093.4	premeiotic			228.052	234.478	227.61	97.9207	89.8315	106.426	57.2458	44.0366	54.0993	1139.7			218.285	257.912	238.452	98.9352	97.2038	92.4683	56.6866	44.0894	52.0166	1156.05			243.661	215.757	243.971	134.676	126.309	128.5	47.1746	40.5222	39.048	1219.62			271.671	296.634	272.907	187.444	191.98
21PHAS_7406	Ttu_2B	715220893	715221753	21	1739.4	premeiotic			147.936	166.105	181.108	73.0894	74.3185	78.2104	58.9761	54.8116	42.9064	877.461			145.524	169.586	160.278	78.8752	75.4866	69.8806	57.8746	48.8133	54.1585	860.476			165.652	157.211	168.249	103.351	107.503	100.806	48.6644	52.3868	59.7318	963.555			153.41	163.349	171.279	138.546	141.817
21PHAS_7407	Ttu_2B	715267004	715267316	21	46.6	premeiotic			5.57163	8.49838	7.98388	4.04492	3.31908	3.2873	1.29776	1.40542	3.73099	39.1394			6.57204	14.1321	5.79069	2.04693	2.68193	3.05875	2.5458	2.02452	1.83588	40.6887			6.75837	2.37749	5.06084	2.24233	3.4401	4.3618	1.48973	3.46811	1.93307	31.1318			5.492	5.01072	5.91372	2.78284	4.64468
21PHAS_7408	Ttu_2B	715271943	715273614	21	729.6	premeiotic			82.8059	70.6911	82.36	29.5504	24.0994	30.6815	22.062	25.5319	23.0078	390.79			72.7618	80.0822	70.1087	24.5632	25.2494	22.3524	24.7792	13.9467	24.4784	358.322			78.2964	52.6019	81.1644	27.8593	31.5342	29.4941	21.8493	18.9834	22.6169	364.4			78.7187	68.8973	77.7545	46.712	46.7564
21PHAS_7409	Ttu_2B	715387898	715388708	21	220	premeiotic			27.0896	30.5169	34.0365	13.0336	11.5446	11.3686	5.47944	3.51356	3.73099	140.314			24.4104	18.8429	30.1943	9.4159	10.7277	10.8233	6.61909	4.27398	10.5563	125.864			30.5564	24.0721	27.8823	13.6578	8.94425	16.8933	5.2968	6.2061	5.02598	138.535			22.3341	18.5396	22.5598	12.1252	12.0762
21PHAS_7410	Ttu_2B	715421204	715422540	21	665.5	premeiotic			71.6626	52.1492	64.5713	18.9886	18.8322	21.7784	12.2566	8.66678	6.84015	275.746			69.0064	69.483	54.1843	20.7423	18.7081	20.2348	12.3896	4.04903	8.26146	277.059			59.3873	65.6781	65.1225	25.2093	22.4753	26.3785	10.7591	6.2061	8.31219	289.528			57.8491	68.1457	65.708	39.9537	41.4925
21PHAS_7411	Ttu_2B	715451122	715451564	21	105.8	premeiotic			6.34013	7.33951	10.225	3.5393	4.90646	4.2461	3.02811	3.7478	3.73099	47.1034			6.1026	11.7768	5.17026	6.68665	4.77515	5.17634	1.35776	1.79957	4.5897	47.4348			8.91529	6.83528	12.7953	4.41672	7.45354	7.26967	2.97945	4.01571	1.93307	56.6141			4.75973	4.50964	9.41815	9.3424	11.7665
21PHAS_7412	Ttu_2B	715487219	715487757	21	770	premeiotic			75.313	57.5572	61.0696	29.3818	17.1726	23.2851	8.94014	7.02712	6.21831	285.965			83.5587	71.8384	71.1427	28.1112	29.0434	22.5877	5.60077	7.42322	6.88455	326.191			83.9044	69.2443	76.9629	35.1299	27.7501	26.6555	5.62785	7.30129	7.73227	340.309			110.572	116.499	105.352	77.3233	77.1016
21PHAS_7456	Ttu_2B	723520708	723522052	21	416.7	premeiotic			33.814	35.5387	43.9813	16.8538	15.8017	14.108	9.51693	12.4146	6.21831	188.247			35.6768	32.975	32.4692	14.0556	13.4097	11.0586	13.5776	13.0469	14.0751	180.344			34.6546	42.2004	38.0995	17.8707	17.5445	20.5628	9.2694	8.94408	5.02598	194.172			48.3296	47.6018	51.9094	39.3574	34.6803
21PHAS_7457	Ttu_2B	723528058	723528947	21	882.6	premeiotic			103.171	83.0524	96.927	43.7076	32.83	45.0634	21.341	21.5498	27.3606	475.003			101.867	90.6813	101.544	38.6188	35.4539	28.9405	28.6827	24.5191	26.3143	476.621			95.9113	88.8586	101.79	45.2544	39.1024	47.0106	22.8425	21.1737	23.5834	485.527			124.119	126.27	126.597	82.4914	78.0306
21PHAS_7458	Ttu_2B	723530769	723532084	21	434.1	premeiotic			28.0503	26.654	40.0594	12.4157	11.4003	14.245	8.07497	8.66678	18.0331	167.6			32.3907	37.6857	41.362	11.8722	12.1668	7.29394	13.9171	11.2473	9.48538	177.421			36.3082	23.7749	31.2244	16.0361	13.6457	16.7549	9.60045	11.6821	8.6988	167.726			41.7392	45.0964	50.3762	34.1892	30.3452
21PHAS_7459	Ttu_2B	723532934	723533812	21	413.2	premeiotic			29.9715	38.629	35.4372	12.9213	11.3282	12.1904	5.04686	7.96407	8.08381	161.572			31.9213	29.442	30.6079	9.68882	10.2044	6.58807	8.3163	4.72387	6.42558	137.918			34.0075	27.3411	37.3356	12.3668	10.951	12.6008	4.13813	4.56331	4.63936	147.944			36.2472	36.0772	32.1969	25.6419	27.2488
21PHAS_7461	Ttu_2B	723581291	723582673	21	452.1	premeiotic			28.4345	26.654	37.9584	13.2583	13.0598	10.4098	12.6892	11.4776	7.46198	161.404			30.9825	28.2643	37.8463	16.3755	11.3819	16.7055	13.7473	19.1204	12.6982	187.122			37.0272	33.8792	31.4154	18.5502	15.7098	16.5472	15.2283	13.8725	13.9181	196.148			38.8101	36.3277	33.2921	27.2321	26.6295
21PHAS_7462	Ttu_2B	723638886	723640241	21	3542.3	premeiotic			450.725	413.33	428.608	140.055	117.972	133.136	94.3041	104.001	111.93	1994.06			381.178	382.746	414.034	126.637	120.295	116.232	116.428	90.8783	106.787	1855.22			380.913	377.723	399.233	160.497	141.273	166.164	105.936	84.3299	86.2148	1902.28			433.868	442.446	427.102	234.952	223.254
21PHAS_7463	Ttu_2B	723676957	723678576	21	974.5	premeiotic			94.3334	99.2766	107.292	43.0334	35.2111	35.6125	21.7736	18.5048	19.8986	474.936			74.6395	104.813	82.3105	31.2499	29.5667	29.411	18.1601	11.0224	16.9819	398.155			77.0022	81.429	88.5169	38.1197	36.981	39.5332	16.0559	14.055	11.4051	403.098			97.3915	77.165	88.9249	56.6507	53.259
21PHAS_7464	Ttu_2B	723680351	723681030	21	125.5	premeiotic			8.26138	10.8161	14.5671	5.05615	6.42169	5.88975	3.4607	3.98204	4.35282	62.8077			6.1026	3.53304	9.72008	3.95741	4.57891	1.64702	3.39441	2.47441	4.28372	39.6916			8.48391	8.02402	12.9863	5.09621	6.02017	6.23115	4.46918	2.73798	1.54645	55.5954			9.8856	9.26982	15.7699	8.34853	9.90865
21PHAS_7465	Ttu_2B	723830780	723831332	21	105.2	premeiotic			1.34488	1.54516	0.420204	0.561794	0.360769	0.273942	0.288392	0	0.621831	5.41697			4.69431	2.35536	1.03405	0.136462	0.327065	0	0	0.224946	0	8.77219			2.08503	2.0803	1.81426	0.475646	0	0.83082	0	0.365064	2.8996	10.5507			63.3411	55.8695	46.8717	52.0789	41.4925
21PHAS_7740	Ttu_2B	763540810	763541341	21	51.7	premeiotic			8.4535	10.8161	7.84381	5.7303	7.43185	3.69822	5.91203	3.51356	5.59648	58.9959			11.7358	9.42143	4.1362	4.63972	2.55111	3.9999	2.20636	0.899785	2.60083	42.1911			5.39231	8.02402	6.1112	3.94107	4.12812	3.66945	3.80708	2.37292	0.773227	38.2194			1.46453	6.26339	6.5708	8.54731	7.12184
21PHAS_7979	Ttu_3A	768048	768669	21	1947.8	premeiotic			120.655	112.41	121.019	87.2466	55.6306	71.0879	45.2775	52.4692	29.2261	695.022			130.032	116.59	118.089	76.0095	62.4694	59.0574	60.2507	54.6619	53.3935	730.554			169.75	102.826	153.735	79.9765	69.5473	83.9128	56.2785	49.2837	30.3492	795.659			155.607	155.833	181.573	155.442	162.254
21PHAS_7980	Ttu_3A	807266	808224	21	3437.5	premeiotic			221.904	245.681	265.989	174.887	143.875	178.747	116.943	146.867	136.181	1631.07			248.798	250.846	257.686	173.58	146.394	150.349	160.046	133.393	132.795	1653.89			286.799	251.419	277.2	190.938	177.566	173.572	127.62	129.415	115.984	1730.51			399.085	418.645	426.007	489.781	509.676
21PHAS_7983	Ttu_3A	1037359	1038667	21	4736.5	premeiotic			296.449	314.826	335.463	217.976	180.745	202.169	145.205	142.651	134.937	1970.42			236.124	299.13	251.895	182.177	167.654	159.526	135.607	105.95	131.877	1669.94			301.466	232.399	306.706	191.618	164.437	196.42	107.922	107.329	91.6274	1699.92			391.03	351.752	406.295	404.307	417.402
21PHAS_7990	Ttu_3A	1541869	1542777	21	1007.3	premeiotic			91.0673	82.6661	65.5518	36.9099	24.3158	29.7227	22.062	20.1444	14.924	387.364			96.2334	81.2598	82.5173	41.0752	33.4261	22.823	32.9257	20.695	28.9151	439.871			106.696	91.2361	101.79	66.0469	55.4429	71.3813	33.105	32.1257	29.5759	587.399			141.327	122.763	128.788	126.619	123.239
21PHAS_7991	Ttu_3A	1544949	1546336	21	2195.6	premeiotic			173.873	130.952	160.378	72.5276	56.8572	72.0467	55.0828	62.0729	63.4268	847.218			199.039	201.383	185.302	68.9135	58.7409	57.6456	73.3192	61.6353	65.0208	970.999			205.555	176.231	205.871	96.2165	98.3294	93.4672	70.0171	63.3387	58.3786	1067.4			292.907	281.101	276.631	209.707	234.401
21PHAS_8044	Ttu_3A	5814328	5816566	21	2452.3	premeiotic			227.284	166.877	191.193	125.898	84.5643	103.276	58.9761	78.938	67.1578	1104.16			214.999	194.317	210.946	120.087	96.1572	95.7624	106.245	84.3548	91.0291	1213.9			236.974	177.42	219.621	138.889	114.899	137.57	84.4178	71.3701	71.7168	1252.88			253.364	233.75	254.728	258.606	223.564
21PHAS_8046	Ttu_3A	5848338	5850209	21	920.1	premeiotic			66.4753	46.3548	52.5255	35.1683	20.3474	24.3808	17.4477	14.0542	5.59648	282.351			53.9846	64.7723	50.2549	33.2968	23.0908	21.4112	23.7608	15.0714	19.8887	305.532			71.3223	55.2766	73.7163	34.1106	25.3994	29.5633	20.3596	16.793	18.3641	344.905			102.151	94.9531	104.038	82.6902	88.2489
21PHAS_8047	Ttu_3A	5851036	5852037	21	1704.2	premeiotic			85.8799	100.822	106.031	64.0445	60.5371	60.2672	44.7007	48.2529	35.4444	605.98			70.8841	96.5697	86.4467	60.9987	60.8341	57.8809	43.2787	33.292	40.3894	550.574			110.147	79.3487	107.71	72.9098	59.227	73.7353	30.6221	35.9589	35.9551	605.614			99.5883	96.2057	115.427	134.968	122.929
21PHAS_8048	Ttu_3A	5854092	5854823	21	1309.3	premeiotic			96.0625	98.1177	87.1223	53.9322	49.2089	54.3775	33.886	34.4329	46.0155	553.156			104.683	101.28	85.8262	54.0391	54.0312	53.6457	47.8611	40.9402	43.9081	586.215			91.0222	87.9671	92.2409	63.1251	58.195	58.8497	28.8014	27.0148	26.483	533.699			131.442	131.531	145.653	143.316	148.32
21PHAS_8049	Ttu_3A	5864419	5865505	21	263.3	premeiotic			75.5051	56.3984	52.8056	32.8088	37.52	28.49	48.594	54.5773	65.9141	452.613			84.4976	51.8179	67.4201	31.1134	25.4457	39.2932	79.4291	47.0137	41.9193	467.95			91.0222	61.5175	93.6732	41.1094	59.2843	35.4483	66.8721	87.2504	133.768	669.946			113.501	93.7004	108.856	88.4547	87.9392
21PHAS_8050	Ttu_3A	5868466	5870366	21	2223.9	premeiotic			124.689	142.927	120.038	100.898	62.6295	79.3062	51.1895	46.6132	52.8557	781.147			109.847	130.722	113.539	80.3763	69.2724	63.7631	55.6683	54.212	51.4047	728.805			168.959	119.172	149.82	107.428	78.2622	100.737	50.3196	47.8234	45.0405	867.561			180.504	195.167	238.082	247.673	248.026
21PHAS_8051	Ttu_3A	5876818	5877824	21	1076	premeiotic			96.0625	77.6443	96.5068	53.539	36.0048	45.3374	43.403	44.7393	41.0409	534.278			85.4365	80.0822	81.69	38.2094	36.1734	35.5285	46.5034	40.4903	40.6954	484.809			119.062	92.1277	105.991	60.2712	51.8308	56.7035	45.5194	39.427	39.8212	610.754			136.934	141.302	148.5	127.017	123.239
21PHAS_8052	Ttu_3A	5880447	5883450	21	2086.7	premeiotic			138.522	101.981	121.859	94.2691	64.0726	83.6893	39.6539	53.6404	55.9648	753.652			159.607	157.809	140.838	87.3359	71.104	70.5865	79.0897	65.0094	59.0542	890.433			193.692	182.175	182.954	112.796	97.9854	110.914	74.6518	68.6321	51.8062	1075.61			252.632	246.277	295.248	306.709	299.737
21PHAS_8053	Ttu_3A	5894301	5896533	21	276.6	premeiotic			30.5479	23.5637	30.1146	19.9999	21.7905	18.6281	14.2754	14.5227	18.0331	191.476			30.9825	35.3304	25.2308	19.5141	14.3909	16.7055	20.1967	11.6972	14.84	188.888			31.3473	27.0439	31.6064	23.5785	20.0672	19.9397	20.3596	17.3406	17.7842	209.067			39.5424	42.09	39.6439	61.0238	66.8834
21PHAS_8054	Ttu_3A	5904073	5904691	21	1564.5	premeiotic			152.355	142.927	164.44	106.629	78.6477	94.6469	48.594	55.28	45.3937	888.913			157.259	144.854	147.249	75.3272	69.3378	60.4691	55.838	51.7376	51.7106	813.783			194.842	151.565	188.301	112.524	102.687	105.791	42.0434	46.1807	43.3007	987.235			210.893	217.215	221.217	211.099	211.797
21PHAS_8055	Ttu_3A	5934180	5934739	21	2666.8	premeiotic			154.084	160.31	160.658	132.359	87.4505	117.521	71.9537	86.4336	78.3508	1049.12			157.729	151.921	158.417	113.4	91.3166	72.4688	87.5757	95.6021	73.5882	1002.02			246.465	187.822	229.838	138.005	142.649	128.777	100.143	99.6626	93.1739	1366.54			221.511	232.998	263.051	302.137	277.132
21PHAS_8056	Ttu_3A	5941081	5942043	21	738.1	premeiotic			49.5683	54.4669	49.5841	47.0222	36.4377	37.53	17.3035	23.1895	18.6549	333.757			46.4737	30.6196	47.5664	33.1603	28.3238	28.4699	23.2517	26.5436	26.6203	291.029			61.1129	47.5498	61.2075	43.6915	30.5022	40.1563	15.0628	17.7056	16.6244	333.613			73.2267	63.3855	77.3165	82.0939	69.3605
21PHAS_8057	Ttu_3A	5976917	5977923	21	289.6	premeiotic			10.1826	16.2242	13.3065	10.5617	13.3485	12.8753	6.77721	7.26136	8.70564	99.2429			4.22488	7.06607	15.0971	9.96175	9.48489	12.4703	7.29797	7.19828	8.26146	81.0627			15.458	10.6987	16.5193	11.7553	12.2123	11.1468	6.12443	3.83318	2.8996	90.6476			21.2357	19.2913	27.5974	38.5623	34.061
21PHAS_8059	Ttu_3A	5982401	5983345	21	773.1	premeiotic			29.3951	46.3548	47.7632	32.6402	27.1298	40.2695	20.62	19.4417	13.0585	276.673			23.941	42.3964	29.7807	29.7488	26.2306	26.8229	18.6692	21.8198	18.6648	238.074			43.0666	30.313	43.6378	33.1594	33.0823	29.9788	17.2146	19.3484	15.0779	264.879			51.6248	54.8673	74.6881	93.8216	72.457
21PHAS_8060	Ttu_3A	6146982	6148341	21	2105.8	premeiotic			96.4468	117.046	108.973	103.145	75.5451	85.4699	68.0605	74.4875	72.7543	801.928			94.8251	105.991	101.337	86.6536	69.2724	66.5866	82.8235	71.9828	69.7635	749.236			118.703	103.421	109.811	96.0806	76.8861	83.4282	73.1621	66.2592	65.3377	793.088			135.469	142.054	161.423	201.16	216.442
21PHAS_8061	Ttu_3A	6160367	6161284	21	1280.6	premeiotic			118.733	95.4137	107.152	57.8086	48.776	51.3641	44.8449	57.6224	66.536	648.251			111.255	128.367	103.819	52.8109	41.4719	49.4106	50.0675	42.2899	45.744	625.236			134.952	108.473	134.16	61.2225	53.2068	53.8648	42.2089	40.3396	38.2747	666.702			161.465	153.077	170.622	132.384	136.863
21PHAS_8062	Ttu_3A	6177197	6177566	21	135.1	premeiotic			4.99525	5.40806	2.66129	2.41571	2.814	1.78062	1.73035	0.93695	2.48733	25.2296			6.1026	0	4.75664	5.18557	4.57891	3.76461	0.848602	0.674839	1.98887	27.9006			8.91529	5.64653	6.49315	6.3193	3.4401	5.05415	3.47603	4.56331	4.44606	48.3539			16.8421	18.5396	19.0553	24.648	26.3198
21PHAS_8063	Ttu_3A	6182955	6183585	21	998.5	premeiotic			47.0706	56.7846	59.2488	42.6402	33.9123	38.8998	20.62	20.8471	22.3859	342.409			47.4125	71.8384	63.0771	36.9813	31.1366	27.9993	24.1003	16.871	26.7733	346.19			73.6949	49.6301	71.6156	43.08	36.4077	41.2641	16.8836	18.0707	17.3976	368.044			64.8056	70.6511	87.8298	85.8706	90.1067
21PHAS_8064	Ttu_3A	6184014	6185202	21	2145.2	premeiotic			119.886	130.952	139.928	94.7747	63.4954	84.6481	45.5659	50.5953	55.9648	785.81			145.524	137.788	136.288	80.9221	64.8243	60.7044	54.9894	44.5393	51.8636	777.443			163.351	119.766	155.263	100.497	79.4089	104.476	34.7603	37.054	34.022	828.598			206.499	206.441	236.111	192.811	193.838
21PHAS_8065	Ttu_3A	6187001	6188503	21	1953.4	premeiotic			114.699	105.071	93.1452	69.1007	50.2191	64.3764	32.5883	34.9014	42.2845	606.385			99.5194	89.5036	99.8893	57.3142	51.4146	44.4695	50.9161	50.3879	36.1057	579.52			127.259	91.8305	127.858	77.6663	58.6536	76.5739	44.5262	45.6331	39.6279	689.628			186.728	163.099	185.954	219.248	207.772
21PHAS_8067	Ttu_3A	6244123	6245103	21	2231.1	premeiotic			107.782	108.934	86.4219	68.876	48.2709	53.0078	26.9646	33.9644	33.5789	567.801			126.277	126.012	124.913	63.8644	52.7883	45.8812	50.4069	38.2408	40.8483	669.232			162.56	133.437	163.093	89.2177	70.4073	78.9971	49.9886	42.8951	40.7877	831.383			253.73	253.292	249.91	210.502	222.635
21PHAS_8068	Ttu_3A	6249595	6251533	21	3018.5	premeiotic			326.613	393.63	388.549	268.032	206.793	264.491	119.827	110.326	117.526	2195.79			363.809	398.055	355.92	219.568	196.174	211.054	125.423	116.297	123.157	2109.46			435.339	391.097	392.931	296.939	288.911	269.047	101.301	104.226	91.8207	2371.61			466.088	495.309	480.107	560.942	505.96
21PHAS_8069	Ttu_3A	6253307	6255984	21	240.8	premeiotic			30.1636	41.7193	36.5577	28.82	25.1095	28.353	15.8615	17.802	18.6549	243.042			39.4322	49.4625	39.7076	28.6571	26.296	25.8817	17.6509	20.92	16.064	264.072			48.5308	40.7145	50.2264	34.3145	29.7568	33.5097	22.3459	17.5231	15.4645	292.386			58.9475	54.3663	60.0133	77.5221	73.0763
21PHAS_8070	Ttu_3A	6284685	6285764	21	2012.9	premeiotic			231.895	254.565	215.004	144.269	123.6	159.571	104.542	98.8482	97.0057	1429.3			202.794	223.759	186.336	150.109	115.323	110.586	112.525	95.1522	96.3837	1292.97			258.831	187.524	255.238	169.466	154.976	168.379	102.791	98.3849	80.2223	1475.81			288.879	245.525	269.403	300.945	280.848
21PHAS_8071	Ttu_3A	6297347	6298350	21	3138.1	premeiotic			319.504	327.96	347.929	132.471	107.87	121.63	67.1953	76.1272	73.9979	1574.68			275.087	315.618	282.089	103.711	104.661	94.8212	86.8968	73.3325	81.0847	1417.3			297.009	251.122	296.011	143.849	130.953	147.194	55.2854	54.7597	51.033	1427.22			344.165	358.266	427.321	296.572	268.772
21PHAS_8072	Ttu_3A	6360684	6361395	21	2562.1	premeiotic			263.596	262.291	268.37	207.751	141.133	186.691	108.003	133.047	142.399	1713.28			247.39	288.531	264.717	173.171	149.011	135.526	142.735	133.393	128.053	1662.53			317.14	233.588	302.695	219.817	205.718	237.614	130.93	102.948	102.453	1852.9			317.072	313.17	315.618	386.219	382.102
21PHAS_8073	Ttu_3A	6378230	6378927	21	3217.2	premeiotic			341.022	300.92	305.768	165.729	130.382	175.734	84.3546	90.1814	97.6275	1691.72			354.89	332.105	367.915	149.972	129.779	138.82	116.089	92.003	92.712	1774.29			407.299	307.588	381.473	208.673	191.9	209.09	79.9486	88.5281	80.9955	1955.49			478.17	488.545	447.91	357.993	383.65
21PHAS_8075	Ttu_3A	6389870	6391832	21	572.7	premeiotic			35.9274	32.8347	34.3167	18.8763	13.2763	15.6147	14.1312	19.9102	18.6549	203.542			26.2881	35.3304	29.7807	17.7401	11.8398	11.7644	18.1601	19.7953	16.5229	187.222			29.9094	25.2608	30.174	18.3464	14.5631	16.7549	17.3801	18.4358	12.3716	183.196			42.8376	39.3341	48.624	52.2777	56.3554
21PHAS_8077	Ttu_3A	6423080	6424337	21	335.9	premeiotic			39.3856	45.5822	47.2029	29.8313	20.2752	27.9421	22.062	22.0183	9.9493	264.249			48.3514	52.9955	47.1527	26.3372	21.5209	20.9407	22.4031	18.2206	16.6759	274.598			70.3877	53.1963	62.6398	37.4402	32.5089	38.2177	17.8767	16.6104	15.2712	344.149			76.1557	71.4027	73.155	64.403	73.6956
21PHAS_8078	Ttu_3A	6444261	6446520	21	169.1	premeiotic			87.9933	73.7814	80.399	36.2919	29.3666	35.8864	22.2062	28.3427	25.4951	419.763			102.336	100.103	83.7581	34.1156	28.7817	26.117	18.1601	19.1204	16.3699	428.862			103.317	87.9671	96.8243	33.7709	32.3369	31.7096	19.3664	20.6261	15.6578	441.576			128.147	129.276	120.684	80.5037	79.2692
21PHAS_8079	Ttu_3A	6446959	6447888	21	5059	premeiotic			564.463	464.321	502.004	308.818	265.165	288.187	196.827	201.444	200.852	2992.08			457.226	453.406	477.318	296.123	256.419	229.877	226.577	175.908	197.969	2770.82			468.484	369.997	454.139	312.228	275.15	330.459	170.656	161.541	143.434	2686.09			681.374	668.931	669.346	506.08	470.661
21PHAS_8138	Ttu_3A	19807373	19808448	21	1000	premeiotic			94.7177	111.638	134.465	39.3818	38.6023	39.0367	21.341	22.0183	20.5204	521.721			81.681	116.59	99.6825	29.0665	28.3238	22.823	19.6876	16.871	18.8178	433.543			106.049	94.5051	106.946	39.071	36.3503	41.1948	20.3596	17.7056	15.6578	477.839			79.0848	74.6597	107.323	59.8311	55.7361
21PHAS_8139	Ttu_3A	19815401	19816431	21	844.2	premeiotic			36.6959	50.604	55.607	25.4493	26.9134	25.0657	17.1593	14.2885	20.5204	272.303			42.7182	74.1938	50.2549	18.2859	20.4089	18.8231	15.9537	12.372	18.8178	271.828			50.8315	46.361	51.5632	26.1606	23.622	25.4092	15.7249	12.9598	15.0779	267.71			62.9749	53.1136	65.489	54.8618	61.6194
21PHAS_8140	Ttu_3A	19821652	19822606	21	357.6	premeiotic			15.7543	30.9032	28.854	12.4157	19.1929	18.0802	11.6799	9.3695	9.9493	156.199			15.9607	31.7973	27.0921	13.5098	12.821	11.5291	13.4079	10.3475	13.6161	150.082			29.1185	22.289	30.8425	17.1233	15.7098	17.2395	8.11073	12.9598	9.85864	163.252			14.6453	19.2913	24.312	14.9081	13.3147
21PHAS_8141	Ttu_3A	19823450	19824297	21	4566.3	premeiotic			690.497	633.516	704.262	255.167	249.869	265.998	120.404	121.335	123.123	3164.17			694.758	657.145	652.279	228.165	224.432	233.877	115.919	101.226	116.272	3024.07			625.724	540.581	671.086	292.523	312.017	307.611	97.3287	107.511	100.326	3054.71			637.438	656.404	612.618	371.907	364.452
21PHAS_8142	Ttu_3A	19855994	19857259	21	285.7	premeiotic			14.9858	20.0871	27.0331	8.37073	10.318	10.6837	7.35399	7.26136	6.21831	112.312			14.5524	27.0866	21.3015	10.3711	9.027	4.47048	9.50434	4.94882	5.96661	107.229			21.3536	18.4255	20.7208	10.804	9.28826	13.4316	7.44863	6.02356	7.15235	114.648			14.2792	21.045	26.2832	15.7032	19.8173
21PHAS_8143	Ttu_3A	19874924	19875513	21	1210.1	premeiotic			95.1019	111.252	122.7	52.303	49.4975	56.843	36.3374	40.0546	33.5789	597.667			98.1111	115.413	122.845	53.0838	47.032	51.9987	43.4484	34.6417	39.0125	605.586			120.788	94.5051	111.243	67.0661	60.947	74.9815	34.0982	37.2366	30.3492	631.214			92.9979	71.9038	78.8497	88.6535	100.015
21PHAS_8144	Ttu_3A	19886875	19888394	21	2427.5	premeiotic			188.283	150.267	198.897	77.1905	68.2575	89.3051	50.7569	53.4061	61.5613	937.923			228.144	196.672	239.279	82.5597	75.2904	60.9397	67.8881	48.8133	63.3379	1062.92			215.98	198.817	233.18	112.388	104.35	103.229	49.9886	49.2837	50.2598	1117.48			259.589	264.566	248.814	180.289	161.015
21PHAS_8145	Ttu_3A	19902122	19903050	21	855.9	premeiotic			64.3619	50.9903	61.3498	25.674	18.5435	23.2851	15.8615	13.1173	18.0331	291.217			53.0457	50.6402	59.5613	28.1112	26.0998	21.176	14.5959	11.9221	16.2169	281.369			53.8512	47.8469	63.0217	29.3542	26.8901	26.1708	9.60045	10.7694	11.5984	279.103			67.0024	66.392	73.155	64.403	53.8783
21PHAS_8146	Ttu_3A	19906497	19907709	21	1722.8	premeiotic			122.576	122.454	151.834	82.0219	61.6194	69.4443	40.3748	48.7214	33.5789	732.624			128.155	148.388	140.838	67.6853	52.9846	51.7634	47.352	37.1161	36.2586	710.54			143.364	113.525	155.645	81.9471	73.6181	79.8279	43.0365	43.6252	27.2563	761.844			128.147	133.034	130.759	146.298	138.411
21PHAS_8147	Ttu_3A	19931191	19931824	21	76.1	premeiotic			5.18738	11.2024	9.38456	3.37076	3.82415	4.65701	2.30713	1.40542	3.10916	44.448			7.5109	7.06607	10.1337	2.1834	2.94359	3.76461	2.37608	3.14925	2.90681	42.0344			5.8956	7.72684	6.20669	2.51413	4.18545	3.60022	1.48973	1.64279	1.15984	34.4213			4.75973	4.50964	7.22788	3.97549	6.50255
21PHAS_8148	Ttu_3A	19941776	19942348	21	2828.4	premeiotic			241.501	236.023	296.944	130.055	115.374	138.615	91.4202	93.9292	80.8381	1424.7			266.637	305.019	291.396	137.281	110.025	112.233	102.681	87.2791	98.2196	1510.77			319.872	296.592	322.175	158.798	141.101	150.586	81.4383	82.6871	75.5829	1628.83			291.808	279.097	305.104	241.511	258.554
21PHAS_8149	Ttu_3A	19949293	19950167	21	523.9	premeiotic			30.3558	29.7443	33.056	17.0224	18.2549	18.6281	11.3915	13.1173	11.8148	183.385			35.2073	32.975	39.7076	14.7379	14.6525	6.58807	12.2199	7.64817	9.63837	173.375			42.3476	40.4173	39.9138	14.4732	14.1617	13.2239	14.4007	10.2218	11.985	201.145			35.5149	48.6039	56.947	44.7243	44.5889
21PHAS_8150	Ttu_3A	19956856	19957821	21	966.8	premeiotic			92.7964	111.638	101.129	50.4491	50.7242	51.3641	31.7231	32.559	23.6296	546.012			102.805	127.189	114.573	44.8961	43.1072	49.8811	34.4532	37.791	29.6801	584.376			119.206	100.152	117.45	59.9314	60.087	61.9653	29.1324	29.2052	27.8362	604.965			124.119	108.983	137.768	124.632	123.858
21PHAS_8151	Ttu_3A	19959596	19960497	21	516.6	premeiotic			46.4943	50.2177	50.0043	22.6965	19.698	22.3263	8.21917	3.7478	4.35282	227.757			28.1659	38.8634	44.2574	17.0578	13.9984	16.4702	7.63741	7.19828	10.0973	183.746			47.668	36.2567	42.301	20.113	20.6979	20.0089	4.80023	4.38077	3.67283	199.899			47.5973	45.0964	51.6903	46.1157	44.5889
21PHAS_8152	Ttu_3A	19983400	19985460	21	1592.1	premeiotic			101.25	123.613	138.667	70.3366	69.412	79.5801	42.9704	34.1987	60.3176	720.345			105.622	129.545	109.816	63.455	62.5349	67.5278	60.2507	40.9402	50.4867	690.178			142.069	103.718	129.481	87.2471	84.1677	82.8743	31.6153	36.689	22.6169	720.479			89.3365	107.981	123.969	114.097	121.691
21PHAS_8153	Ttu_3A	19998967	19999810	21	826.8	premeiotic			56.4848	67.9871	73.8158	35.2807	33.5515	39.3107	24.2249	26.2346	29.8479	386.738			70.8841	78.9045	64.5248	36.9813	30.2862	32.7051	30.7194	22.2697	30.598	397.873			68.8059	60.0316	64.9315	41.4492	40.7078	36.7638	24.6632	21.9039	17.011	376.268			74.6912	71.1522	77.5355	64.2042	61.6194
21PHAS_8154	Ttu_3A	20008238	20009693	21	3234.9	premeiotic			301.636	346.116	343.447	176.122	143.081	184.363	116.366	119.227	120.013	1850.37			289.639	348.593	278.367	163.482	135.994	136.938	134.758	112.248	120.709	1720.73			342.232	257.066	344.423	169.534	169.425	170.941	108.75	96.1945	87.1813	1745.75			314.142	334.465	342.777	322.412	314.29
21PHAS_8155	Ttu_3A	20014345	20015416	21	83.4	premeiotic			4.22675	3.8629	8.96435	4.88761	5.26723	5.75278	1.44196	1.17119	2.48733	38.0621			3.28602	3.53304	4.75664	6.00434	2.28946	5.17634	4.92189	4.94882	5.20166	40.1182			3.09159	3.26905	6.30217	2.71798	5.44682	5.95421	3.47603	4.92837	1.93307	37.1193			5.12587	7.015	7.22788	6.95711	10.8376
21PHAS_8192	Ttu_3A	23455476	23457331	21	1511.2	premeiotic			92.0279	74.1677	83.0603	59.7749	49.9305	49.8574	33.1651	36.7753	32.3352	511.094			95.2945	101.28	73.4176	50.0817	47.7515	37.8814	35.6413	7.64817	24.9374	473.934			95.9113	69.5415	99.7844	43.7595	40.7078	47.2875	34.2637	22.8165	8.5055	462.578			260.321	246.778	228.445	227.994	237.498
21PHAS_8195	Ttu_3A	23523769	23525712	21	232.8	premeiotic			17.0991	18.5419	24.3718	8.70781	10.4623	8.21826	5.47944	11.9461	7.46198	112.289			23.4716	8.24375	26.4717	11.5993	4.77515	1.88231	8.48602	6.74839	6.88455	98.5627			20.4908	20.5058	24.5403	7.81419	9.63227	9.13902	10.2626	12.5947	16.8177	131.797			31.4875	29.3127	31.7589	13.7154	18.5787
21PHAS_8198	Ttu_3A	23562708	23563651	21	72	premeiotic			5.57163	5.79435	5.32258	2.13482	2.59754	2.46548	2.73972	3.51356	5.59648	35.7362			8.44976	9.42143	7.03155	1.77401	2.09322	4.23519	2.37608	0.674839	1.68289	37.739			7.54924	3.86342	7.639	4.07697	1.54804	3.46175	3.80708	2.37292	3.28621	37.6046			7.6888	8.76875	8.76107	8.34853	5.26397
21PHAS_8202	Ttu_3A	23679597	23680304	21	44.1	premeiotic			6.9165	6.56693	6.44313	3.76402	3.60769	2.19154	2.01874	0.93695	1.86549	34.311			2.81659	11.7768	4.75664	2.59278	2.4857	0.941153	1.6972	3.14925	1.37691	31.593			6.03939	4.45779	4.10596	2.44618	2.92408	2.90787	2.15183	1.27773	1.35315	27.664			8.05493	5.26125	5.91372	2.98162	4.33503
21PHAS_8203	Ttu_3A	23688227	23689841	21	3677.5	premeiotic			227.86	281.219	268.37	229.324	178.653	212.853	159.192	200.507	198.986	1956.97			235.654	217.871	259.754	206.877	183.941	188.231	198.573	158.587	167.065	1816.55			296.146	259.146	274.813	226.612	222.574	220.167	156.421	151.137	136.668	1943.68			249.703	242.268	263.708	316.648	326.056
21PHAS_8204	Ttu_3A	23693452	23695015	21	4267	premeiotic			346.594	396.334	366.978	231.965	214.08	262.025	173.756	156.471	152.349	2300.55			318.744	325.039	308.561	215.474	204.743	204.466	191.784	160.387	181.905	2111.1			379.691	316.503	375.552	268.74	231.69	267.247	129.606	129.415	117.724	2216.17			358.811	365.281	366.213	362.167	340.3
21PHAS_8205	Ttu_3A	23695632	23697303	21	189.9	premeiotic			10.5669	13.9064	12.326	7.9213	6.34954	6.98552	7.35399	8.66678	4.35282	78.4293			8.91919	4.71071	10.3405	7.77835	6.018	5.64692	6.61909	8.09806	7.34352	65.4744			14.1638	11.2931	13.9412	7.47444	7.62555	5.46956	4.46918	5.47597	7.34566	77.2584			14.2792	16.7859	17.5221	19.2811	20.7462
21PHAS_8207	Ttu_3A	23808570	23809346	21	2069.3	premeiotic			212.682	219.413	223.268	107.64	90.048	103.139	70.2234	68.8658	80.2162	1175.5			173.69	252.023	175.375	85.016	84.1866	82.5862	75.0164	59.3858	64.4088	1051.69			245.027	174.745	238.337	108.244	98.0427	113.13	52.4714	47.0933	54.3192	1131.41			216.019	232.247	236.111	186.649	196.005
21PHAS_8210	Ttu_3A	23887021	23887866	21	2468.7	premeiotic			157.735	166.105	186.15	114.213	89.9037	113.412	74.1167	78.4695	82.7036	1062.81			167.587	179.007	180.545	100.846	84.7099	87.9978	78.92	75.357	71.2934	1026.26			212.889	182.175	194.413	123.872	122.295	114.515	68.0308	72.1002	65.531	1155.82			175.744	199.426	201.724	216.267	225.112
21PHAS_8211	Ttu_3A	23896181	23897186	21	1723.9	premeiotic			185.209	172.672	188.111	104.662	90.4809	110.536	107.282	103.064	122.501	1184.52			244.104	215.515	227.698	109.033	99.1662	94.1153	128.478	108.874	120.403	1347.39			238.268	251.717	229.17	136.646	141.847	116.453	121.661	99.6626	113.471	1448.9			278.261	271.581	254.29	261.786	249.884
21PHAS_8212	Ttu_3A	23912917	23914094	21	1736.1	premeiotic			210.569	242.204	237.415	152.19	117.539	139.847	106.705	121.803	117.526	1445.8			207.958	233.18	195.642	152.974	121.995	117.174	130.854	136.542	125.299	1421.62			260.197	183.661	244.352	171.98	161.627	171.703	109.247	106.234	99.1664	1508.17			232.495	222.726	234.578	252.046	259.173
21PHAS_8214	Ttu_3A	23959710	23960968	21	3440.5	premeiotic			345.825	336.072	363.056	202.358	153.183	189.568	151.982	174.741	186.549	2103.34			324.377	418.076	357.988	187.499	155.029	155.996	186.353	157.012	171.349	2113.68			384.076	341.764	386.342	238.367	195.168	225.498	158.573	153.145	161.991	2244.92			407.506	389.333	374.098	318.039	308.407
21PHAS_8215	Ttu_3A	23962253	23963385	21	93.3	premeiotic			13.833	14.679	12.7462	7.58422	6.27739	7.39643	6.48881	3.7478	6.84015	79.593			15.4912	21.1982	16.338	6.55019	7.26085	4.70577	4.92189	8.54795	7.49651	92.5106			13.5886	18.7227	14.2276	8.08599	7.85489	10.1083	7.11758	5.47597	5.21928	90.401			15.0115	13.5289	10.2943	11.1314	12.6955
21PHAS_8219	Ttu_3A	24242063	24243683	21	3361.6	premeiotic			277.044	264.222	289.521	168.145	128.867	140.532	101.37	132.578	109.442	1611.72			254.432	268.511	254.79	147.106	122.846	111.997	144.771	106.849	116.272	1527.58			313.833	222.89	304.605	174.29	148.841	170.872	109.412	94.7342	92.7872	1632.26			339.406	325.697	339.711	335.333	305.929
21PHAS_8220	Ttu_3A	24288803	24289396	21	623.3	premeiotic			60.5194	49.4451	56.8676	32.247	24.7488	30.2706	21.1968	29.0454	21.7641	326.105			63.8426	67.1277	56.666	26.6101	27.6697	22.5877	31.7377	28.5682	26.6203	351.43			57.0866	46.361	57.579	33.8388	28.5528	28.2479	35.2568	23.3641	24.9366	335.224			68.4669	69.6489	62.4226	56.452	52.0204
21PHAS_8221	Ttu_3A	24421898	24422856	21	276.5	premeiotic			6.9165	17.7693	15.5475	8.76399	7.35969	7.5334	4.61427	5.85594	6.84015	81.2008			9.85805	15.3098	11.3746	7.64189	7.65333	7.76452	7.29797	4.94882	6.88455	78.7335			13.7324	11.8874	15.9464	9.58088	9.97628	12.6008	4.6347	4.74584	6.76574	89.8705			17.5744	22.5482	24.312	31.4064	33.132
21PHAS_8222	Ttu_3A	24431010	24431590	21	355	premeiotic			25.3605	22.0185	27.1732	19.8875	16.1625	18.4911	9.94952	6.32441	5.59648	150.964			22.0633	30.6196	28.9534	19.2412	16.157	10.3527	11.7107	6.97333	8.10847	154.18			32.0663	23.1805	23.8719	22.9669	15.2511	19.1781	9.2694	8.39648	6.95904	161.14			31.4875	46.3491	37.4536	40.1525	32.5127
21PHAS_8223	Ttu_3A	24434410	24435094	21	225.6	premeiotic			12.8724	13.5202	19.4695	14.719	10.6066	12.6013	10.6705	10.5407	8.08381	113.084			12.2052	15.3098	14.8903	13.7827	9.35406	11.9997	10.8621	7.64817	8.56744	104.62			16.6802	14.2649	16.2329	13.5899	11.5243	10.8699	7.44863	7.48382	4.44606	102.541			15.0115	15.5332	19.0553	16.4983	20.1269
21PHAS_8226	Ttu_3A	24502628	24503553	21	694.9	premeiotic			52.258	52.1492	50.4245	45.1683	34.706	37.2561	20.3316	20.8471	14.924	328.065			50.6986	51.8179	50.6685	42.7127	36.8275	35.7638	21.215	20.2452	22.4895	332.439			63.126	44.8751	55.5737	46.7492	37.2104	46.8721	15.5594	17.5231	16.4311	343.92			52.3571	51.6104	54.5377	61.6201	56.0458
21PHAS_8229	Ttu_3A	24555930	24556804	21	1611.8	premeiotic			112.009	116.273	113.175	92.3028	60.1763	78.7583	53.7851	53.1719	39.1754	718.827			82.1504	124.834	93.8918	82.9691	69.5341	59.7632	49.8978	45.6641	55.9944	664.699			102.598	82.9149	106.087	78.2099	64.7885	74.5661	40.5536	40.5222	29.9625	620.202			217.117	205.94	210.704	246.48	216.442
21PHAS_8230	Ttu_3A	24603458	24603945	21	90.2	premeiotic			9.222	11.5887	14.7071	7.19097	7.93692	10.9577	5.04686	8.43255	11.193	86.2758			15.0218	12.9545	13.2359	8.18774	7.5225	10.3527	7.80714	6.74839	7.95548	89.786			13.301	12.4818	13.7502	7.88214	7.16687	8.23896	5.13128	6.02356	6.37912	80.355			9.8856	17.0364	17.9602	25.2444	21.3655
21PHAS_8231	Ttu_3A	24611927	24614387	21	955.4	premeiotic			46.11	49.0588	53.506	44.9435	29.1502	40.8173	25.0901	32.0905	39.1754	359.942			54.9234	52.9955	48.6004	39.9835	32.9682	26.8229	29.1919	33.9669	26.4673	345.92			53.8512	49.9272	57.579	46.4095	38.1851	46.9413	26.484	30.4829	30.7358	380.596			85.6752	81.4241	87.3917	104.555	102.493
21PHAS_8233	Ttu_3A	24659629	24661248	21	1540.9	premeiotic			103.171	108.934	115.276	68.0333	51.7343	61.226	31.7231	37.7122	45.3937	623.204			119.705	155.454	111.264	54.8578	46.3778	48.4694	46.3337	42.9647	31.21	656.636			139.913	114.714	136.261	75.7637	63.9284	89.1054	39.2294	27.9274	30.9291	717.771			140.595	141.052	161.423	167.964	153.894
21PHAS_8234	Ttu_3A	24747774	24748193	21	51.9	premeiotic			2.88188	8.49838	4.90238	5.39322	1.58738	4.52004	2.59553	2.34237	0.621831	33.343			1.40829	1.17768	4.34301	2.72925	2.0278	1.64702	1.86692	1.57462	1.07093	17.8455			4.88903	6.24091	5.82474	2.78593	3.15342	4.3618	1.65525	1.82532	1.15984	31.8962			2.56293	2.50536	4.38054	4.57181	4.95432
21PHAS_8235	Ttu_3A	24756621	24757457	21	146.6	premeiotic			11.5275	4.24919	6.5832	4.55053	5.41154	11.7795	2.30713	2.57661	0	48.9852			11.2663	9.42143	16.1312	3.13863	4.38267	0.470577	0.678881	2.9243	3.0598	51.4738			12.4383	3.86342	18.6201	6.3193	10.435	10.8007	0.99315	6.2061	0.966534	70.6424			15.0115	3.5075	16.427	5.76446	3.09645
21PHAS_8236	Ttu_3A	24767218	24768113	21	163	premeiotic			8.26138	12.3613	14.1469	7.24714	8.29769	2.32851	5.47944	4.91899	3.73099	66.7723			11.2663	9.42143	1.86129	6.1408	7.58791	11.0586	3.73385	4.49892	2.75382	58.3229			14.1638	20.803	11.4585	10.8719	6.0775	7.61585	3.80708	0.547597	2.8996	78.2449			5.492	26.3063	13.7987	24.648	24.462
21PHAS_8237	Ttu_3A	24789942	24791212	21	3607	premeiotic			366.575	453.505	415.162	241.684	209.463	245.863	144.628	127.191	127.475	2331.54			327.193	378.035	379.29	197.052	210.826	200.936	148.505	127.544	145.494	2114.88			415.064	357.218	412.888	282.466	269.99	303.111	108.253	102.948	96.0735	2348.01			444.852	434.68	443.529	408.482	438.458
21PHAS_8238	Ttu_3A	24811003	24811777	21	181.8	premeiotic			7.87713	10.8161	13.3065	7.13479	6.92677	5.47884	5.76784	3.27932	8.70564	69.2929			6.57204	1.17768	10.5473	4.77618	4.25185	4.47048	4.41273	3.37419	4.5897	44.1722			12.2945	8.02402	9.73972	8.22189	5.79083	5.95421	4.13813	4.19824	3.09291	61.4544			10.984	11.2741	14.2367	12.1252	16.7208
21PHAS_8240	Ttu_3A	24825132	24826408	21	2817.3	premeiotic			183.864	215.936	214.584	155.561	118.404	134.779	66.4743	57.8566	50.3683	1197.83			185.425	228.47	180.959	116.266	118.398	111.527	75.6953	68.3836	64.2558	1149.38			236.183	173.259	220.576	152.954	137.26	154.671	51.6438	70.8225	55.8657	1253.24			263.982	257.801	283.202	310.088	317.386
21PHAS_8241	Ttu_3A	24831376	24832732	21	1558.9	premeiotic			121.231	95.7999	125.781	69.6625	64.5777	67.5267	56.669	64.6495	57.2085	723.106			112.194	130.722	113.952	66.3207	67.3754	68.2336	71.2825	53.9871	59.2071	743.275			129.991	90.6417	119.741	84.733	75.3381	88.2746	60.9132	53.1169	56.059	758.809			135.469	135.289	142.805	146.497	137.173
21PHAS_8242	Ttu_3A	24839088	24840472	21	1876.4	premeiotic			117.196	133.27	121.719	75.6175	65.0828	76.0189	49.1708	52.2349	57.2085	747.519			144.115	128.367	137.322	78.3294	69.7303	75.5276	66.7001	62.0851	64.7148	826.892			156.593	132.248	150.87	101.992	85.9451	102.814	55.9475	47.4584	49.0999	882.968			163.295	175.876	167.556	160.014	165.351
21PHAS_8243	Ttu_3A	24842659	24843911	21	1808	premeiotic			105.861	159.152	158.557	97.3027	94.0886	110.946	59.9855	71.2082	81.4599	938.561			106.091	131.9	138.976	92.5214	83.8595	95.9977	63.3057	63.8847	63.6439	840.181			136.461	146.81	140.653	121.426	130.896	110.638	61.5753	66.6243	55.8657	970.949			114.966	126.521	153.538	169.753	168.137
21PHAS_8244	Ttu_3A	24845701	24849364	21	928.9	premeiotic			52.6423	50.9903	52.9457	30.2807	22.4398	26.7093	20.4758	24.5949	21.7641	302.843			50.6986	55.3509	56.2524	29.4759	26.4923	17.1761	21.5545	24.2942	20.9596	302.254			60.9691	49.9272	60.0616	40.7017	39.3318	46.7336	32.6084	33.951	29.9625	394.247			77.6203	69.3984	71.1837	83.2865	73.0763
21PHAS_8247	Ttu_3A	24955752	24956899	21	2404.6	premeiotic			117.004	162.628	166.821	96.9657	85.9352	93.0033	62.2926	65.3522	59.074	909.076			81.681	121.301	104.439	75.4637	72.6739	65.1749	73.8283	65.0094	55.2294	714.801			126.755	97.1798	125.471	89.2177	77.4595	89.7978	57.6027	60.0531	56.4456	779.982			137.3	137.544	156.823	179.493	194.457
21PHAS_8249	Ttu_3A	24981140	24981686	21	830.6	premeiotic			104.708	113.569	112.895	46.2918	42.4265	48.0768	39.9423	45.6763	37.3099	590.896			101.397	101.28	108.369	40.2564	36.6967	37.6461	42.4301	35.5415	34.4228	538.04			106.408	110.256	119.932	47.4287	48.2187	47.6337	34.9258	37.9667	36.535	589.305			107.277	108.231	110.609	83.0878	82.3656
21PHAS_8250	Ttu_3A	25008718	25011114	21	505.9	premeiotic			116.62	129.407	153.094	82.5276	85.8631	79.7171	41.961	42.397	68.4015	799.989			43.6571	84.7929	106.094	87.3359	72.5431	64.7043	65.6818	54.437	33.5048	612.75			132.291	100.449	115.349	98.255	89.2132	105.029	48.3333	18.8008	42.1409	749.862			102.151	91.195	145.653	155.64	131.599
21PHAS_8251	Ttu_3A	25052381	25054888	21	343.9	premeiotic			54.9478	69.5322	72.6953	39.9997	25.6868	33.01	43.403	55.9827	35.4444	430.702			78.8644	111.879	82.9309	36.9813	40.3598	36.705	74.1678	48.8133	43.7552	554.457			80.8847	45.1723	78.2997	50.8262	42.8865	47.0106	47.8367	54.2121	41.3676	488.496			62.6088	57.8738	71.4027	68.1797	56.6651
21PHAS_8252	Ttu_3A	25117133	25119200	21	278.2	premeiotic			61.48	94.2548	77.7377	50.3929	47.838	61.6369	45.2775	39.8204	47.881	526.319			87.3142	122.479	95.5463	49.9452	55.7973	48.7047	40.9026	39.8155	64.8678	605.372			97.5649	76.9712	93.9597	65.0956	75.5674	66.3964	38.5673	48.1885	32.4755	594.787			82.7461	75.6618	82.5731	108.531	100.944
21PHAS_8254	Ttu_3A	25264938	25265770	21	65.4	premeiotic			174.257	188.896	193.714	95.9544	80.4515	90.2639	55.0828	47.0817	55.9648	981.667			141.768	158.987	174.548	81.6045	73.1972	69.6454	46.5034	36.8912	59.0542	842.198			139.337	101.34	133.587	89.2856	81.0716	93.7442	29.629	30.1178	27.6429	725.756			168.787	139.799	146.31	99.9836	92.5839
21PHAS_8255	Ttu_3A	25270392	25271148	21	140.3	premeiotic			12.4881	20.0871	12.8863	9.21342	6.49385	7.25946	8.94014	8.90102	6.84015	93.1095			4.22488	16.4875	16.9584	7.64189	7.06461	5.41163	8.48602	8.09806	5.04867	79.4217			12.5102	8.61839	10.9811	8.22189	6.82286	7.40814	10.4281	7.66635	7.92558	80.5825			16.1099	14.03	10.7323	13.5167	7.74113
21PHAS_8258	Ttu_3A	25278123	25280901	21	120.1	premeiotic			16.7149	19.7008	20.1698	17.0224	12.0497	12.7383	15.2848	19.4417	14.924	148.046			22.0633	21.1982	15.0971	15.0109	11.3165	7.29394	19.1784	22.2697	22.0306	155.459			21.8568	13.9677	20.6253	16.5797	16.1111	14.8163	20.8562	14.7851	13.1449	152.743			26.7277	30.8159	27.8164	38.3635	29.7259
21PHAS_8259	Ttu_3A	25284515	25285971	21	5192.5	premeiotic			529.881	599.909	573.999	454.66	374.911	432.143	313.482	341.987	346.982	3967.95			565.664	643.013	575.139	461.516	411.971	420.931	403.256	382.184	397.927	4261.6			645.783	528.694	633.082	554.06	528.112	547.718	323.601	340.788	311.224	4413.06			662.701	668.68	672.85	916.152	843.473
21PHAS_8260	Ttu_3A	25307502	25308533	21	603.7	premeiotic			61.0958	75.7129	65.832	41.5166	34.1288	37.1191	26.8204	28.3427	35.4444	406.013			45.0654	48.2848	64.1112	48.717	43.3688	43.5283	42.0906	40.0404	48.9568	424.163			95.2642	66.2725	83.838	57.893	49.8814	51.3031	35.7534	35.5938	28.4161	504.215			105.813	91.195	98.343	111.314	97.2286
21PHAS_8261	Ttu_3A	25311196	25311895	21	1221.8	premeiotic			72.239	84.9838	81.6596	52.303	46.6835	56.1581	36.7699	39.3519	31.7134	501.862			67.5981	67.1277	73.004	64.1373	50.368	51.0576	62.1176	41.84	49.5688	526.819			84.4796	63.0034	80.8779	60.2712	57.6789	57.8112	45.3539	41.4348	37.1149	528.026			113.501	99.7132	105.79	122.445	118.594
21PHAS_8263	Ttu_3A	25542844	25543736	21	1669.5	premeiotic			75.6973	76.4854	89.9236	42.584	36.2212	47.255	32.4441	41.2258	40.419	482.255			98.5805	107.169	82.5173	58.9517	50.1064	49.8811	62.1176	62.9849	46.05	618.358			91.6693	81.7262	95.0101	66.3867	52.8628	62.1038	48.9954	42.1649	47.5535	588.473			166.591	170.615	176.317	219.646	202.198
21PHAS_8265	Ttu_3A	26115770	26117532	21	515.6	premeiotic			22.2865	37.4701	35.1571	18.0336	19.5537	19.5868	14.4196	17.802	19.2768	203.586			28.1659	47.1071	33.5033	16.6484	20.8013	16.9408	17.6509	12.372	18.3588	211.549			37.3867	39.8229	39.0544	21.6759	25.2274	22.5706	14.4007	14.2375	13.7248	228.101			49.0619	50.3577	53.4425	64.0054	61.929
21PHAS_8267	Ttu_3A	26475921	26476887	21	5030.3	premeiotic			279.542	376.247	366.278	320.447	276.71	316.951	213.842	246.184	240.649	2636.85			247.39	362.725	298.427	321.232	265.577	286.581	224.37	223.596	213.574	2443.47			367.396	286.784	358.174	323.236	308.921	315.158	190.188	175.596	164.311	2489.76			346.362	361.774	371.469	602.684	551.168
21PHAS_8268	Ttu_3A	26501419	26502484	21	1751.5	premeiotic			205.19	218.64	221.027	129.213	113.137	131.629	70.3676	63.9468	74.6198	1227.77			204.203	223.759	187.784	130.458	120.36	120.938	66.3606	59.6107	73.7412	1187.21			216.555	183.364	212.364	151.188	139.267	149.478	57.1061	49.8313	42.1409	1201.29			242.014	228.489	205.447	232.765	204.985
21PHAS_8271	Ttu_3A	26611495	26612540	21	718	premeiotic			66.091	58.3298	71.4347	35.6177	28.2122	37.53	18.1687	25.2976	22.3859	363.068			43.6571	51.8179	46.7391	36.5719	28.5855	31.2934	23.082	26.3187	22.9485	311.014			57.7337	44.2807	56.8151	47.1569	35.089	38.5639	21.5183	19.7135	19.1374	340.008			54.5539	58.3748	56.7279	60.0299	60.3808
21PHAS_8272	Ttu_3A	26612633	26613602	21	441.2	premeiotic			28.4345	32.4484	36.6978	22.0785	23.0892	31.2294	19.1781	21.7841	15.5458	230.486			27.227	42.3964	28.333	23.4715	25.5111	31.7639	21.7242	15.7462	17.5939	233.767			31.7787	32.6905	29.3147	33.7029	36.8664	31.5712	15.5594	19.896	18.7508	250.13			20.1373	19.0407	28.2545	39.9537	33.4417
21PHAS_8273	Ttu_3A	26642169	26643083	21	1633.7	premeiotic			139.867	152.971	155.616	118.426	99.9331	120.808	74.1167	75.4244	102.602	1039.76			140.829	155.454	137.529	95.3872	86.0181	93.1742	86.3876	71.3079	74.6591	940.746			163.711	166.721	160.896	124.28	129.29	122.615	73.4931	77.0286	67.6574	1085.69			115.332	115.748	116.522	133.974	119.833
21PHAS_8274	Ttu_3A	26731585	26732290	21	63.7	premeiotic			4.22675	3.47661	6.16299	3.8202	2.66969	3.01336	3.89329	2.34237	4.35282	33.9581			5.16374	4.71071	5.9975	3.13863	2.94359	0.941153	3.05497	1.79957	2.90681	30.6567			7.90873	3.86342	6.97059	5.23211	2.98142	2.70016	2.15183	1.64279	1.93307	35.3841			9.8856	11.5246	11.8274	6.55956	7.43148
21PHAS_8275	Ttu_3A	26734345	26734785	21	378.3	premeiotic			64.7461	65.6693	70.4542	52.3592	47.1165	54.2405	36.4816	53.1719	49.7465	493.986			47.882	51.8179	68.2474	43.2586	37.6779	39.0579	39.5448	35.9914	38.2475	401.725			84.1201	74.2965	78.3952	52.5929	55.7869	52.2724	37.0776	38.1492	32.8621	505.553			70.6637	65.6404	68.3364	89.8461	98.1575
21PHAS_8276	Ttu_3A	26736939	26737805	21	191.1	premeiotic			19.981	25.4951	23.9516	9.94376	8.442	11.7795	5.62364	10.5407	5.59648	121.354			17.8384	20.0205	14.2699	7.91481	7.45709	8.94096	7.80714	7.19828	4.89568	96.3428			20.2751	14.2649	19.8614	11.7553	9.40293	9.06978	4.96575	4.74584	4.44606	98.787			19.4051	27.0579	21.0266	32.2015	34.061
21PHAS_8277	Ttu_3A	26740578	26742632	21	2982.1	premeiotic			273.586	220.572	237.275	168.314	143.875	150.531	131.795	147.335	137.425	1610.71			257.718	262.622	233.902	170.987	143.451	123.526	166.835	149.364	127.135	1635.54			266.093	214.568	259.344	182.105	157.9	186.934	151.455	117.551	119.27	1655.22			330.618	296.885	286.487	326.388	309.336
21PHAS_8278	Ttu_3A	26742740	26746616	21	2793.5	premeiotic			242.654	214.391	245.119	191.965	173.314	181.624	147.224	165.372	164.785	1726.45			280.25	281.465	257.479	201.009	200.229	181.407	195.857	174.333	164.923	1936.95			290.538	255.283	291.046	248.559	212.082	236.437	167.677	145.296	137.441	1984.36			329.52	337.722	302.476	381.846	356.711
21PHAS_8286	Ttu_3A	28939546	28940490	21	241.6	premeiotic			28.8188	27.0403	27.5934	14.0449	12.2662	11.9165	8.21917	5.6217	16.7894	152.31			23.4716	48.2848	24.6104	8.3242	9.5503	6.35279	7.80714	6.52344	7.34352	142.268			21.2817	15.4537	22.0576	12.2309	9.74694	13.847	5.9589	3.65064	4.44606	108.673			21.6019	25.0536	17.9602	13.5167	11.7665
21PHAS_8287	Ttu_3A	28951362	28953196	21	453.1	premeiotic			48.0313	32.0621	41.3201	21.8538	19.2651	27.6681	20.7642	22.721	27.3606	261.046			44.1265	29.442	43.0165	24.5632	17.7923	13.6467	22.0636	22.4946	23.5605	240.706			38.4652	40.1201	38.004	26.3644	23.45	26.2401	16.718	14.9676	16.2378	240.567			64.0733	64.6382	53.8806	31.2076	50.4722
21PHAS_8288	Ttu_3A	28954922	28955912	21	786	premeiotic			69.7414	83.825	85.3014	49.5502	37.2314	45.0634	41.0958	38.8834	20.5204	471.213			64.7815	32.975	70.3155	37.2542	32.0524	23.9994	37.8476	33.7419	34.4228	367.39			65.7143	50.5216	60.73	39.7505	38.1277	48.9491	23.6701	27.1973	21.2637	375.924			65.904	50.3577	49.062	41.9414	42.4214
21PHAS_8292	Ttu_3A	29050637	29051566	21	145.2	premeiotic			16.1385	19.7008	21.5705	10.1123	11.8332	12.1904	7.93077	5.6217	23.0078	128.106			13.6135	30.6196	15.9244	6.68665	6.47589	7.52923	7.12825	4.94882	5.50764	98.434			13.0853	9.80714	13.2728	10.1245	8.71491	12.6008	4.30365	5.6585	3.47952	81.0471			12.4485	12.5268	12.7036	10.3363	5.88326
21PHAS_8293	Ttu_3A	29178453	29180390	21	439.2	premeiotic			26.3211	32.0621	36.4177	14.0449	13.5649	16.9844	13.266	12.1803	18.6549	183.496			33.799	30.6196	35.7782	16.6484	20.0164	17.4113	14.2565	13.0469	11.9332	193.51			32.3539	29.1242	32.5612	22.899	19.2072	20.2859	13.7386	13.3249	12.1783	195.673			34.7827	34.3234	31.5399	28.4248	26.9391
21PHAS_8296	Ttu_3A	29194727	29195444	21	328.3	premeiotic			27.666	34.7661	23.6715	11.2921	7.35969	9.86191	6.05623	10.5407	4.97465	136.189			23.941	24.7313	26.4717	10.3711	7.39167	6.1175	8.82546	6.07355	9.63837	123.562			29.5499	18.1283	27.6914	11.6194	11.1803	11.493	4.6347	4.19824	5.99251	124.488			24.1648	20.0429	16.8651	14.113	13.0051
21PHAS_8297	Ttu_3A	29198815	29200758	21	3461.1	premeiotic			259.561	312.895	328.459	137.359	115.374	131.218	79.0193	82.92	85.1909	1532			284.006	296.775	296.359	123.362	112.837	123.997	88.594	73.7823	88.8872	1488.6			303.623	253.797	303.937	142.762	136.457	148.094	59.7545	69.9099	64.1778	1482.51			202.106	199.928	227.788	155.243	148.32
21PHAS_8298	Ttu_3A	29482317	29484138	21	424.7	premeiotic			45.1494	52.9217	64.8515	12.3595	20.3474	10.4098	4.18168	12.1803	5.59648	227.998			54.9234	21.1982	30.1943	8.87005	18.839	16.2349	6.44937	9.44774	7.95548	174.112			34.1513	24.9636	52.6136	12.9784	14.5057	22.0167	7.44863	7.66635	9.27872	185.623			20.1373	25.3041	21.6837	34.388	17.0305
21PHAS_8299	Ttu_3A	29495241	29496179	21	238.6	premeiotic			19.981	25.4951	28.854	6.68535	6.63815	7.5334	6.48881	6.32441	4.97465	112.975			22.5327	17.6652	28.333	9.27944	7.06461	4.70577	7.46769	3.82408	6.1196	106.992			26.8897	24.9636	28.7417	8.96933	9.17359	7.89279	2.97945	6.02356	2.8996	118.533			12.0824	16.7859	13.1416	12.324	9.90865
21PHAS_8300	Ttu_3A	29498912	29499531	21	179.5	premeiotic			26.5133	47.1274	35.5773	14.3258	14.2865	17.2583	9.51693	6.55865	17.4113	188.575			18.7772	43.5741	29.5739	11.5993	8.11122	13.882	8.82546	11.9221	8.56744	154.833			24.8046	29.1242	29.9831	14.1335	16.2831	13.9855	5.9589	7.48382	7.73227	149.489			15.7437	11.7752	20.1505	15.3056	17.9594
21PHAS_8301	Ttu_3A	29951478	29952336	21	624.4	premeiotic			59.1745	93.4822	106.172	35.8986	44.6632	43.5568	32.2999	27.1715	27.9824	470.401			37.5545	65.95	64.1112	21.1517	27.866	32.9404	23.2517	16.1961	19.8887	308.91			49.5374	45.7666	57.7699	19.9092	31.3049	24.2322	15.3938	16.4279	12.3716	272.714			31.8536	28.3105	43.5863	26.6358	30.6549
21PHAS_8302	Ttu_3A	30042126	30043151	21	224.7	premeiotic			17.2913	27.4266	28.1537	11.7977	13.4928	17.2583	8.36336	8.90102	9.9493	142.634			12.6746	17.6652	24.1968	7.50543	8.50369	10.8233	7.63741	5.8486	7.03754	101.893			12.3664	12.4818	16.7103	6.93085	8.02689	6.71579	4.46918	5.6585	3.86614	77.2258			8.7872	10.773	10.9513	13.1191	12.6955
21PHAS_8303	Ttu_3A	30045442	30046305	21	391.1	premeiotic			23.8235	40.1742	49.3039	22.247	30.5211	34.5167	16.0057	12.1803	14.924	243.696			9.38862	17.6652	29.3671	13.7827	15.5683	21.4112	7.46769	6.74839	8.87342	130.273			16.105	13.3734	21.1027	10.736	11.1803	10.1775	4.80023	6.2061	5.02598	98.7073			8.42107	10.0214	13.3606	16.6971	19.198
21PHAS_8304	Ttu_3A	30316580	30319569	21	2059.3	premeiotic			229.974	228.297	290.221	107.022	112.199	116.699	65.3207	71.4424	65.2923	1286.47			205.611	259.089	245.484	105.895	105.707	107.291	65.1726	56.6864	65.0208	1215.96			139.984	125.412	145.332	76.4432	85.0277	83.5666	41.0502	45.4505	44.0739	786.341			177.575	164.853	184.64	98.791	120.452
21PHAS_8306	Ttu_3A	30323044	30326734	21	4027.9	premeiotic			1201.93	1238.83	1374.49	586.345	605.154	654.721	435.183	384.149	459.533	6940.34			961.395	1059.91	1210.05	571.368	559.478	622.573	395.448	267.461	377.885	6025.57			734.433	686.797	813.553	475.035	494.8	494.476	247.294	288.401	248.592	4483.38			932.908	911.449	908.085	507.471	526.087
21PHAS_8308	Ttu_3A	30336576	30338316	21	1908.3	premeiotic			341.598	386.676	405.217	153.932	154.986	181.076	120.548	120.632	131.206	1995.87			307.947	355.659	380.117	139.601	153.786	169.643	108.112	90.8783	109.082	1814.82			182.692	178.906	229.743	110.35	116.505	116.038	74.1552	87.4329	69.2038	1165.02			271.671	274.337	253.195	151.069	143.675
21PHAS_8309	Ttu_3A	30772154	30773096	21	770.2	premeiotic			63.017	91.1645	90.2038	31.5728	42.8594	42.7349	30.7137	23.658	39.7972	455.721			31.4519	67.1277	75.0721	31.7957	38.7899	41.646	27.4947	17.7707	24.4784	355.627			35.9488	52.8991	51.9452	33.3632	41.7972	29.7018	16.387	19.7135	18.1708	299.927			37.3456	36.8288	42.2722	48.6998	43.66
21PHAS_8319	Ttu_3A	34310687	34312016	21	1148.4	premeiotic			131.606	136.36	147.772	100.617	77.7819	88.8942	68.2047	85.4967	65.9141	902.647			103.275	111.879	124.707	77.5106	82.2896	67.5278	86.2179	65.6843	66.8566	785.948			165.724	149.782	162.711	115.582	101.827	122.2	79.452	71.1876	74.0365	1042.5			209.794	198.174	220.56	228.988	241.214
21PHAS_8320	Ttu_3A	34319396	34320290	21	1462.7	premeiotic			140.828	157.993	125.501	79.1568	60.1763	68.2115	38.7887	54.3431	50.3683	775.366			128.624	144.854	112.712	60.9987	56.5169	50.1164	46.3337	49.7131	43.9081	693.777			134.88	112.931	133.11	70.1239	64.8458	67.8503	39.395	34.6811	32.8621	690.678			140.595	110.737	130.321	98.791	101.564
21PHAS_8321	Ttu_3A	34419954	34421063	21	2800	premeiotic			359.274	368.907	351.571	190.898	175.911	191.896	141.312	148.975	142.399	2071.14			302.783	336.816	322.831	207.013	165.757	165.408	161.065	140.366	131.877	1933.92			368.043	298.672	365.526	224.029	195.512	225.291	145.662	137.629	127.389	2087.75			352.586	347.493	349.567	363.161	339.99
21PHAS_8330	Ttu_3A	39738910	39740513	21	1464.8	premeiotic			123.536	127.089	152.114	68.3142	60.4649	72.3207	57.6784	54.1088	44.15	759.777			105.622	157.809	134.22	59.634	60.3108	61.175	55.3288	53.0873	58.4422	745.629			152.063	108.473	151.252	76.647	74.4781	81.0742	52.968	54.0295	53.7393	804.724			129.245	127.523	127.912	101.773	100.015
21PHAS_8343	Ttu_3A	45587873	45588643	21	1471.3	premeiotic			131.414	111.638	126.762	72.5838	46.3228	59.1715	54.9386	65.3522	87.0564	755.238			150.218	123.656	149.317	54.8578	44.2846	41.4108	63.3057	54.437	73.2822	754.769			145.952	140.866	134.637	89.4895	83.0783	80.3818	62.734	61.6959	59.9251	858.76			115.332	122.011	132.949	118.271	117.975
21PHAS_8344	Ttu_3A	45591445	45592256	21	1253.4	premeiotic			94.3334	94.2548	123.96	54.2131	42.9315	45.3374	27.6856	35.1356	24.2514	542.103			81.681	108.346	110.643	44.8961	31.3983	35.7638	33.9441	31.0426	31.363	509.079			110.506	74.5937	106.182	51.5057	43.5745	49.9184	29.629	24.6419	23.3901	513.942			86.0413	90.9445	103.6	92.6289	101.873
21PHAS_8345	Ttu_3A	45593160	45593800	21	2435.8	premeiotic			138.33	178.466	186.01	100.505	84.2757	92.5924	62.4368	71.9109	64.6705	979.198			155.382	196.672	164.207	79.1481	77.1874	66.3513	70.6037	60.7355	62.4199	932.707			184.848	138.191	176.652	105.05	93.7426	111.676	59.589	51.8392	47.1668	968.755			184.897	196.17	223.407	205.533	204.366
21PHAS_8346	Ttu_3A	45595195	45596490	21	3617.6	premeiotic			232.663	314.44	330.981	209.1	176.344	223.126	123.72	134.921	134.316	1879.61			286.353	321.506	348.062	170.168	149.403	165.643	134.079	124.395	118.414	1818.02			382.998	306.696	371.16	254.267	257.549	246.823	134.406	119.924	124.296	2198.12			370.527	364.279	444.843	499.322	486.143
21PHAS_8432	Ttu_3A	75622791	75624656	21	4494.2	premeiotic			559.468	473.592	511.528	143.932	143.298	169.707	109.733	98.3797	113.795	2323.43			507.455	514.646	526.952	147.516	136.059	140.232	123.217	103.7	110.612	2310.39			534.558	463.016	554.305	221.583	208.47	200.712	103.784	103.131	99.553	2489.11			632.679	567.965	546.91	329.568	325.747
21PHAS_8433	Ttu_3A	75625846	75626871	21	327.4	premeiotic			31.1243	27.8129	32.916	9.94376	11.6168	11.0946	6.20042	5.38746	4.35282	140.449			22.0633	23.5536	30.6079	8.05128	7.58791	7.05865	4.58245	5.17376	3.67176	112.351			27.8243	21.6946	31.6064	12.9104	12.7857	13.2239	5.62785	7.11876	4.25275	137.045			28.9245	26.3063	37.0155	17.6909	16.4112
21PHAS_8557	Ttu_3A	200070714	200071495	21	282.3	premeiotic			33.6219	24.7226	32.4958	9.21342	9.88508	7.67037	5.47944	5.6217	9.9493	138.66			24.4104	14.1321	20.681	8.73359	6.41048	5.64692	5.26133	4.27398	3.82475	93.3746			21.2098	16.9396	20.5298	9.78473	8.88691	10.5237	4.96575	6.2061	4.83267	103.879			23.4325	26.8073	27.1593	15.3056	21.0559
21PHAS_8558	Ttu_3A	200072085	200072925	21	148.6	premeiotic			27.4739	18.9282	18.3489	6.85389	3.46338	3.15033	2.45133	3.98204	2.48733	87.1393			15.9607	14.1321	9.51327	4.23033	3.5323	2.35288	3.22469	3.14925	2.60083	58.6964			16.4645	12.1846	19.4794	5.16416	3.78411	3.11557	1.48973	1.09519	1.73976	64.5171			24.1648	29.5632	20.3695	11.3301	8.05077
21PHAS_8823	Ttu_3A	565460060	565460320	21	106.9	premeiotic			49.5683	35.1524	30.1146	24.2695	20.3474	19.3129	17.1593	13.3515	19.2768	228.553			24.4104	30.6196	23.1627	20.8787	19.2968	19.5289	20.7059	16.646	17.1349	192.384			51.4067	25.558	24.2538	22.1515	21.8446	23.5399	25.8219	10.5869	10.052	215.215			30.3891	24.302	21.6837	34.9843	28.4874
21PHAS_8832	Ttu_3A	569941650	569943203	21	518.4	premeiotic			56.6769	53.308	50.9847	12.3595	11.3282	11.6425	9.08434	5.85594	6.84015	218.08			40.3711	52.9955	41.362	14.0556	10.2698	7.76452	6.78881	8.09806	8.10847	189.814			48.5308	41.0117	42.4919	16.8515	12.7284	15.4394	8.6073	8.57902	11.7917	206.032			77.9864	68.1457	70.7457	36.177	35.9188
21PHAS_8835	Ttu_3A	570318171	570319112	21	1472	premeiotic			93.757	104.685	105.191	53.0334	44.2303	56.569	24.6575	22.2526	23.6296	528.005			100.458	97.7473	105.68	45.4419	46.7703	44.9401	23.2517	26.3187	26.9262	517.535			119.206	100.449	118.214	77.1906	74.8794	66.9502	26.8151	20.4436	25.1299	629.277			121.922	107.981	117.179	99.1885	100.635
21PHAS_8836	Ttu_3A	570365210	570366082	21	1062.5	premeiotic			42.0754	46.7411	51.8252	37.3031	20.5638	28.353	19.3222	17.0993	14.924	278.207			52.5763	54.1732	50.0481	31.2499	31.987	29.8816	24.7792	18.4456	16.064	309.205			63.845	41.606	61.0165	51.8455	44.8933	43.0642	26.153	18.6183	18.9441	369.986			77.6203	99.7132	101.628	118.867	110.853
21PHAS_8837	Ttu_3A	570400992	570402657	21	3082.1	premeiotic			330.839	279.288	282.797	145.561	102.17	117.11	52.3431	47.5502	72.7543	1430.41			278.842	268.511	259.133	126.637	103.549	91.5272	75.1861	62.0851	64.2558	1329.73			291.616	235.371	288.181	143.441	121.435	145.186	63.065	55.6723	53.7393	1397.71			373.09	383.069	378.697	312.672	288.589
21PHAS_8940	Ttu_3A	626546054	626546837	21	1767	premeiotic			176.755	150.267	201.698	69.3816	59.7434	75.334	40.519	33.9644	34.8226	842.485			148.34	184.896	162.139	63.0456	62.3386	78.5863	34.7927	25.4189	44.8261	804.383			236.111	166.127	212.746	107.224	107.618	100.252	25.1598	29.5702	28.4161	1013.22			177.209	171.366	184.64	168.958	163.183
21PHAS_8988	Ttu_3A	637512523	637513665	21	1585.9	premeiotic			151.971	144.859	120.739	55.9547	52.3115	64.2394	36.049	36.0726	43.5282	705.724			153.504	115.413	141.872	55.6766	48.2094	47.7635	42.5998	45.6641	50.6397	701.341			158.678	142.946	152.016	75.5598	67.7126	78.7894	47.1746	48.5536	42.9141	814.344			151.579	149.82	159.671	94.2191	106.208
21PHAS_8989	Ttu_3A	637516722	637517858	21	220.7	premeiotic			29.9715	30.1306	42.5807	17.4718	18.76	18.3541	10.2379	7.96407	18.0331	193.504			36.6156	47.1071	41.7757	13.1004	14.4563	14.8232	11.8804	9.67269	12.2392	201.671			31.9225	27.9355	30.0786	20.9964	19.6085	22.086	5.79338	10.7694	6.95904	176.149			25.9955	26.8073	24.312	27.6297	38.0864
21PHAS_8990	Ttu_3A	637518903	637519846	21	908.2	premeiotic			82.0374	67.9871	71.8549	22.3594	19.9866	25.3396	20.3316	14.5227	14.3021	338.721			95.2945	89.5036	78.1743	22.1069	21.848	24.2347	19.3481	19.5703	19.8887	389.969			83.3292	79.943	80.4005	31.0529	25.342	30.1865	18.0422	18.2532	13.5315	380.081			99.2221	93.1993	104.695	55.4581	52.9493
21PHAS_8991	Ttu_3A	637533992	637535091	21	2009.7	premeiotic			183.672	188.896	209.262	100.056	99.2837	106.563	87.6711	92.9922	100.115	1168.51			199.508	199.028	205.983	100.982	82.6167	86.3508	95.892	75.8069	88.7342	1134.9			209.437	156.023	200.046	137.802	116.39	137.708	92.0319	100.94	86.0215	1236.4			181.236	164.101	180.478	137.552	140.269
21PHAS_8993	Ttu_3A	637691559	637692262	21	244.7	premeiotic			16.1385	21.246	28.7139	10.5617	17.3169	15.7517	12.8334	13.1173	10.5711	146.251			17.369	10.5991	28.333	11.5993	15.1758	8.94096	13.7473	8.54795	10.2503	124.563			26.3145	16.6424	28.0733	22.6951	27.8074	22.3629	9.43493	8.03142	9.47203	170.834			16.476	19.7923	14.8938	21.4677	13.3147
21PHAS_8994	Ttu_3A	637698191	637698780	21	510.4	premeiotic			15.37	24.7226	35.7173	16.7976	24.1715	28.7639	11.5357	16.3966	16.1676	189.643			3.75545	7.06607	18.1993	22.5163	21.063	24.47	15.2748	11.2473	23.4075	147			23.0791	20.803	26.45	35.7414	34.9743	46.6644	16.8836	19.1659	19.3307	243.092			20.1373	15.7838	21.2456	27.4309	23.8427
21PHAS_8995	Ttu_3A	637721648	637722764	21	800.4	premeiotic			52.6423	80.7346	80.6792	54.4379	64.8663	65.4721	53.0641	47.7844	59.6958	559.377			43.6571	75.3714	65.1452	54.1755	45.7237	43.5283	47.0125	43.4146	35.7997	453.828			55.1454	65.6781	64.836	66.4546	56.3029	70.0658	37.7397	45.268	31.509	493			50.8925	60.8802	61.1085	60.2287	53.259
21PHAS_8997	Ttu_3A	637725868	637726840	21	600.4	premeiotic			84.3429	69.9185	77.4576	37.3031	40.1897	40.4064	36.4816	28.577	30.4697	445.147			64.3121	63.5947	56.4592	40.6658	34.6689	33.6462	29.5313	26.3187	29.5271	378.724			61.9757	56.4653	57.388	40.7017	32.3942	47.8414	21.6838	25.737	17.7842	361.971			75.4235	65.6404	61.7656	37.3696	33.4417
21PHAS_8998	Ttu_3A	637741866	637742837	21	1817.5	premeiotic			175.602	173.831	173.964	88.932	89.1822	104.098	90.6992	74.956	84.5691	1055.83			156.79	163.697	174.134	101.937	101.325	95.9977	90.8004	75.8069	98.9846	1059.47			136.821	97.7742	138.361	109.127	95.9213	113.13	66.0445	65.7116	56.4456	879.336			125.218	134.037	118.932	106.941	114.259
21PHAS_8999	Ttu_3A	637746957	637748057	21	662.8	premeiotic			61.2879	54.0806	79.2785	39.8312	28.9337	31.3664	31.4347	31.622	35.4444	393.279			39.9016	29.442	48.1868	34.6614	29.4359	34.1168	29.7011	25.4189	40.8483	311.713			59.603	48.1441	55.0963	41.8569	38.5291	62.7269	35.0913	33.5859	33.8287	408.462			31.8536	38.332	44.6815	37.3696	38.396
21PHAS_9000	Ttu_3A	637750519	637751277	21	688.7	premeiotic			96.831	87.3016	111.214	49.775	48.9203	56.843	46.5753	35.8383	35.4444	568.743			103.744	87.1482	113.125	38.7553	40.4907	31.0581	48.54	38.6907	54.1585	555.711			103.101	70.4331	90.5221	57.4853	58.4816	55.5265	43.6986	24.4593	42.1409	545.848			91.1672	91.4456	95.9337	52.6753	57.9036
21PHAS_9002	Ttu_3A	637777449	637778690	21	663	premeiotic			51.6816	53.308	61.6299	25.1122	22.9449	28.353	33.886	30.6851	19.8986	327.499			57.74	65.95	64.7316	30.5676	31.7907	20.7054	34.2835	35.5415	31.057	372.367			64.6359	44.2807	64.3586	42.8761	35.6623	35.656	31.7808	35.0462	30.3492	384.646			65.904	42.8416	68.1173	47.5071	55.7361
21PHAS_9003	Ttu_3A	637781031	637781900	21	2198.7	premeiotic			258.6	254.951	242.178	116.741	123.383	144.915	100.649	108.92	105.711	1456.05			234.246	247.313	220.046	113.4	103.876	104.703	107.094	87.729	106.022	1324.43			214.398	223.781	216.948	153.906	139.783	141.378	99.315	106.781	86.988	1383.28			258.49	257.05	242.901	165.778	161.325
21PHAS_9038	Ttu_3A	645390420	645391825	21	2857.7	premeiotic			238.427	231.001	259.266	92.4713	82.6162	90.6748	59.9855	55.7485	65.9141	1176.1			241.288	263.8	229.559	82.0138	63.9739	79.5275	64.6634	53.9871	55.8414	1134.65			217.202	162.264	218.666	116.873	91.7932	113.892	63.5616	65.5291	45.6204	1095.4			222.243	235.253	239.396	137.154	132.838
21PHAS_9039	Ttu_3A	645392940	645393472	21	1095.8	premeiotic			131.99	84.2112	139.928	55.0558	57.4345	65.6091	56.669	57.1539	62.805	710.856			135.666	137.788	141.045	58.2694	62.404	63.2926	60.2507	53.3122	54.3115	766.339			135.742	125.71	152.684	81.4714	85.257	78.3048	55.7819	63.8863	51.8062	830.644			149.749	159.842	171.279	122.445	142.127
21PHAS_9067	Ttu_3A	658747833	658748786	21	2217.2	premeiotic			184.44	186.192	193.014	81.4602	68.1854	81.9086	40.9516	44.2709	46.0155	926.438			202.794	243.78	193.574	67.6853	61.5537	64.2337	41.5815	32.6172	36.5646	944.384			212.385	171.476	223.536	86.4997	90.1878	87.513	35.0913	33.7685	30.5425	971.001			201.007	214.208	206.98	145.503	130.67
21PHAS_9068	Ttu_3A	658750429	658751358	21	631.5	premeiotic			75.313	51.3766	66.2522	28.3144	24.3158	26.0245	12.8334	9.83797	9.9493	304.217			63.8426	57.7063	70.1087	30.2946	25.0532	19.0584	13.0685	9.44774	7.49651	296.076			68.5183	48.1441	59.3932	32.0722	22.4753	27.5555	7.9452	9.49168	8.6988	284.294			69.1992	74.9102	72.0598	47.9047	40.5635
21PHAS_9069	Ttu_3A	658884457	658885844	21	1015.4	premeiotic			83.1902	62.1927	85.0213	37.4155	27.4906	34.3797	21.9178	26.9373	23.6296	402.175			98.5805	68.3054	90.1693	30.704	30.0246	26.3523	25.6278	18.8955	25.2434	413.903			91.3098	85.5896	86.5117	44.9146	41.5105	45.7643	28.6358	26.2846	28.996	479.517			157.803	158.589	133.387	99.5861	86.0814
21PHAS_9073	Ttu_3A	661936059	661936630	21	398.8	premeiotic			71.8548	56.3984	70.3141	29.7751	24.5323	28.6269	16.5825	10.5407	11.193	319.818			66.1898	45.9295	60.1818	21.0152	20.9322	21.6465	10.8621	8.09806	9.94435	264.799			74.7015	59.7344	71.3292	34.5863	30.1582	37.3869	8.77283	10.4043	10.4386	337.512			65.5379	69.3984	74.4691	37.7672	42.1117
21PHAS_9074	Ttu_3A	661936942	661938155	21	162.2	premeiotic			75.1209	62.1927	76.3371	28.7077	26.0475	21.3675	17.8803	21.0814	19.8986	348.634			61.4955	90.6813	58.7341	24.0174	19.8201	15.9996	17.1418	21.3699	15.452	324.712			69.5249	62.7062	78.3952	31.9363	25.6287	28.2479	20.5251	23.9117	19.3307	360.207			83.4784	81.9252	80.6019	42.5378	46.1371
21PHAS_9075	Ttu_3A	661992453	661993911	21	117.5	premeiotic			48.0313	40.1742	52.2454	23.8763	28.5008	24.2439	17.0151	15.2254	12.4366	261.749			24.8798	51.8179	46.9459	22.5163	17.5961	21.4112	13.9171	10.7974	14.84	224.722			30.9878	29.1242	39.5318	29.4901	24.826	29.5633	11.5868	10.7694	10.4386	216.318			54.1877	40.8373	49.7191	33.9904	32.2031
21PHAS_9078	Ttu_3A	662010486	662011357	21	301.1	premeiotic			42.4596	41.333	38.0985	14.9437	10.318	13.0122	8.07497	14.757	14.3021	197.299			38.0239	47.1071	44.0506	9.82529	8.56911	9.17625	11.8804	11.9221	11.1683	191.723			37.5305	38.9314	43.0649	15.7643	13.703	13.6393	9.10388	10.5869	10.6319	192.956			65.5379	87.6875	67.0222	54.8618	48.3046
[truncated: 7,950 more rows]
[truncated: 25 more columns]
