# Supplementary material for: DICER-LIKE 5 loss causes thermosensitive male sterility in durum wheat and reveals an AU-rich motif guiding 24-nt phasiRNA biogenesis
Source: Proc Natl Acad Sci U S A. 2025 Jul 30;122(31):e2504349122. doi: 10.1073/pnas.2504349122 (PMC12337324; doi:10.1073/pnas.2504349122)
Supplement: Supplementary file 4 — Dataset S03 (XLSX) [file pnas.2504349122.sd03.xlsx]

## Sheet: S3
Dataset S3. Coordinates and abundance of all miRNAs detected in sampled of premeiotic, meiotic, and postmeiotic anthers of WT (AABB), the dcl5 mutant expressing a single functional allele (Aabb and aabB), and the homozygous dcl5 double mutant (aabb).
								Normalized in read per million mapped (RPMM)												Normalized in read per million mapped (RPMM)												Normalized in read per million mapped (RPMM)												Normalized in read per million mapped (RPMM)
								WT DCL5/DCL5 (AABB)												dcl5/DCL5 (aAbb)												dcl5/DCL5 (aabB)												dcl5/dcl5 (aabb) - 18˚C
Chromosome	Start	End	Annotation	miRNA	miRNA*	Precursor sequence	Name	SB120	SB121	SB122	SB125	SB126	SB127	SB130	SB131	SB132	Sum of abundance			SB160	SB161	SB162	SB167	SB168	SB169	SB170	SB171	SB172	Sum of abundance			SB180	SB183	SB184	SB185	SB186	SB187	SB190	SB191	SB192	Sum of abundance			SB200	SB201	SB202	SB205	SB206	SB207
Conservation of known miR families
Ttu_2A	147377902	147378025	miR1432	CUCAGGAGAGAUGACACCGAC	UUGGUGUCACCUCGCCUGAAC	GUGUGGGUUAGGGCCCUGUGCUCAGGAGAGAUGACACCGACGCCGAUCAGAUGGGUCGGCUUAACCAGGCGUCUGUUCGGAGUUGGUGUCACCUCGCCUGAACAUAGGGCUCACUAGCCCUGUC	miR1432	2.23822	0.879278	0.947586	0.413765	0.444913	0.102346	8.43316	11.5838	0.308803	25.3518			0.636762	0.515861	0.98443	1.42062	0.462011	0.442415	3.39349	14.6188	1.46505	23.9394			1.33486	0.21984	1.51661	0.447373	0.710731	0.797047	9.7925	3.63086	1.17346	19.6233			1.63309	1.58078	1.40921	0.622117	0.153503	0.950641
Ttu_2A	592879156	592879287	miR156_1	UGACAGAAGAGAGUGAGCAC	UCACUGCUCUAUCUGUCACC	CCGGCCGGGCGCGCGCGCGGUGACAGAAGAGAGUGAGCACACGGCCGGGCGGGACGGCACCCGCCGGAUGGUGCCGUCGCGGCCGCGUGCUCACUGCUCUAUCUGUCACCAGCUGCUUCUUCGGGUUUCCGU	miR156_1	1.79058	1.1305	1.46445	119.32	130.36	46.4652	291.225	45.7317	58.3637	695.85			0.764115	2.5793	1.12506	98.3779	77.0019	42.3243	283.828	42.4324	293.709	842.142			8.18141	1.42896	1.73327	42.9975	89.9284	70.5387	95.5214	64.5302	0.167637	375.028			1.02068	1.14966	1.26829	71.2946	15.8108	25.1241
Ttu_2B	529397820	529397948	miR156_2	GCUCACUGCUCUAUCUGUCACC	UGACAGAAGAGAGUGAGCAC	CCGGCCGGGCGCGCGCACGGUGACAGAAGAGAGUGAGCACACGGCCGGCAGGACGGCCCCCGCCGGAUGGUGCCGUCGCGGCCGCGUGCUCACUGCUCUAUCUGUCACCGGCUGCUUCUUCGGGUUUCC	miR156_2	1.16388	0.879278	1.72288	45.7211	0	24.5631	53.5974	42.4738	55.5845	225.706			1.14617	2.06344	0.562531	4.02509	86.3961	44.9788	0	44.0461	0	183.218			0	2.30832	1.35412	68.299	22.1581	32.1096	97.3909	68.2436	77.0293	368.893			2.44964	1.14966	0.986447	108.497	14.5828	23.2228
Ttu_3A	71681724	71681852	miR156_3	UUGACAGAAGAGAGUGAGCAC	GCUCACUGCUCUAUCUGUCAGC	UGGGUGCUGUGUGUGGAAGUUGACAGAAGAGAGUGAGCACCCAUGGUGUUUCCUUAGCAUCAAGGGGCAUGCCAGGGAGCUAUGCGUGCUCACUGCUCUAUCUGUCAGCCACUGAUCAGACCCCGUUUC	miR156_3	0.537174	0.753667	0.344577	1.70678	1.0805	1.02346	6.65283	0.120664	28.4098	40.6295			0.254705	1.03172	0.0703164	7.22148	1.74538	0.442415	10.1805	0.094927	4.88352	25.9249			0.38754	0.439681	0.541646	1.8392	0.668923	1.4233	57.4197	38.4541	0.251456	101.426			1.22482	0.862243	1.55013	1.74193	2.45605	4.88901
Ttu_3A	71681917	71682044	miR156_4	UGACAGAAGAGAGUGAGCAC	GCUCACCCUCUCUCUGUCAGC	GGAGCUGGGCUUUGGAGGUCUGACAGAAGAGAGUGAGCACACGCGGUGGUUUCCUAGCAUGCGAGCGCCAUGCUGGGAGCUGCGCGUGCUCACCCUCUCUCUGUCAGCCAUUCACCAUGCUCAUCUCU	miR156_4	0.358116	0.125611	0.258433	0	0.127118	0	0	0.844649	20.381	22.0949			0.254705	0	0	4.14347	0.0513346	0	0.282791	0	0.139529	4.87183			0	0.2748	0.162494	0	0	0.227728	33.4726	26.4888	0.502912	61.1292			0.408274	0	0.422763	0	1.84203	2.58031
Ttu_3B	116146343	116146472	miR156_5	UGACAGAAGAGAGUGAGCAC	GCUCACCCUCUCUCUGUCAGC	GGAGCUGGGCUUUGGAGGUCUGACAGAAGAGAGUGAGCACACGCGGUGGUUUCCUAGCAUGCGAGCGCCAUGCUUGGAGCUGCGCGUGCUCACCCUCUCUCUGUCAGCCAUUUACCAUGCCCAUCUCUCU	miR156_5	0.358116	0	0.344577	0.0517207	0.190677	0	0	0.482657	18.837	20.2647			0.382057	0.515861	0	2.95962	0.0513346	0	0.0942637	0	0.0697645	4.0729			0.0861201	0.384721	0.324988	0.0497081	0	0.0569319	37.7457	24.5083	0.502912	63.6593			0.408274	0.718536	0.422763	0	1.53503	1.49386
Ttu_3B	116146536	116146666	miR156_6	UUGACAGAAGAGAGUGAGCAC	GCUCACUGCUCUAUCUGUCAGC	UGGGUGCUGUGUGUGGAAGUUGACAGAAGAGAGUGAGCACCCAUGGUGUUUCCUUAGCAUCAAGGGGCAUGCCAGGGAACUAUGCGUGCUCACUGCUCUAUCUGUCAGCCACUGAUCAGACCCCAUUUCUU	miR156_6	0.447645	0.502445	0.603009	3.2584	1.0805	1.53519	5.4347	0.120664	21.925	34.9075			0.636762	0	0	5.32732	1.74538	1.17977	10.1805	0.189854	4.95328	24.2129			0.4306	0.384721	0.487481	1.09358	0.794347	1.48023	58.3099	35.5659	0.167637	98.7144			1.63309	1.72449	1.40921	2.23962	2.60955	3.39515
Ttu_3B	116146754	116146898	miR156_7	UGACAGAAGAGAGUGAGCAC	GCUCACUUCUCUCUCUGUCAGC	GAAGGGAGUGAGGUGGAGGCUGACAGAAGAGAGUGAGCACACAUGGUGCCUUUCUUGCAUGGUGAAUUAAUGGGAGAGAGUUCAUGCUUGAAGCUAUGUGUGCUCACUUCUCUCUCUGUCAGCCAUUAUAACUCUCUCUCUCUCU	miR156_7	0.268587	0.125611	0.775298	0	0	0	0.0937018	0	16.3665	17.6297			0.636762	0.515861	0	4.61701	0	0	0	0	0	5.76964			0	0.16488	0.324988	0	0	0	32.3153	24.5908	0.0838186	57.4798			0.408274	0.718536	0.422763	0	2.76305	2.4445
Ttu_5A	401087660	401087815	miR156_8	UGACAGAAGAGAGUGAGCAC	GCUCACCCUCUCUCUGUCAGC	GGUUGAUGAUGGUGCGAAUGGCUGACAGAAGAGAGUGAGCACACAGCGGCAGACUACGUCUGGUAAAGAGGACGGAUGGAUGCGAGGAGAGAUAUAGACGCAGCUGCUGUUGCGUGCUCACCCUCUCUCUGUCAGCUCUCUCUCCCCCUUGGGACU	miR156_8	0.537174	0.125611	0.172288	0.155162	0.063559	0	1.49923	138.161	22.8514	163.565			0.127352	0	0	3.31478	0	0.147472	0.565582	0	0.279058	4.43424			0.04306	0.16488	0.379152	0	0	0.0569319	36.5884	23.8481	0.502912	61.5834			0.408274	0.287414	0.422763	0.124423	1.07452	1.62967
Ttu_5B	396977871	396978022	miR156_9	UGACAGAAGAGAGUGAGCAC	GCUCACCCUCUCUCUGUCAGC	UUGAUGAUGGUGUGAAUGGCUGACAGAAGAGAGUGAGCACACAGCGGCAGACUACGUCUGGUAAAGAGGACGGAUGGAUGCGAAGAGAUAUAGACGCAGCUGCUGUUGCGUGCUCACCCUCUCUCUGUCAGCUCUCUCUCCCCCUUGGGACU	miR156_9	0.537174	0.251222	0.344577	0	0.063559	0	0	0.603321	21.6162	23.416			0.127352	0.515861	0	4.85378	0	0	0.565582	3.41737	0.209294	9.68925			0	0.10992	0.162494	0	0	0.0569319	34.2738	26.3237	0.502912	61.4297			0.204137	0.287414	0.422763	0.124423	1.07452	3.25934
Ttu_6A	125410861	125410985	miR156_10	UGACAGAAGAGAGUGAGCAC	GCUCACUCCUCUUUCUGUCAGC	UGGGGAGGCCCUCGAGAGAUUGACAGAAGAGAGUGAGCACACGGCGUGAUGCCGGCAUAACAUGUAUGCCGUCUUCGCCGCGUGCUCACUCCUCUUUCUGUCAGCCUCUUUCUAUCAGGAGUUUA	miR156_10	1.96964	0.753667	1.03373	9.82693	4.63981	3.78681	7.02763	194.39	41.6883	265.117			1.01882	1.03172	0.421899	12.7856	7.64885	3.53932	44.4925	469.699	21.0689	561.707			2.06688	1.20912	1.51661	1.73979	4.38981	1.36637	118.934	79.3837	0	210.607			4.28687	2.44302	3.10026	30.3593	11.3592	5.16062
Ttu_6A	434589904	434590034	miR156_11	UGACAGAAGAGAGUGAGCAC	GCUCACUGCUCUUCCUGUCAUC	CCGGUACGGGCGCUGGGCGGUGACAGAAGAGAGUGAGCACACGGCCGGUCGUUACGGCACCGCCCGGGUGUGCCGUCGCGGCCGCGUGCUCACUGCUCUUCCUGUCAUCCACUCUCCCGCUUCCCUUCCGG	miR156_11	0.447645	0.251222	0.172288	0	0.063559	0.102346	0	0.241328	16.6753	17.9537			0	0	0	3.9067	0.154004	0.147472	4.33613	8.54343	0.139529	17.2273			0.12918	0.0549601	0.324988	0	0.125423	0.113864	39.081	24.6733	2.01165	66.5144			0.816547	0.574828	0.281842	0.124423	1.07452	1.76548
Ttu_6B	185450272	185450396	miR156_12	UGACAGAAGAGAGUGAGCAC	GCUCACUCCUCUUUCUGUCAGC	UGGAGAGGCCCUCGAGAGAUUGACAGAAGAGAGUGAGCACACGGCGUGAUGCCGGCAUAACAUGUAUGCCGUCUUCGCCGCGUGCUCACUCCUCUUUCUGUCAGCCUCUUUCUCUCAGGAGUUUA	miR156_12	1.52199	1.50733	1.37831	9.56833	5.02116	5.11731	54.0659	0	37.0563	115.237			0.636762	1.54758	5.20342	14.3246	6.21149	2.65449	39.9678	0.094927	19.5341	90.1751			1.98076	1.53888	0.974963	11.2837	4.26439	14.8023	118.133	77.4033	381.878	612.259			3.47033	4.31121	4.08671	2.61289	12.4337	24.7167
Ttu_6B	425115426	425115554	miR156_13	UGACAGAAGAGAGUGAGCAC	GCUCACUGCUCUUCCUGUCAUC	CCGGUACGGGCGCCGGGCGGUGACAGAAGAGAGUGAGCACACGGCCGGUCGUUACGGCACCGCCCGGGUGUGCCGUCGCGGCCGCGUGCUCACUGCUCUUCCUGUCAUCCACUCUCCCGCUUCCCUUCC	miR156_13	0.358116	0.251222	0.430721	0.0517207	0.063559	0	0	0.241328	23.1602	24.5569			0.254705	0	0	4.02509	0.102669	0	3.39349	6.45504	0.0697645	14.3008			0	0.21984	0.108329	0.397665	0.167231	0.0569319	37.6566	22.1977	2.76602	63.5704			0.612411	0.431121	0.281842	0.124423	1.53503	2.3087
Ttu_3A	73307	73518	miR159_1	UUUGGAUUGAAGGGAGCUCUG	GAGCUCCUAUCAUUCCAAUGA	UUGGAUUUGGUUUUGAGGUGGAGCUCCUAUCAUUCCAAUGAAGGGUCUACCGAAGGGUUUGUGCAGCUGCUUGUUCAUGGUUCCCACUAUCCUAUCUCCAUAGAAAACGAGGAGAUAGGCUUGUGGUUUGCAUGACCGAGGAGCCGCUUCGAUCCCUCGCUGACCGCUGUUUGGAUUGAAGGGAGCUCUGCAUCUUGAUCUACUGUCACUUA	miR159_1	1510.8	5.77811	1122.03	333.754	596.056	379.909	341.918	582.567	838.09	5710.9			1945.56	1206.6	1018.11	653.603	572.843	469.107	782.955	446.252	310.452	7405.49			828.174	533.278	2427.22	1301.01	1.21242	936.303	673.368	515.582	558.148	7774.3			1338.32	1040.01	822.838	1118.57	595.591	1184.63
Ttu_3B	9977627	9977839	miR159_2	UUUGGAUUGAAGGGAGCUCUG	GAGCUCCUAUCAUUCCAAUGA	UUGGAUUCGGUUUAGAGGUGGAGCUCCUAUCAUUCCAAUGAAGGGUCUACCGGAAGGGUUUGUGCAGCUGCUCGUUCAUGGUUCCCACUAUCCUAUCUCCAUAGAAAACGAGGAGAGAGGCCUGUGGUUUGCAUGACCGAGGAGCCGCUUCGAUCCCUCGCUGACCGCUGUUUGGAUUGAAGGGAGCUCUGCAUCUUGAUCUACUGUCAAGUA	miR159_2	1543.48	1451.31	1157.35	343.736	597.582	398.025	352.6	595.478	868.97	7308.53			21.2679	1242.71	1032.25	662.245	572.637	478.545	782.106	443.404	319.173	5554.33			1632.02	555.537	35.8028	20.0324	1006.9	978.489	691.707	526.969	567.201	6014.65			1423.45	1072.34	880.757	1131.01	620.459	1202.97
Ttu_5A	568697647	568697780	miR160_1	UGCCUGGCUCCCUGUAUGCCA	GCGUGCGAGGAGCCAAGCAUG	AAGAGGUGAAAACAAUGGGAUAUGCCUGGCUCCCUGUAUGCCACUCGCGUAGCUGCCAACUCUCCAAACCCAGCGUUGGCUCUACCGCGGAUGGCGUGCGAGGAGCCAAGCAUGACCGUCUCUCUCUCUCUCUC	miR160_1	5.72985	0.376834	1.5506	1.18958	0	0.102346	0.655913	0.482657	0.308803	10.3966			0.50941	1.03172	0.210949	0	0.462011	0	0.282791	0.664489	0.348823	3.51019			1.03344	0.989282	0.433317	0.198833	0.209039	0	0.623159	0	0.754368	4.24144			1.22482	0.862243	0.281842	0.622117	0	0
Ttu_5B	594942659	594942792	miR160_2	UGCCUGGCUCCCUGUAUGCCA	GCGUGCGAGGAGCCAAGCAUG	AAGAGGUGAAAACAAUGGGAUAUGCCUGGCUCCCUGUAUGCCACUCGCGUAGCUGCCAACUCCCCAAACCUUGCGUUGGCUCUACCGCGGAUGGCGUGCGAGGAGCCAAGCAUGACCGUCUCUCUCUCUCUCUN	miR160_2	0	0.879278	0.861442	0.672369	1.90677	0.102346	1.87404	0.603321	0.308803	7.20836			0.50941	0	0.281266	0.828695	0	0.589886	0.471319	0.379708	0.348823	3.40911			1.11956	0	1.40828	0.149124	0.209039	2.50501	0.712182	2.88818	0.922005	9.91338			1.22482	1.86819	0.281842	0.497694	0.307006	3.53095
Ttu_6B	171127773	171127897	miR160_3	UGCCUGGCUCCCUGUAUGCCA	GCGUGCAAGGGGCCAAGCAUG	AUCUAGUCAAGAUUGUGCUGUGCCUGGCUCCCUGUAUGCCACACAUGUAGCCCAACCCAUGGAUGUGGUUGCCUGCUGUGGGUGGCGUGCAAGGGGCCAAGCAUGCAUAUGUGUAUAUAUCUUUC	miR160_3	0	0	0	0	0	0.102346	0.0937018	0	0.308803	0.504851			0.127352	0	0.0703164	0	0	0	0.0942637	0.189854	0.139529	0.621316			0.0861201	0	0.0541646	0.198833	0.125423	0.0569319	0.267068	0.0825195	0.167637	1.0387			0.204137	1.14966	1.69105	0.497694	0.460509	0.135806
Ttu_7A	653517900	653518023	miR160_4	GCGUGCAAGGAGCCAAGCAUG	UGCCUGGCUCCCUGUAUGCCA	AUCAGCUCGUCGUGCGUGCGUGCCUGGCUCCCUGUAUGCCACUCAUGUAGCCCAACCCGCGGCGUGAUUGGAUGCUGUGGGUGGCGUGCAAGGAGCCAAGCAUGCGUACAUACAUGCCUCCCUC	miR160_4	0.626703	0.125611	0.430721	0	0.063559	0.204693	0.187404	0.241328	0.308803	2.18882			0.50941	0.515861	0	0.23677	0.256673	0.589886	0.471319	0.759416	0.209294	3.54863			0.34448	0.329761	1.6791	0.397665	0.250846	0.227728	0.801205	0.412597	1.08964	5.53303			1.83723	1.14966	0.563684	1.36866	0.767514	0
Ttu_7B	610273685	610273808	miR160_5	GCGUGCAAGGAGCCAAGCAUG	UGCCUGGCUCCCUGUAUGCCA	GCCGUGCGUGCGUGCUUGUGUGCCUGGCUCCCUGUAUGCCACUCAUGUAGCCCAACCCGCGGCGUGAUUGGAUGCUGUGGGUGGCGUGCAAGGAGCCAAGCAUGCGUACAUACAUGCCUCCCUC	miR160_5	0.447645	0.125611	0.516865	0.155162	0.127118	0.204693	0.187404	0.361993	0.617605	2.74409			0.127352	0	1.05475	0	0.205338	0	0.471319	0.94927	0.348823	3.15685			0.25836	0	0	0.646206	0.376269	0.398524	1.1573	0.825195	1.00582	4.66767			0.408274	1.58078	0.563684	0.870964	0.614011	0.543223
Ttu_1A	395798783	395798922	miR164_1	CACGCGCUCCCCUUCUCCACC	UGGAGAAGCAGGGCACGUGCA	GUUGGUGAGGAGGUCCCUGUUGGAGAAGCAGGGCACGUGCAAAUUAUGAUCGUAGCACGCUUCGUGCUUGUAUAGUACGUGCAUGCAUGGAUCGUCGUGCACGCGCUCCCCUUCUCCACCAUGGCCUUCUCACCUAGCCU	miR164_1	0.358116	0.125611	0.0861442	0.155162	0.063559	0	0	0	0	0.788592			0.254705	0	0	0.118385	0.0513346	0	0.188527	0	0	0.612952			0.25836	0.0549601	0.433317	0.0994163	0.0418077	0.28466	0	0	0	1.17252			1.63309	0.287414	0.422763	0.124423	0.614011	0.679029
Ttu_1A	486003063	486003258	miR164_2	CAUGUGCCUUUCUUCUCCACC	UGGAGAAGCAGGGCACGUGCA	GAGGAUGGCGAGGCGCGCGAGGUGGAGAAGCAGGGCACGUGCAUCCAUUUCCAGCUCGGCAUUCCCGGCGUCCGGCCGGCCGGCUGCCGCGGCCUUGCCUGGCUGGGUAGUGCGUCGCUCGAUCCGGCCGUGCGCCGGCGGCCGGCCCUUGCAUGCAUGUGCCUUUCUUCUCCACCGUGCACACCUCGCCUGCGCG	miR164_2	0	0	0	0.103441	0	0	0.374807	0.361993	0.308803	1.14904			0	0	0	0	0.205338	0	0.377055	0.379708	0.209294	1.1714			0.12918	0	0.162494	0.0497081	0.0418077	0.170796	0.97925	0.330078	1.25728	3.12059			0	0.143707	0.422763	0.124423	0.153503	0.135806
Ttu_1B	425677049	425677191	miR164_3	CACGCGCUCCCCUUCUCCACC	UGGAGAAGCAGGGCACGUGCA	AAGUUGGUGAGGAGGUCCCUGUUGGAGAAGCAGGGCACGUGCAAAUUAAGAUCGUAGCACGCUUCGUGCUUGUACAUAGUACGUGCAUGCAUGGAUCGUCUGCACGCGCUCCCCUUCUCCACCACGGCCUUCUCACCUAGCCU	miR164_3	0.268587	0.125611	0	0.0517207	0	0.102346	0.0937018	0	0	0.641967			0.254705	0	0.0703164	0.118385	0.154004	0.147472	0	0	0.0697645	0.814646			0.30142	0	0.216658	0.298249	0.250846	0.227728	0	0	0	1.2949			0	0.718536	0.140921	0.497694	0.614011	0.407417
Ttu_1A	319967639	319967776	miR166_1	GGAAUGUUGUCUGGUUCAAGG	UCGGACCAGGCUUCAUUCCCCU	UGAAGCUAUUUUGCUUCUGGGUGGAAUGUUGUCUGGUUCAAGGUCUCGCUCUGGUUUGAGGAUGGAAAACUUUCAUUUCUCUCAGCUUCCUGCGAUCUCGGACCAGGCUUCAUUCCCCUCAGAGAUAGCUUCAACCAU	miR166_1	95.8855	44.2151	73.9979	79.2361	79.3852	173.579	32.983	34.0273	28.7186	642.028			54.8889	205.313	53.6514	206.463	55.4927	1.17977	34.4063	26.5796	23.2316	661.206			70.5324	27.8098	83.7926	80.1295	2.42485	91.148	48.7845	39.1968	44.0048	487.823			194.542	195.154	177.561	0.746541	44.0553	69.261
Ttu_1B	351248352	351248489	miR166_2	UCGGACCAGGCUUCAUUCCCC	GGAAUGUUGUCUGGUUCAAGG	AAGCUAUUUUGCUUCUGGGUGGAAUGUUGUCUGGUUCAAGGUCUCGCUCUGGUUUGAGGAUGGAAAACUUUCAUUUCUCUCAGCUUCCUGCGAUCUCGGACCAGGCUUCAUUCCCCUCAGAGAUAGCUUCAACCAUGA	miR166_2	91.8567	42.0797	65.9864	77.219	79.9572	176.547	31.9523	34.2686	34.8947	634.762			50.1769	196.027	59.0658	211.199	50.8726	811.831	34.9719	28.3832	22.813	1465.34			988.572	24.6221	84.0093	79.881	137.213	87.9599	52.5234	39.3618	45.8488	1539.99			193.726	206.076	179.252	535.892	46.5114	64.6436
Ttu_4A	16045890	16046028	miR166_3	UCGGACCAGGCUUCAUUCCCC	GGAAUGUUGUCUGGUUGGAGA	CCGGUGCAUGGCAGUUGAGGGGAAUGUUGUCUGGUUGGAGACCUGGCUCGCACGACGGCCGGACCCCGGAUCGAUCGACGGCGUGCGUGCGCGGUUUCGGACCAGGCUUCAUUCCCCCCAACUCAACCCUUCUUCUAUC	miR166_3	1218.4	0.251222	929.496	956.108	783.428	107.668	1950.12	1830.36	1909.33	9685.15			0	137.735	664.561	143.719	809.29	0.147472	1934.67	1691.22	1065.79	6447.13			0.17224	318.274	935.26	883.413	760.524	1107.9	2364.71	1362.48	1891.37	9624.1			140.446	143.276	121.333	757.614	647.475	1185.58
Ttu_5A	411834620	411834758	miR166_4	UCGGACCAGGCUUCAAUCCCU	GGGUUGUUGUCUGGUUCAAGG	UGGUUGAAGUUAGGUUAAGGGGGUUGUUGUCUGGUUCAAGGUCUCCACAUACAUAAUAUACAUGGAGAGCAUGAUAUGGAUUGUAUGAUUUGGUGACCUCGGACCAGGCUUCAAUCCCUUUAACCAGCAUCUGCACAAU	miR166_4	363.487	155.507	422.537	472.468	461.566	271.934	1078.88	889.778	1148.44	5264.6			236.494	283.207	192.667	400.615	418.018	268.841	988.827	887.568	449.842	4126.08			423.711	128.002	353.478	524.272	515.865	693.203	1194.51	892.201	672.645	5397.88			366.63	355.531	245.625	521.334	200.321	324.033
Ttu_5A	539842776	539842889	miR166_5	UCGGACCAGGCUUCAUUCCCC	GAAUGACGCCGGGUCCGAAAG	CCGCGUCAUGGUUGUCGAGGGGAAUGACGCCGGGUCCGAAAGAGAGACGCAUGGCGUGCGUGUGGCGCGUUUCGGACCAGGCUUCAUUCCCCAUGACACCAUCAUGGUUCAGGU	miR166_5	0.80576	0.879278	0.172288	0.258603	0.63559	109.715	0.749614	1.20664	0.617605	115.041			0.636762	129.481	0.773481	145.14	0.564681	1.91713	0.942637	2.37318	1.11623	282.945			0.947321	0.329761	0.812469	0.695914	0.668923	0.626251	1.60241	1.07275	1.67637	8.43218			145.55	142.414	128.097	1.6175	1.38153	3.25934
Ttu_5B	409731811	409731949	miR166_6	UCGGACCAGGCUUCAAUCCCU	GGGUUGUUGUCUGGUUCAAGG	AGGUUGAAGUUAGGUUAAGGGGGUUGUUGUCUGGUUCAAGGUCUCCACAUACAUCAUAUACAUGGAGAGCAUGAUAUGGAUUGUACGGUUUGGUGAUCUCGGACCAGGCUUCAAUCCCUUUAACCAGCAUCCGCACAAU	miR166_6	96.0645	89.812	30.5812	117.044	134.491	129.98	100.542	140.453	37.0563	876.024			24.0696	33.0151	86.7705	44.0392	130.801	112.373	218.975	0	258.687	908.73			53.0069	11.9813	97.4421	33.4536	23.1197	0.113864	23.413	86.893	333.85	663.273			29.5998	0	97.7992	34.4653	122.188	267.266
Ttu_6A	555564619	555564761	miR166_7	UCGGACCAGGCUUCAUUCCCU	GGUAUGUUGUCUGGCUCGGUG	AUGCCUGGAUUAGGUUAAGGGGUAUGUUGUCUGGCUCGGUGCCCCCGGUCGAGAUUGAUAGUCGUCGACUCUCCGACGGGAGACGUCGAUUGAUCGGGGACGUCGGACCAGGCUUCAUUCCCUUUAACCGUGCGGCAUUCAGU	miR166_7	67.6839	0	0	0	0	0	0	65.5207	58.0549	191.259			51.5778	65.5143	10.0552	35.989	0	35.0982	93.0383	0	0	291.273			45.213	16.1033	23.5074	62.7814	32.0665	0.0569319	0	0	9.63914	189.368			0	0.143707	51.4362	36.2072	65.8527	147.621
Ttu_6B	606377730	606377890	miR166_8	UCGGACCAGGCUUCAUUCCCU	GGUAUGUUGUCUGGCUCGGUG	AUGCCUGGAUUAGGAUAAGGGGUAUGUUGUCUGGCUCGGUGCCCCCGGUCGAGGUCGAUAGUCGUCGACUCUCCCUUCGCCGGGAGAAAGACGUACGUGUGCGUCGAUUGAUCGGGGGCGUCGGACCAGGCUUCAUUCCCUUUAACCGUGCGGCAUUUUGG	miR166_8	148.708	91.1937	165.397	73.8054	95.7834	79.9324	86.1119	21.1162	50.026	812.074			71.3174	63.9667	105.756	50.432	84.0347	32.8862	0	53.1591	50.649	512.201			124.013	43.0887	146.461	31.7138	38.5467	120.411	80.6546	66.8408	56.3261	708.056			193.726	181.646	117.81	114.096	30.3936	17.7906
Ttu_7A	557674264	557674456	miR166_9	UCGGACCAGGCUUCAUUCCCC	GGAAUGUUGUCUGGCUCGGGG	GGAGCCUUUUCGUUUUGAGGGGAAUGUUGUCUGGCUCGGGGCUCUCUUUCUUUCUCUCUCUCUGUCCUCCUCCCCUCGAUCCCUUGAUCGGAUCGAGAGGAAGGUCGAAGAUCCGAUGAGGGGGGAGCAGAGAGUAGACGUGCGUAGAUCUCGGACCAGGCUUCAUUCCCCCCAAAGACAAGGGCUCCCGGCC	miR166_9	18.1744	5.02445	7.14997	8.58563	0.063559	116.265	11.9001	10.7391	12.0433	189.946			0	115.037	4.99247	142.299	125.41	4.1292	10.0862	10.0623	8.37174	420.388			7.10491	2.4732	4.54983	7.3071	6.60562	9.39377	15.2229	0	11.1479	63.8052			138.609	143.42	122.46	6.84329	3.07006	5.70384
Ttu_7B	507419536	507419733	miR166_10	UCGGACCAGGCUUCAUUCCCC	GGAAUGUUGUCUGGCUCGGGG	GGAGCCUUUUCGUUUUGAGGGGAAUGUUGUCUGGCUCGGGGCUCUCUUUCUUUCUCUCUCUCUCUGUGUUCCUCCCCUCGAUCCCUCCUUGAUCAGAUCGAGAGAAAGAUCGAAGAUCCGAUGAGGGGGGAGCAGAGAGUAGACGUGCGUAGAUCUCGGACCAGGCUUCAUUCCCCCCAAAGACAAGGGCUCCCGGCC	miR166_10	0.0895289	579.696	6.46081	8.63735	177.647	114.833	10.0261	9.53247	8.02887	914.951			679.553	123.291	4.78152	153.9	6.16015	5.1615	12.0658	9.20792	6.97645	1001.1			6.45901	2.69304	5.03731	7.9533	6.18754	11.2725	13.9766	475.642	10.4773	539.699			149.428	153.623	131.057	5.59905	3.53057	4.6174
Ttu_4B	564584799	564584947	miR167_1	UGAAGCUGCCAGCAUGAUCUGA	AGGUCAUGUGGCAGCUUCAUU	NNNNNNNNNNNNNNNNNNNAGAUGAAGCUGCCAGCAUGAUCUGAAAGCUAUGCUGCGUGUUGAUCUUGAUGGUCAUCUCCAUCAAGAUUGAAGAACAUGGCUGCAAUCAGGUCAUGUGGCAGCUUCAUUUUCUAAUGGUAGUACACCCA	miR167_1	59.7158	20.0978	37.9034	169.902	132.076	100.402	1316.14	1145.71	881.014	3862.95			35.5313	58.2923	37.1974	175.683	207.135	71.9661	1218.36	1381.76	676.576	3862.5			54.514	26.161	50.6981	144.203	88.5487	142.444	1585.14	1147.6	1007.08	4246.39			116.358	104.475	106.959	307.699	196.33	288.452
Ttu_5A	55185901	55186019	miR167_2	AGGUCAUGCUGGAGUUUCAUC	UGAAGCUGCCAGCAUGAUCUGA	CAAGGUGCACCACAAGCUGGUGAAGCUGCCAGCAUGAUCUGAUGACCUAACUCAUGGAUCAGAAUCCAUGUCAAUCAGGUCAUGCUGGAGUUUCAUCUGCUGGUCGGAGCACAACGAAA	miR167_2	14.9513	43.3359	49.1022	0	65.3387	123.634	102.416	269.443	267.423	935.645			6.74968	12.8965	29.0407	48.4194	0.308008	88.7779	181.929	0	115.53	483.651			58.5186	9.83786	22.695	154.891	41.0134	89.7248	331.877	274.872	290.599	1274.03			24.4964	22.9931	26.6341	96.5526	68.7693	0
Ttu_5A	55188932	55189048	miR167_3	UGAAGCUGCCAGCAUGAUCUA	GAUCAUGACUGACAGCCUCAUU	GUCAUGCCCAUGUGAAUGAGUGAAGCUGCCAGCAUGAUCUAUCUUUGAUUCGCUUCUGCGUGUGAAUCCUUGUUAGAUCAUGACUGACAGCCUCAUUUCUUCCCAGCAAUGGGCAUA	miR167_3	7.96807	4.522	15.3337	22.3951	20.466	10.8487	98.1995	172.55	67.6278	419.911			14.1361	17.0234	13.0789	23.0851	19.6098	9.88059	95.5834	41.3882	54.4163	288.202			26.0944	2.96784	19.3368	9.7428	15.5107	20.894	74.245	126.915	128.075	423.781			35.5198	88.9547	37.3441	41.3086	26.0955	39.2479
Ttu_5A	581578252	581578398	miR167_4	UGAAGCUGCCAGCAUGAUCUA	GGUCAUGCUGCGGCAGCCUCACU	GGACUGCCCAAGGGAACGAGUGAAGCUGCCAGCAUGAUCUAGCUCCGAGUGAUCAAACAAGAAACGCUCGUGGAUUCGAGCUCUUGUGGUCAUGCCUUGCUAGGUCAUGCUGCGGCAGCCUCACUUCUUCCCGCCGUUGGGCACAAC	miR167_4	48.2561	39.9444	12.0602	12.413	8.58047	8.90413	52.7541	43.0771	1.54401	227.533			10.6976	7.73791	10.3365	13.851	12.5256	6.34128	54.2017	317.151	25.8826	458.725			13.5639	30.5029	14.137	63.875	8.86324	15.4286	478.23	63.6225	56.1585	744.382			34.7033	81.6256	31.1436	34.2164	22.5649	34.0873
Ttu_5B	66831072	66831190	miR167_5	UGAAGCUGCCAGCAUGAUCUA	GAUCAUGACUGACAGCCUCAUU	UGGUCAUGCCCAUGUGAAUGAGUGAAGCUGCCAGCAUGAUCUAUCUUUGAUUCGCUUCUGCGUGUGAAUCCUUGUUAGAUCAUGACUGACAGCCUCAUUUCUUCCCAGCAAUGGGCAUA	miR167_5	7.34137	3.51711	14.9029	21.5675	7.69064	11.5651	104.009	43.1978	248.586	462.378			9.80614	15.4758	12.446	21.3093	21.1499	10.4705	94.358	41.9577	55.0442	282.018			10.8942	2.748	18.0368	9.64338	16.9739	19.2999	67.9244	129.721	127.404	402.646			37.5612	6.46682	34.2438	41.1842	27.784	39.5195
Ttu_5B	66833669	66833785	miR167_6	AGGUCAUGCUGGAGUUUCAUC	UGAAGCUGCCAGCAUGAUCUGA	CAAGGUGCACCACGAGCUGGUGAAGCUGCCAGCAUGAUCUGAUGACCUAACUCAUGGAUCAGAGUCCAUGUCAAUCAGGUCAUGCUGGAGUUUCAUCUGCUGGUCGGAGCACCACGA	miR167_6	12.9817	0	0	182.264	64.0675	0	108.319	0	0	367.632			8.15056	12.8965	0	52.6813	99.1784	0	115.662	317.721	52.1839	658.473			0	8.90353	22.2075	0	132.154	88.0737	0	0	0	251.339			21.8426	19.9753	24.2384	101.281	68.7693	200.314
Ttu_5B	612037883	612038029	miR167_7	UGAAGCUGCCAGCAUGAUCUA	GGUCAUGCUGCGGCAGCCUCACU	GUACUGCCCAAGGGAACGAGUGAAGCUGCCAGCAUGAUCUAGCUCCGAGUGAUCAAACAAGAAACGCUCGUGGAUUCGAGCUCUUGUGGUCAUGCCUUGCUAGGUCAUGCUGCGGCAGCCUCACUUCUUCCCGCCGUUGGGCACAGC	miR167_7	46.6446	0.628056	11.0265	11.844	8.00844	8.69943	49.4745	45.9731	2.77922	185.078			8.91467	9.28549	8.29734	12.904	12.6283	6.1938	54.2959	2.84781	24.4873	139.855			12.7027	0	13.9203	1.54095	7.85985	14.6315	1.42436	62.5498	59.6789	174.308			30.8247	0	29.4525	34.8386	23.4859	33.8157
Ttu_6A	148013428	148013581	miR167_8	UGAAGCUGCCAGCAUGAUCUGC	AGAUCAUGCUGCAGCUUCAUU	CGCCUUUGCUGGUGUGAGAGACUGAAGCUGCCAGCAUGAUCUGCUCGUCCAGCAUGCGAGCCGAAAACGCGUUCCAUCGCGCGGGGUUGUAUAUUUGGAAUUUUGGCUCCAUCAGAUCAUGCUGCAGCUUCAUUUUCUCACGGCCACCAACGGA	miR167_8	0.0895289	0.251222	0	0.258603	0	0	0.374807	0	0	0.974162			0.382057	0	0.351582	1.42062	0	1.17977	2.73365	0.189854	0.139529	6.39706			0.30142	0.439681	0.541646	2.38599	2.7175	3.24512	7.47791	0	0.0838186	17.1931			0	0.143707	0.281842	0	3.37706	0
Ttu_6B	99797643	99797750	miR168	UCGCUUGGUGCAGAUCGGGAC	CCCGCCUUGCACCAAGUGAAU	CCGUCGCCGCCGCCUCGGGCUCGCUUGGUGCAGAUCGGGACCCUCCGCCCGCCCCGACGGGCCGGAUCCCGCCUUGCACCAAGUGAAUCGGAGCCGGCGCAGCGACCU	miR168	544.604	436.499	606.886	648.836	486.354	495.663	1501.29	1595.54	1593.11	7908.79			314.561	470.465	429.141	497.335	484.137	401.417	1549.22	1623.73	999.237	6769.24			704.893	232.701	674.187	767.792	807.349	766.873	2398.72	2118.94	2237.04	10708.5			542.188	615.498	646.264	954.95	642.87	921.714
Ttu_2A	678428727	678428845	miR169_1	GGCAAGUUGUCUUUGGCUAC	CAGCCAAGGAUGACUUGCCGGC	AGAGGCAGAGAACGGGAUGCAGCCAAGGAUGACUUGCCGGCUCCUGGUGCUGGGAGUUCGUUGAGCUUUAGAGUUAGCCGGCAAGUUGUCUUUGGCUACACUUAGUUCUCUUCUUCUGG	miR169_1	3.67069	2.261	2.41204	17.7402	13.983	9.21117	86.6742	70.7092	48.7908	255.452			0.764115	2.5793	2.25013	13.4959	12.2176	4.42415	45.7179	43.8563	38.6495	163.955			5.77005	1.86864	4.06235	15.4592	9.15589	13.4359	73.8889	64.5302	75.7721	263.943			5.91997	6.32311	6.05961	23.3916	11.6662	18.0622
Ttu_2B	634181121	634181244	miR169_2	CAGCCAAGGAUGACUUGCCGGC	CGGCAAGUUGUCCUUGGCUAC	CUACGAGGCAGAGAACGGGAUGCAGCCAAGGAUGACUUGCCGGCUCCUGGUGUUGGGAGUUCGUUGAGCCUUAAGAGUUAGCCGGCAAGUUGUCCUUGGCUACACCUAGUUCUCUUCUUCUGGU	miR169_2	1.07435	0.753667	0.430721	6.20648	0.317795	1.53519	0.749614	1.20664	6.48485	18.7593			0.382057	0	0.562531	0.355155	0.462011	1.17977	18.1929	4.5565	9.48797	35.1789			0.2153	0.16488	0.649975	7.35681	6.02031	5.63626	25.3715	11.4702	11.8184	68.7037			1.02068	0.862243	0.986447	1.11981	1.84203	1.90128
Ttu_4B	115766197	115766357	miR169_3	GGUGGGUCUUCUUGGCUAGC	UAGCCAAGAAUGACUUGCCUA	GAGAGCCUCCUUUCAUCCGGUAGCCAAGAAUGACUUGCCUAUGCAAUGCCUCUGCUAACUGAUCCAUCUCACCAUCGGCUGGGAAGCCCCUGUGAUGGAUGCAGUUUGUGUGGUUGCAUGGGUGGGUCUUCUUGGCUAGCCAGAGUGGCUCUCAUCCACCA	miR169_3	0	0	0	0.155162	0.063559	0	0.655913	0.361993	0.926408	2.16303			0	0	0.0703164	0	0.0513346	0	0.0942637	0.759416	0.139529	1.11486			0	0	0	0.248541	0.125423	0.113864	0.534137	0.495117	0.335275	1.85236			0	0	0	0.248847	0	0
Ttu_6A	537086868	537086969	miR169_4	AGCCAAGGAUGACUUGCCGGC	CUACAUGAUAGCCUCGUUCUC	GAUGAGGUGCUCCUGUUUGUGUAGCCAAGGAUGACUUGCCGGCCCCUUCUCCACUCGAGGUCGGCAAGUUUUCUUUGGCUACAUGAUAGCCUCGUUCUCUCA	miR169_4	0.716231	2.00978	2.06746	1.18958	1.90677	0.921117	7.21504	11.4631	6.48485	33.9739			2.4197	0.515861	0.562531	1.06546	2.15605	0.737358	4.99598	2.27825	2.93011	17.6613			3.05726	1.70376	3.79152	2.38599	4.38981	1.87875	10.4157	14.936	0.0838186	42.6426			2.65378	0.718536	2.25474	3.98155	0	6.38287
Ttu_1A	359526946	359527067	miR171_1	UAUUGGCUCGGCUCACUCAGG	UGAUUGAGCCGCGCCAAUAUC	CCAAAUGAAAUCGCAGCUGCGGUAUUGGCUCGGCUCACUCAGGUCAUCGUGUUGCAGAAGCAUAUGCUUCUCGGUAUAAUCUGAUUGAGCCGCGCCAAUAUCUCAGUGCCAUUUCAUCAGUA	miR171_1	49.8676	17.7112	0.0861442	0	45.3176	0	20.6144	20.0303	19.1458	172.773			0	27.3406	40.01	32.2007	12.5256	17.2542	37.9883	30.6614	18.3481	216.329			0	0	23.6699	0	22.4507	30.5155	3.47189	0	0	80.1081			36.7446	70.4165	37.2032	36.3316	52.498	77.8167
Ttu_1B	388291062	388291183	miR171_2	UAUUGGCUCGGCUCACUCAGG	UGAUUGAGCCGCGCCAAUAUC	CGAAAUGAAAUCGCAGCUGCGGUAUUGGCUCGGCUCACUCAGGUCAUCGUGUUGCAGAAGCAUAUGCUUCUCGGUAUAAUCUGAUUGAGCCGCGCCAAUAUCUCAGUGCCAUUUCAUCAGUA	miR171_2	1.52199	17.5856	51.0835	66.6162	0	48.2051	19.7711	16.531	18.5282	239.843			32.7296	23.2137	0.914114	30.5433	37.5769	13.5674	18.2872	2.4681	17.0225	176.323			59.6812	18.7964	25.1324	51.1497	22.4926	27.5551	43.5321	33.998	31.0967	313.434			33.4784	6.46682	38.1896	37.9491	0	0
Ttu_2A	706458818	706458943	miR171_3	CGGUAUUGGUGCGGUUCAAUC	UUGAGCCGUGCCAAUAUCACG	ACCUGCGAGGGGAGUGAACGCGGUAUUGGUGCGGUUCAAUCAGAGAGCUGGUGCCCCAGGAGACAAGGGGUUCCGCCCUUCGAUUGAGCCGUGCCAAUAUCACGCGGUUUCUCUUGACUCGCAUCC	miR171_3	0.80576	1.1305	0.689154	0	4.19489	3.07039	1.12442	1.32731	2.47042	14.8128			0.50941	1.54758	0	4.02509	0	2.80196	1.13116	0.284781	0.627881	10.9279			0	0.659521	0.541646	3.38015	0	6.88877	0.890228	0	0.586731	12.947			1.22482	1.14966	0	6.47002	1.22802	7.87674
Ttu_2B	676832059	676832182	miR171_4	CGGUAUUGGUGCGGUUCAAUC	UUGAGCCGUGCCAAUAUCACG	CCUUCGAGGGGAGUGAACGCGGUAUUGGUGCGGUUCAAUCAGAGAGCUGGUGCCCCCGGAGGCAAGAGGUUCCGCUCUUCGAUUGAGCCGUGCCAAUAUCACGCGGUUUCUCAUGAAUCGCAUC	miR171_4	0.626703	0.251222	0.516865	5.741	4.32201	3.17273	1.21812	1.56863	1.85282	19.2701			0.764115	0.515861	1.19538	3.07801	8.05953	2.65449	1.31969	2.27825	0.209294	20.0746			1.46404	0.549601	0.541646	3.38015	6.73104	0.170796	1.06827	1.89795	1.00582	16.8093			0.816547	1.14966	2.25474	6.96771	2.30254	0
Ttu_4A	555258931	555259060	miR171_5	UGAUUGAGCCGUGCCAAUAUC	UGUUGGCAUGGCUCAAUCAAA	UUCUGGCUGGGAGAGUCCGAUGUUGGCAUGGCUCAAUCAAAUCGAGUGGGCAGCGAUCGAGGAGUGAUGUGAUUGUUUAACUCGAUCUGAUUGAGCCGUGCCAAUAUCGCAACCUCCUUUUGCCUAGCAG	miR171_5	18.7115	0	8.44213	11.6889	14.1101	7.57362	1.03072	1.20664	0	62.7636			0	0	0	15.1533	10.3696	0	1.79101	14.8086	1.32553	43.448			0	0	0	8.20184	7.609	13.5498	17.2704	20.6299	9.30387	76.5648			1.63309	0	1.40921	5.47463	0.767514	18.3338
Ttu_4B	625088687	625088812	miR171_6	UGUUGGCUCGACUCACUCAGA	UGAUUGAGCCGUGCCAAUAUC	GAGGGUGAAAUGGUCACUAUGAUGUUGGCUCGACUCACUCAGACCACGCCGGCCGGCCGGCCGGAGCCAUCCGCGGCGGUGGUUCUGAUUGAGCCGUGCCAAUAUCUUAGUGCUCUUUCAUGCAUG	miR171_6	14.1456	8.91839	13.5246	9.98209	4.32201	5.11731	4.87249	4.58524	13.2785	78.7463			23.5602	28.8882	14.4852	6.03763	12.3716	11.3553	6.12714	3.03767	3.27893	109.142			19.1617	0	0.0541646	0	5.3932	7.68581	3.20482	4.70361	3.26893	43.4722			17.7599	48.2856	15.3604	24.6358	7.06113	7.87674
Ttu_5A	626778194	626778327	miR171_7	UGUUGGCUCGACUCACUCAGA	UGAUUGAGCCGUGCCAAUAUC	GAGGGUGGAAUGGUCACUAUGAUGUUGGCUCGACUCACUCAGACCACGCCUGCCGGCCGGCCGUAGCCAUGCAUCUGCAUGCGGUGGUGGCUCUGAUUGAGCCGUGCCAAUAUCUCAGUGCUCUUUCAUGCAUG	miR171_7	13.7875	9.54645	11.1126	8.27531	4.06778	5.11731	4.31028	3.49926	17.6017	77.3182			0	0	13.0085	9.35241	0.0513346	0	6.03288	3.13259	3.20917	34.7869			18.9464	11.047	31.4696	16.3043	4.68246	8.42593	3.38287	3.63086	2.59838	100.488			16.5351	0	16.9105	0	4.60509	8.41996
Ttu_7B	511010929	511011046	miR171_8	UGAUUGAGCCGUGCCAAUAUC	CGAUAUUGGUGAGGUUCAAUC	AUAUGCACUGGAUGGAGCGAUAUUGGUGAGGUUCAAUCCGAUGCUAGGUCUUACAACAGUGGUAAGACCAGUAUCUGAUUGAGCCGUGCCAAUAUCUCUCCCUCGCUGUUGCUUCCUC	miR171_8	0.179058	0.125611	0	0.155162	0	0.102346	0.937018	1.44797	0	2.94717			0	0	0	0.118385	0	0	1.97954	0	0.837174	2.9351			0.04306	0	0.0541646	0.0497081	0.0418077	0.170796	0.0890228	0.0825195	0	0.531079			1.83723	0.287414	2.39566	0.124423	1.38153	0
Ttu_1A	507324317	507324507	miR172_1	AGAAUCUUGAUGAUGCUGCAU	UUUGCGGGCGUGGUAUCAUCA	GAUGGUGGGUGUUUGCGGGCGUGGUAUCAUCAAGAUUCACAUCCAUCCAUGCAUCUCUCUCUCUCUCUCUCUCUCUCUCUCUCUCUCUCCCAAGCAGUUUGUUUGUUUCCAAAUGAGAUAUAUAGAUGCAUAUAGAACAUACUUUGGAUGAGAAUCUUGAUGAUGCUGCAUCCGCACACAAGCACUUCCCU	miR172_1	0.0895289	0.125611	0	0	0	0	1.03072	1.08598	0	2.33184			0.127352	0	0.0703164	0	0	0	0.848374	0	0	1.04604			0.04306	0	0.108329	0.0497081	0.0418077	0	0.890228	0.825195	0.670549	2.62888			0.204137	0.143707	0.140921	0.37327	0.614011	0.407417
Ttu_1B	559078482	559078690	miR172_2	AGAAUCUUGAUGAUGCUGCAU	GUGGUAUCAUCAAGAUUCAC	GAUGGUGGGUGUUUGCGGGCGUGGUAUCAUCAAGAUUCACAUCCAUCAUGCAUCUCUCUCUCUCUCUCUCUCUCUCUCUCUCUCUCUCUCUCUAGGUCUAUAUGGAGCAGUUUGUAUUUUUUCCAAAUGAGAUAUAUAGAUGCAUAGAUAGAUAACAUACUUUGGAUGAGAAUCUUGAUGAUGCUGCAUCCGCACACAAGUGCCUCCUU	miR172_2	0.0895289	0	0.775298	0	0	0	0.468509	0.482657	0.308803	2.12479			0	0	0.140633	0	0.0513346	0.147472	0.188527	2.27825	0	2.80622			0.0861201	0.0549601	0	0	0.0418077	0.0569319	1.06827	1.07275	0.670549	3.0514			0.612411	0.143707	0.140921	0.497694	0	0
Ttu_3A	737636986	737637198	miR172_3	GGAAUCUUGAUGAUGCUGCAU	GUGGCAUCAUCAAGAUUCACA	GCCAGCCGGUGAUUUCUGGUGUGGCAUCAUCAAGAUUCACACAAUGUAUGGCAUGCAUGCGAUGCUCUCAUCCUUCCCCAUCCAUACAUGCAUGUGAACUGGAGUUCCGUUCAUGCAUGGGAGAUGGAUAGAUUGAUGAGCUUUGCUAGCUAGCCAGCGUACUAUGUGUGGGAAUCUUGAUGAUGCUGCAUCGGCGAUCAAUGGCUAAUUAGU	miR172_3	0.716231	0.753667	0.430721	1.34474	0.254236	0	3.74807	2.65461	0	9.90228			0.127352	0	0	0	0	0	3.20497	0	3.20917	6.54149			0.17224	0.494641	0.487481	0.79533	1.00339	0.227728	2.75971	1.89795	6.62167	14.4601			1.83723	0	0.845526	2.73732	1.84203	4.88901
Ttu_3B	826258597	826258808	miR172_4	GGAAUCUUGAUGAUGCUGCAU	GUGGCAUCAUCAAGAUUCACA	GCCAGCCGGUGAUUUCUGGUGUGGCAUCAUCAAGAUUCACACAAUGUAUGGCAUGCAUGCGAUGCUCUCAUCCUUUCCCCAUCCAUGCAUGCAUGUGAACUGGAGUUCCGUUCAUGCAUGGGAGGUGGAUGGAUUGAUGAGCUUUGCUAGCUAGCCAGCGUUAUGUGUGGGAAUCUUGAUGAUGCUGCAUCGGUGAUCAAUGGCUUAUUAGU	miR172_4	0.626703	0.753667	0.344577	10.6545	7.24573	6.34547	39.5422	43.8011	36.7475	146.061			0.254705	0	0.562531	7.69502	8.26487	4.86656	34.9719	36.2621	22.6037	115.481			1.03344	0.549601	0.974963	7.65505	5.76946	7.79968	56.0843	43.1577	38.808	161.832			2.04137	3.01785	0.704605	18.4147	5.3726	7.60513
Ttu_6A	602002502	602002630	miR172_5	GCAGCACCACCAAGAUUCACA	AGAAUCUUGAUGAUGCUGCAU	CACAGUCGGUUCUUGCAGGUGCAGCACCACCAAGAUUCACAUCGGAUCCGUCGUCGUAAAUUAAAUUUAUGCGACGCGCCAGGUGAUGAGAAUCUUGAUGAUGCUGCAUCAGCAGGCACUCGACUCGAC	miR172_5	0	0.125611	0.0861442	0.620648	0.317795	1.02346	4.77879	4.34391	4.32324	15.6196			0	0	0.281266	0.47354	0.308008	0	4.99598	2.94274	2.51152	11.5131			0.2153	0.0549601	0.108329	0.248541	0.376269	0.740115	7.38889	6.68408	6.11876	21.9352			0.204137	0	0.281842	0.497694	0.153503	0.543223
Ttu_6B	679135004	679135132	miR172_6	GCAGCACCACCAAGAUUCACA	AGAAUCUUGAUGAUGCUGCAU	AUCACAGUCGGUUCUUGCAGGUGCAGCACCACCAAGAUUCACAUCGCAUCCGUCGUAAAAUUAAAUUUAUGCGACGCGCCAGAUGAUGAGAAUCUUGAUGAUGCUGCAUCAGCAGGCACUCGACUCGAU	miR172_6	0.179058	0	0.0861442	0.310324	0.381354	0	5.52841	6.27454	6.17605	18.9359			0.127352	0	0	0.118385	0.205338	0.147472	3.86481	2.56303	3.41846	10.4449			0.12918	0.10992	0	0.596498	0.167231	0.398524	8.19009	6.7666	5.69967	22.0577			0.816547	0	0	0.870964	0.614011	0.543223
Ttu_7A	6151095	6151251	miR172_7	GUGGCAUCAUCAAGAUUCACA	AGAAUCUUGAUGAUGCUGCAU	GAUGGUGGGUGUGUGCGGGCGUGGCAUCAUCAAGAUUCACAUCCAUCCCAUCCAGGCAUGAAUCGCUCUGUUUGUUUCCAAAAUGAAACAGCAAUCAGCAUGUAGAUGUGCAUGAGAAUCUUGAUGAUGCUGCAUCCGCACACAAGCGCCUUGGCAU	miR172_7	0.0895289	0.628056	0.344577	0.620648	0	0	1.03072	2.17196	9.88168	14.7672			0.127352	0	0.0703164	0	0	0	0.565582	1.13912	1.186	3.08837			0.04306	0.10992	0.379152	0.0994163	0.0836154	0	2.58166	5.69384	1.50874	10.4994			0.816547	0.143707	0.986447	0.248847	1.07452	2.71612
Ttu_1A	20761505	20761676	miR2118_1	UUCCCGAUGCCUCCCAUUCCUA			miR2118_1	2.05917	3.14028	3.35962	4.60314	4.57625	7.57362	1.68663	1.20664	1.54401	29.7494			1.27352	1.03172	1.61728	2.60447	1.38603	1.17977	1.41396	1.0442	1.11623	12.6672			5.16721	0.16488	2.16658	4.02636	3.01016	2.61887	1.06827	2.9707	2.59838	23.7914			5.71583	7.76018	3.10026	4.35482	5.98661	5.02482
Ttu_1B	33369963	33370101	miR2118_2	UUCCUGAUGCCUCCCAUUCCUA	GGAAUGGGAACAUGGAGGAAAG	UAGAGGAACUUAGAGUAGUGGGAAUGGGAACAUGGAGGAAAGCCUAACAUUCUCGGUUUUCACCUCCAGUGUUGGAGGUGAUAAUUUAAUUUGGUGUUUCCUGAUGCCUCCCAUUCCUAUUGUUCUAAAGAACUCUUCA	miR2118_2	0	0	0	0	1.97033	0	0.187404	0	0	2.15773			0	0	0	0	0.0513346	0.737358	0	0	0	0.788692			0.904261	0.384721	1.35412	0	0	0	0	0	0	2.6431			0	1.86819	1.83197	1.6175	2.91655	0.679029
Ttu_1B	32944420	32944591	miR2118_3	UUCCUGAUGCCUCCCAUUCCUA			miR2118_3	6.35655	1.25611	4.73793	11.5854	6.29234	3.68447	5.62211	3.25793	5.86725	48.6601			4.20263	3.09516	1.68759	3.66993	5.69814	3.53932	7.44684	2.94274	5.09281	37.3752			4.77966	0.16488	3.41237	8.89776	6.31297	5.01001	2.84873	3.71338	2.59838	37.7381			23.2716	5.74828	6.20053	14.0598	5.2191	18.3338
Ttu_1B	33298995	33299165	miR2118_4	UUCCCGAUGUCUCCUAUUCCUA			miR2118_4	1.34293	0.628056	3.18734	4.70658	0.127118	0.614078	0	0.603321	0.617605	11.827			1.52823	1.54758	1.12506	2.48608	1.59137	0.737358	0.565582	0.379708	0.697645	10.6586			2.45442	0.439681	1.46244	2.93278	1.17062	1.76489	0.97925	0.0825195	0.167637	11.4542			1.42896	0.287414	1.26829	3.98155	1.99554	3.53095
Ttu_1B	657072590	657073052	miR2118_5	GGCUGUUGGACAAUGGGAUGC			miR2118_5	94.274	57.2787	105.01	85.4426	61.0167	61.9195	30.172	22.8055	26.8658	544.784			43.0451	85.117	55.6906	67.2426	48.9219	36.4255	32.1439	20.1245	23.7897	412.501			99.1242	28.3594	89.6966	65.565	54.2664	80.2171	24.9264	19.6396	16.4285	478.223			78.7968	77.6018	104.423	68.3085	56.0285	88.138
Ttu_2A	520268529	520268668	miR2118_6	UUCCCGAUGCCUCCUAUUCCUA	GGAAUGGGAACAUGGAGGAAAG	AAGAGAGCCUGAGAGCAGUGGGAAUGGGAACAUGGAGGAAAGCCUAACUUGCUUUGUUUUCGCCUCUAGUGUUAGAGGUGAGAAUUCAGUUUGGUAUUCCCGAUGCCUCCUAUUCCUACUGUUCUCAAGCACUCCUUCCU	miR2118_6	10.3854	0.251222	3.35962	1.44818	1.90677	0.204693	0.562211	0.482657	0	18.6007			5.85821	0	3.30487	2.95962	0.66735	0	0.565582	0.94927	0.139529	14.4444			1.55016	0.879361	2.16658	0.695914	1.71412	0.797047	1.24632	0.825195	0.670549	10.5452			0	6.46682	6.90513	1.6175	2.45605	3.80256
Ttu_2A	668839176	668839405	miR2118_7	UUCCUGAUGUCUCCCAUUCCUA	GGAAUGGGAACAUGGAGGAAAC	UGCAAAUAUUUAGUUGUGUGCUUUCCUGAUGUCUCCCAUUCCUAUGGUUCUUGAGCACUCCUUCCUCUUCCUUUUCGCUUGCGCAAUAGAUUAAUCCAUAAACCGUAAAUAUGUGUGCACAUACUUAGAUAACCUGAGAUCUAGAAGGCUAGUUGAGAAGAGGAAGAAAAGAGAGCUUGAGAGCAGUGGGAAUGGGAACAUGGAGGAAACCCUAACUUGCUUUGCUUCCA	miR2118_7	2.86493	3.26589	1.46445	2.43087	2.54236	0.81877	1.12442	6.63653	1.23521	22.3834			0	5.67447	0.98443	0.71031	0.564681	0.147472	4.4304	1.23405	0	13.7458			2.3683	0	2.11242	0.845038	0.209039	0.341592	1.06827	4.20849	0	11.1532			2.65378	6.17941	4.79132	1.74193	0.307006	8.55577
Ttu_2A	668916836	668916976	miR2118_8	UUCCCGAUGCCUCCCAUUCCUA	GGAAUGGGAACAUGGCGGAAAG	GAGAGAGCAUAAGAUCAUUAGGAAUGGGAACAUGGCGGAAAGAUUAACUCUUCUAUUUUCACCUCUAGUGUUGGAGGUGCAAAUAUUUAGUUGUGUGCUUUCCCGAUGCCUCCCAUUCCUAUAGUUCUUGAGCACUCCUUC	miR2118_8	6.98326	5.90373	8.959	6.30992	4.76693	2.96804	0.187404	0.603321	0.308803	36.9904			3.94793	5.15861	4.07835	5.09055	1.95071	3.24437	0.471319	0.854343	0.627881	25.4241			6.84655	1.59384	6.33726	3.72811	2.84292	2.78967	0.0890228	0	0.419093	24.6465			14.902	15.233	14.233	4.2304	6.29362	6.9261
Ttu_2A	19391927	19392095	miR2118_9	GGCAUGGGAACAUGGAGGAAGG			miR2118_9	5.46126	1.00489	5.59937	2.06883	1.77965	3.17273	1.59293	1.6893	0.308803	22.6778			2.29234	10.8331	3.72677	2.48608	0.872688	1.47472	2.26233	0.854343	1.11623	25.9186			3.91846	0	2.16658	2.23687	1.00339	2.16341	1.24632	0.907714	0.251456	13.8942			4.08274	3.30526	6.05961	2.86174	2.76305	2.3087
Ttu_2A	520260339	520260510	miR2118_10	UUCCUGAUGCCUCCCAUUCCUA			miR2118_10	1.52199	0	1.80903	4.29282	1.20762	0.81877	0.749614	0.241328	0.308803	10.95			0	0.515861	0.98443	1.42062	2.36139	1.32724	0.659846	0.474635	0.279058	8.02308			2.97114	1.0992	3.08738	2.03803	1.50508	0.512388	0.445114	0	1.25728	12.9156			5.5117	9.91579	0	0.870964	3.07006	0.814835
Ttu_2A	668825361	668825726	miR2118_11	UUCCCGAUGCCUCCCAUUCCUA			miR2118_11	6.62514	5.6525	7.06382	11.7923	8.13555	9.62055	6.09062	8.56716	4.94084	68.4885			6.11292	5.15861	4.50025	8.52372	7.85419	5.30897	8.20095	5.50577	5.02304	56.1884			9.04261	3.13273	9.04549	10.1405	7.73443	9.84923	5.60843	4.29101	3.6042	62.4486			13.0648	6.46682	14.3739	15.0552	12.5872	13.8522
Ttu_2B	453152570	453152713	miR2118_12	UUCCUGAUGCCUCCCAUUCCUA	GGAAUGGGAACAUGGAGGAAAG	UUGAGAGCUCAAGAGCACUCGGAAUGGGAACAUGGAGGAAAGACCUUCUUUUCUGUUUGCACCUCUAGUGUUGGGGGUGCGGAUAUUACUGAUGGAUCCUUUCCUGAUGCCUCCCAUUCCUACUGUUCUUGUGCACUCCUUCCU	miR2118_12	2.50681	5.27567	1.5506	0	0.572031	0.716424	0.281105	1.20664	0.308803	12.4181			0	5.15861	0.562531	0	0.154004	0	0.188527	0	0	6.06367			1.42098	0	5.14564	1.193	0.209039	1.02478	0.445114	0	0	9.43854			0.816547	4.74233	0.281842	0.995387	0	2.3087
Ttu_2B	453533350	453533578	miR2118_13	UUCCUGAUGUCUCCCAUUCCUA	GGAAUGGGAACAUGGAGGAAAG	CAAAUAUUUAGUUUUGUGCUUUCCUGAUGUCUCCCAUUCCUAUGGUUCUUGAGCACUCCUUCCUCUCCCCUUUCGCUUGCGCAAUAGAUUAAUGCAUAAACCUUAAAUAUGUGUGCACAUACUUAGAUUGUCUGAGAAUCUAGAAGGCUAGUCGAGAAAAGGAAGAAAAGAGAGCCUGAGAGCAGUGGGAAUGGGAACAUGGAGGAAAGCCUAACUUGCUUUGUUUUCG	miR2118_13	2.59634	0	0	0	1.46186	0	2.52995	0	1.85282	8.44096			0	7.22205	2.10949	2.84124	0	0	0	0.664489	0	12.8373			1.59322	0.879361	0.595811	0.646206	1.75592	0.910911	0	1.65039	0	8.03182			1.83723	2.0119	1.55013	0	0	2.17289
Ttu_2B	618358973	618359111	miR2118_14	UUCCCGAUGCCUCCUAUUCCUA	GUAGUGGGAAUGGGAACAUGGA	AAGAGACCCUGAGAGUAGUGGGAAUGGGAACAUGGAUGAAACCCUAACUUGCUUUGUUUUCAUCUCUAGUAUAGGCGGUAAGAAUUCAGCUUGGUGUUUCCCGAUGCCUCCUAUUCCUAUUGUUCUCAAGCACUCCUUC	miR2118_14	0.895289	4.39639	2.23975	2.7412	1.97033	3.07039	0.655913	0	1.54401	17.5133			0	0.515861	1.2657	0.118385	2.61806	2.94943	1.31969	0.854343	2.1627	11.8042			2.88502	0.879361	1.02913	0.298249	0.794347	2.56194	0.445114	0	0.0838186	8.97698			5.71583	2.29931	6.05961	4.35482	3.22356	4.20998
Ttu_2B	618426883	618427023	miR2118_15	UUCCUGAUGUCUCCCAUUCCUA	GGAAUGGGAACACAAAGGAAAG	GAGAGAGCAUAAGAGCACUAGGAAUGGGAACACAAAGGAAAGCCUAACUCUUAUGUUUUCACCUCUAGUGUUGGAGGUGCAAAUAUUUAGUUGUGUGCUUUCCUGAUGUCUCCCAUUCCUAUCGUUCUUGAGCACUCCUUC	miR2118_15	17.4581	12.3099	23.9481	24.6708	12.2033	10.1323	0.843316	0	1.54401	103.11			12.3532	12.8965	8.43797	15.2717	12.9363	10.0281	0	0.854343	3.76728	76.5453			17.0087	5.49601	14.1911	12.9738	5.435	14.1191	4.71821	0	3.10129	77.0433			46.1349	32.4778	42.2763	40.0643	30.2401	30.6921
Ttu_2B	618563661	618563801	miR2118_16	UUCCUGAUGUCUCCCAUUCCUA	GGAAUGGGAACAUGGAGGAAAG	GAGAGAGCAUAAGAGCAUUAGGAAUGGGAACAUGGAGGAAAGCUUAACUCUUCUGUUUUCACCUCUAGUGUUGGAGGUGCAAAUAUUUAGUUGUGUGCUUUCCUGAUGUCUCCCAUUCCUAUGGUUCUUGAGCACUUCUUC	miR2118_16	0	0	0	0.362045	0.953385	3.07039	1.31183	0	1.85282	7.55046			0	0	1.2657	0	1.1807	0	8.76653	0.569562	1.39529	13.1778			0.775081	0	1.02913	0.994163	2.29942	1.13864	0	0	0	6.23643			0.204137	0	0.704605	0	0	2.03709
Ttu_2B	29677997	29678168	miR2118_17	UUCCCGAUGCCUCCUAUUCCUA			miR2118_17	2.68587	3.3915	3.61806	6.72369	2.16101	4.29854	2.34254	0.723985	2.47042	28.4156			0	10.3172	1.47665	9.4708	2.61806	0	3.77055	0.94927	1.67435	30.2769			5.85617	1.70376	3.73736	4.12578	2.50846	6.43331	0.534137	0.742675	0.838186	26.4798			19.8013	9.48467	13.3875	9.20733	8.13565	7.87674
Ttu_2B	33865315	33865486	miR2118_18	UUCCUGAUGCCUCCUAUUCCUA			miR2118_18	0	2.88906	1.80903	2.53431	0.381354	0.102346	0.468509	0.965314	0.308803	9.45872			2.92911	0.515861	1.82823	1.539	0.718684	1.0323	1.0369	0.379708	0.976703	10.9565			1.89464	0.549601	2.27491	2.4357	1.42146	2.16341	0.534137	0.247558	0.251456	11.7729			5.30756	7.04165	6.62329	5.22578	4.14458	7.87674
Ttu_2B	618563926	618564097	miR2118_19	UUCCCGAUGCCUCCUAUUCCUA			miR2118_19	5.64032	2.63783	4.13492	1.29302	2.03389	0.921117	0.937018	3.49926	0	21.0974			3.05646	2.5793	0	0	2.15605	0.294943	1.13116	0	0.139529	9.35745			4.17682	0.329761	6.71641	2.78366	1.54689	2.22035	0.97925	0	0	18.7531			0	4.88604	0	7.09214	1.38153	3.39515
Ttu_4A	636376098	636376241	miR2118_20	UUCCUGAUGCCUCCCAUUCCUA	GGAAUGGGAACAUGGAGGAAAG	GAGUGAACUCAAGAGCACUGGGAAUGGGAACAUGGAGGAAAGCCCUGCUUGUUUGUUUGCACCUGCAGUGUUGGAGGUGCAAAUAUUGGGCAUGGAUCCUUUCCUGAUGCCUCCCAUUCCUACCGUUCUUGUGCACUUCUUCCU	miR2118_20	0	1.63295	6.11624	2.12055	1.97033	0.409385	0	0	0	12.2494			5.85821	5.15861	0.773481	1.06546	0.616015	0	0.377055	0	0	13.8488			1.98076	0.769441	3.41237	0.149124	0.5435	0.113864	0.445114	0.165039	0.335275	7.91449			4.28687	1.86819	2.39566	4.35482	2.45605	1.76548
Ttu_4B	26179142	26179282	miR2118_21	UUCCUGAUGCCUCCCAUUCCUA	GGAAUGGGAACAUGGAGGAAAG	UAGAGGGCCCUAGAGUAGUGGGAAUGGGAACAUGGAGGAAAGCCUAACCUGCUCGAUUUUCACCUCUAGUGUUGGAGGUGAUAAUUUAGUUUGGUGUUUCCUGAUGCCUCCCAUUCCUACUGUUCUAAAGCACUCCUUCCU	miR2118_21	4.74503	1.75856	7.92527	3.82733	1.27118	1.43285	0.187404	0.482657	0.308803	21.9391			1.78293	6.19033	3.02361	1.89416	1.07803	1.0323	0.188527	0.759416	0.418587	16.3679			3.05726	1.04424	2.81656	0.298249	1.25423	0.967843	0.178046	1.56787	0.251456	11.4358			0	7.32906	12.6829	2.1152	5.06559	4.34579
Ttu_4B	26197030	26197173	miR2118_22	UUCCUGAUGCCUCCCAUUCCUA	GGAAUGGGAACAUGGAGGAAAG	GAGAGAGCUCAAGAGCAAUAGGAAUGGGAACAUGGAGGAAAGACCUACUUGUUUGUUUGCACCUCUAGUGUUGAAGGUGCAGAUAUUUGGCAUGAAUCAUUUCCUGAUGCCUCCCAUUCCUACCAUUCUUGUGCACUCCUUCCU	miR2118_22	3.93927	2.76345	0	0.672369	2.35168	0.511731	0.562211	0	1.54401	12.3447			0	3.61102	0.843797	0	1.07803	0	0	0.759416	0.348823	6.64109			0.990381	0.384721	0.758304	0.79533	1.00339	1.65103	0.712182	0	0.167637	6.46297			1.42896	1.58078	10.8509	1.49308	0	2.17289
Ttu_4B	608395882	608396023	miR2118_23	UUCCCAAUGCCUCCCAUUCCUG	GGAAUGGGAACAUGGAGGAAAG	GAGAGAGCUCAAGAACACUGGGAAUGGGAACAUGGAGGAAAGCCCUGCUUUUUCGUUUGCACCUCUAGCGUUGGAGGUGCAAAGAUUUGGCAUGGAUCCUUUCCCAAUGCCUCCCAUUCCUGCCGUUGUUGUGCACUCCUUC	miR2118_23	20.2335	12.1843	21.0192	8.06843	3.8771	4.60558	1.78033	1.6893	1.23521	74.693			11.4617	8.25377	12.1647	7.1031	5.3388	3.39185	2.54512	1.42391	1.81388	53.4969			14.5112	2.14344	12.7828	4.67257	3.97173	4.78228	0.890228	0.990234	0.502912	45.2475			27.1502	22.1309	25.3658	10.576	5.98661	12.4941
Ttu_4B	608305318	608305489	miR2118_24	UUCCCAAUGCCUCCCAUUCCUA			miR2118_24	0.179058	6.65739	4.73793	1.13785	2.35168	2.04693	1.40553	0.482657	0	18.999			1.01882	0	3.02361	2.3677	1.02669	1.17977	0.942637	1.13912	0.418587	11.1169			3.27256	2.08848	3.89985	1.69008	1.83954	3.81444	0.712182	0.495117	0.0838186	17.8961			6.12411	3.16156	1.55013	6.09675	2.91655	5.70384
Ttu_4B	608386199	608386598	miR2118_25	UUCCCGAUGCCUCUCAUUCCUA			miR2118_25	25.1576	14.5709	20.5885	8.9994	6.73726	8.29005	2.71735	0.603321	2.47042	90.1348			6.74968	20.1186	15.6806	5.20894	4.82545	4.27667	4.33613	0.759416	1.39529	63.3507			21.1855	6.81505	17.3327	5.61702	4.26439	6.14865	2.67068	0.990234	1.59255	66.6168			23.884	23.568	26.775	12.94	6.44712	11.5435
Ttu_4B	608398032	608398202	miR2118_26	UUCCCAAUGCCUCCCAUUCCUA			miR2118_26	5.72985	0	1.20602	5.01691	1.65253	0.81877	1.21812	2.65461	0	18.2968			1.91029	3.61102	1.19538	4.02509	1.59137	0.147472	1.13116	0.474635	0.348823	14.4352			2.153	0.494641	2.27491	1.59066	1.12881	0.797047	0.0890228	0.495117	1.25728	10.2805			5.91997	0.862243	10.4282	3.11059	4.75859	7.74093
Ttu_5B	17143729	17143862	miR2118_27	UUCCCGAUGCCUCUCAUGCCUA	UGGGUGUGGGAACAUGGAGGA	AUGAGUAUCUCAGAGCAGUGGGUGUGGGAACAUGGAGGAAAGCCUAGACUUCUUUGCCUCUAAAUUUAGGGGCCAAGAUUGUUUUGUAUUUUCCCGAUGCCUCUCAUGCCUAUUACUCUUAGAUAUUCCUUCCU	miR2118_27	10.3854	4.01956	10.4234	3.98249	1.84321	3.17273	0.655913	2.17196	1.23521	37.8899			4.71204	0	3.44551	4.26186	2.46406	0.737358	1.97954	0	1.39529	18.9957			2.3683	1.75872	2.11242	3.77782	1.21242	1.99262	0.890228	0.495117	0.0838186	14.6915			11.6358	5.17346	10.8509	5.97232	2.45605	7.19771
Ttu_5B	682498645	682498788	miR2118_28	UUCCUGAUGCCUCCCAUUCCUA	GGAAUGGGAACAUGGAGGAAAG	GAGAGAGCUCAAGAGAAAUGGGAAUGGGAACAUGGAGGAAAGCAAUGCUUGUUUGUUUGCACUUGUAGUAUCGGAUGUGCAAAUAUUUCGCAUGGAUCCUUUCCUGAUGCCUCCCAUUCCUACCGUUCUUGUGCACUUCUUCCU	miR2118_28	0	0.502445	2.23975	3.36184	2.09745	0.511731	0.468509	0.723985	1.23521	11.1409			0	0	0.914114	3.55155	1.3347	0	1.50822	0.189854	0.627881	8.12632			0.516721	0	0	0.695914	0.0418077	0.740115	0.623159	0.495117	0	3.11283			3.67446	1.86819	3.10026	9.20733	0.460509	6.51868
Ttu_5B	16810958	16811374	miR2118_29	GGCAUGGGAACAUGGAGGAAAG			miR2118_29	28.5597	21.7307	29.8059	5.58583	4.89404	6.03843	0	3.86125	0.308803	100.785			11.9711	24.2455	22.009	11.8385	4.77412	2.50702	2.35659	0.379708	0.139529	80.2211			22.3482	5.49601	22.1533	2.73395	6.522	7.74275	0.97925	0.330078	2.6822	70.9877			33.2743	35.3519	18.8834	12.8156	14.7363	6.79029
Ttu_5B	16835061	16835223	miR2118_30	CUAAACUAGUGUGUCCCUGUC			miR2118_30	7.52043	5.6525	7.58069	4.13765	4.63981	0.409385	0.281105	3.98192	0.308803	34.5123			2.80175	0	4.42994	2.01254	3.59342	1.17977	0.848374	0.094927	0.209294	15.17			0.47366	0.10992	0.595811	4.52344	2.00677	2.39114	0.97925	0.825195	0.0838186	11.989			0.612411	0.862243	4.93224	0.124423	0.307006	2.03709
Ttu_5B	17002637	17002827	miR2118_31	GGCAUGGGAACAUGGAGGAAGG			miR2118_31	12.5341	17.2087	15.506	11.2751	10.4237	9.10882	4.68509	2.17196	3.39683	86.3102			7.89585	0	9.21145	8.99726	4.62011	5.30897	6.22141	4.08186	3.83705	50.174			7.23409	4.34185	9.53297	7.45622	6.89827	9.33684	2.84873	2.14551	2.2631	52.0576			7.14479	9.05355	11.1328	4.2304	2.45605	8.01254
Ttu_5B	17141101	17141271	miR2118_32	CUAAACUAGUGUGUCCCUGUC			miR2118_32	8.14713	0	9.73429	6.51681	10.4872	6.65251	4.40398	0	0	45.942			0	0	2.53139	11.2466	6.62216	0.737358	1.60248	0	0	22.74			7.06185	3.13273	12.6204	5.31877	9.1977	2.8466	0	1.23779	1.50874	42.9245			0	5.46087	6.90513	8.83406	4.14458	4.6174
Ttu_5B	17190906	17191132	miR2118_33	GGCAUGGGAACAUGGAGGAAAG			miR2118_33	15.6676	9.42084	11.2849	7.65466	7.05505	3.78681	1.68663	1.93063	1.54401	60.0311			5.22145	13.9282	8.01607	9.70757	3.64476	6.34128	2.45086	1.13912	1.60458	52.0539			7.87999	1.04424	10.4538	7.25739	1.92315	5.57933	0	0.825195	0.586731	35.5498			15.7185	6.61053	13.3875	6.22117	4.75859	7.87674
Ttu_1A	546181081	546181200	miR2275_1	AGAGUUAGAUGAAACUGAACC	UUCAGUUUCCUCUAAUAUCUCA	UACAUGUGCCACUUGAAGUGAGAGUUAGAUGAAACUGAACCAACCUCCGGUCUACCGCCUGUUGAUUGAUUCGGGGUUCAGUUUCCUCUAAUAUCUCACUUUGAAUGGUCCAUCUGGCAA	miR2275_1	0	0.125611	0	9.82693	10.0423	15.5566	0.937018	2.65461	0.617605	39.7607			0.254705	0	0.0703164	6.62956	4.0041	7.52105	2.54512	1.13912	1.32553	23.4895			0.30142	0.0549601	0.162494	8.45038	10.1175	8.71059	2.04752	2.47558	3.43656	35.757			0	0	0.140921	12.4423	14.5828	20.2351
Ttu_3A	69517510	69517622	miR2275_2	AGAGUUGGAGGAAAACAAACA	CUUGUUUUCCUCCAAUAUCUCA	CUUGUCAGGCACUGAAAGUGAGAGUUGGAGGAAAACAAACAGAUGGCCAACUAUUCGUGGUCACCGAUCAGCUUGUUUUCCUCCAAUAUCUCACCUUCGGUUGACUGAUUGAU	miR2275_2	0	0.376834	0	0	2.60592	4.70793	0	2.65461	1.23521	11.5805			3.82057	5.67447	0.0703164	0	0	6.48875	1.60248	0.474635	2.44176	20.573			0.0861201	0.21984	6.71641	0	7.52539	5.46547	0.801205	2.72314	0.754368	24.2919			0	0	0	17.046	0.460509	0.814835
Ttu_3A	69520259	69520368	miR2275_3	AGGAUUAGAGGGAGCUGAACC	GUUCAGUUUCUUCUAAUAUCUC	UGCAUGCACCGCUCAAAGCGAGGAUUAGAGGGAGCUGAACCAUCCAUUGGAAACAUGGAGUGAUGGUUCAGUUUCUUCUAAUAUCUCACCUUGACUGGUCCAUCCGGGAA	miR2275_3	1.43246	3.01467	4.30721	11.482	8.64403	23.335	3.37326	0	0.617605	56.2062			1.52823	1.54758	1.40633	15.6268	11.1396	0	1.41396	0.474635	0.837174	33.9743			7.27715	2.1984	4.60399	23.1143	19.5242	7.00263	0.623159	0	1.00582	65.3496			8.57375	5.17346	6.76421	0.37327	13.2012	17.6548
Ttu_3A	69520425	69520537	miR2275_4	AGAGUUGGAGGAAAACAAACA	CUUGUUUUCCUCCAAUAUCUCA	CUUGUCAGGCACUGAAAGUGAGAGUUGGAGGAAAACAAACAGAUGGCCAAUUAAUCAUGGUCACCGAUCAGCUUGUUUUCCUCCAAUAUCUCACCUUCGGUUGACUGAUUGAU	miR2275_4	0	0	0	11.5337	7.05505	3.37743	4.96619	0	0.617605	27.55			2.6744	8.25377	0.0703164	7.33987	5.4928	0	2.82791	0.569562	0	27.2286			0	0.0549601	0.108329	26.395	6.81466	9.16604	0.712182	0	0.754368	44.0056			0	60.6444	0	0	0.614011	1.35806
Ttu_3A	69526130	69526245	miR2275_5	AGAGUUGGAGGAAAACAAACA	CUUGUUUUCCUCCAAUAUCUCA	CUUGUCAGUCACUGAAAGUGAGAGUUGGAGGAAAACAAACAGAUCAUGGCUAACUAAUCAUGGUCACCGAUCAGCUUGUUUUCCUCCAAUAUCUCACCUUCAGUUGACUGAUUGCC	miR2275_5	30.4398	43.4615	42.7275	22.3951	3.43219	0.102346	1.03072	0	1.54401	145.133			1.65558	4.12689	26.7202	0	0.821354	1.76966	0	0	1.25576	36.3495			68.5085	17.6422	47.2315	14.8627	16.7649	7.79968	1.1573	0	0.670549	174.637			167.596	60.6444	180.802	52.2578	49.8884	95.6073
Ttu_3B	113620228	113620337	miR2275_6	AGGAUUAGAGGGAACUGAACC	GUUCAGUUUCUUCUAAUAUCUC	UGUAUGCACCGCUCAAUGCGAGGAUUAGAGGGAACUGAACCAUCCAUUGGAAACAUGGAGUGAUGGUUCAGUUUCUUCUAAUAUCUCACCUUGACUGGUCCAUCCAGGAA	miR2275_6	2.95445	7.53667	7.49454	8.12015	4.89404	0	1.21812	0	0.617605	32.8356			3.05646	4.64275	2.95329	0	0	0	0	0.189854	0	10.8423			0	0.10992	8.07053	0	0	0	0.267068	0.247558	0.586731	9.2818			8.57375	0	14.9376	13.1889	0	0.271612
Ttu_3B	113627093	113627208	miR2275_7	AGGAUUAGAGGGAACUGAACC	UUCAGUUUCUUCUAAUAUCUC	UGCAUGCACCGCUCAAAGCGAGGAUUAGAGGGAACUGAACCAUGAACAAUCCAUUGGAAACAUGAGUGAUGGUUCAGUUUCUUCUAAUAUCUCACCUUGACUGGUCCACUGUGCAG	miR2275_7	2.32775	6.15495	8.01141	8.89596	5.97455	15.8637	0.562211	2.05129	0.926408	50.7682			3.05646	3.09516	2.10949	6.98471	5.90348	8.84829	3.01644	0.284781	1.88364	35.1825			19.0756	5.77081	8.82883	14.1668	14.4237	12.0126	0.97925	0.660156	1.17346	77.0912			7.55306	26.011	15.6422	11.447	24.5605	30.8279
Ttu_3B	113627266	113627381	miR2275_8	AGAGUUGGAGGAAAACAAACA	CUUGUUUUCCUCCAAUAUCUCA	CUUGUCAGGCACUGAAAGUGAGAGUUGGAGGAAAACAAACAGAUCCUGGCUAGCUAAUCGCGGUCGCCGAUCAGCUUGUUUUCCUCCAAUAUCUCACCUUCAGUUGACUGAUUGCC	miR2275_8	0	0	20.6746	3.46529	1.20762	15.7613	0	2.65461	1.85282	45.6163			2.6744	6.70619	0.210949	4.7354	2.56673	0.589886	1.13116	1.89854	1.32553	21.8388			21.8314	0.2748	19.3368	0.497081	0.5435	0	0.890228	0	0.838186	44.212			0	0	0	0	23.6394	22.6796
Ttu_7A	441731314	441731424	miR2275_9	UUUGGUUUCCUCCAAUAUCUCG	AGAUUUGGAUGGAACCAAAUC	AACCUUGGAAGCUGAAUGUGAGAUUUGGAUGGAACCAAAUCUUCAGCUAUAAUACAAUGGCACAAGGUUUGGUUUCCUCCAAUAUCUCGUCUUCAACUGUCCAUGAUGAAA	miR2275_9	0	0.628056	0.258433	2.22399	2.03389	0	1.78033	3.61993	2.77922	13.3238			0	0.515861	0	0.118385	3.02874	0	6.97552	1.13912	0.76741	12.545			0.25836	0.2748	0.595811	1.2427	0	1.99262	4.36212	0	0	8.72641			0.408274	0.143707	0.563684	4.10597	4.45158	5.43223
Ttu_7B	74019017	74019188	miR2275_10	UUUGGUUUCCUCCAAUAUCUCG			miR2275_10	0.179058	0	0	2.68948	2.22457	0	1.40553	2.29262	1.85282	10.6441			0	0.515861	0.492215	0.118385	0.0513346	0	0	0.759416	0.837174	2.77439			0.30142	0.0549601	0.270823	0	4.97512	3.07433	0	4.04345	0	12.7201			1.02068	0.287414	0.563684	4.60367	5.2191	7.46932
Ttu_3A	136459983	136460197	miR319_1	UUGGACUGAAGGGUGCUCCCU	AGAGCGUCCUUCAGUCCACUC	UGACGGGAGUGAUGGACGGAAGAGAGCGUCCUUCAGUCCACUCACAGGCGGUGCUAGGAUCGAAUUAGCUGCCGACUCAUUCGUCCACUUGCCGAGCAAAGUUAUUUGCCGAGGAGCUUAGCAGGUGAGUGAAUGAAGCGGGAGGUAAAGUCUUUGAUCUCGCACCGUCGUUGCUUGGACUGAAGGGUGCUCCCUCCUCCUCUCUAAGCCAUGUU	miR319_1	43.2425	21.1027	36.9559	6.2582	14.9999	12.6909	3.84177	17.4963	37.6739	194.262			33.4937	23.7296	30.3064	20.4806	23.9733	16.9592	35.3489	7.21445	6.4881	197.994			0.17224	46.1665	24.8616	15.5089	13.5875	41.7881	12.6412	8.16943	7.6275	170.523			42.8687	37.6513	26.9159	63.2071	28.8585	35.7169
Ttu_3A	449732475	449732687	miR319_2	UUGGACUGAAGGGUGCUCCCU	AGAGCUCUCUUCAGUCCACUC	GCUAGCGCCUUCUGUGUGAGAGAGCUCUCUUCAGUCCACUCUCAGAUGGUUGUAGGGUUUAAUUAGCUGCCGAUUCAUUCAUUCACCUACCAAGAACCAAGGCGGAGCGCAUGUCUUGGUAGCCGACUGGAUGACGCGGGAGCUAAUAUUUAGCUCGACGUUGUUUGUGGUUGGACUGAAGGGUGCUCCCUUGCUCGCAGUUCUCAUGCAUAA	miR319_2	30.977	16.0782	30.0643	7.03401	15.3177	9.5182	4.49769	13.2731	33.6595	160.42			29.1637	35.5944	28.1266	18.2313	19.7638	13.8623	26.3938	5.41084	4.67422	181.221			0	1.20912	31.253	17.8452	15.3016	29.6615	13.0863	5.61132	6.87313	120.841			37.357	30.897	16.7696	31.6036	17.6528	41.4208
Ttu_3B	182347577	182347790	miR319_3	UUGGACUGAAGGGUGCUCCCU	AGAGCGUCCUUCAGUCCACUC	GAUGGGAGUGAUGGACGGAAGAGAGCGUCCUUCAGUCCACUCACGGGCGGUGCUAGGAUCGAAUUAGCUGCCGACUCAUUCAUCCACUUGCCGAGCAAAGUUAUUUGCCGAGGAGCUUAGCAGGUGAGUGAAUGAAGCGGGAGGUAAAGUCUUUGAUCUCGCACCGUCGUUGCUUGGACUGAAGGGUGCUCCCUCCUCCUCUCUAAGCCAUGUU	miR319_3	42.6158	18.9673	33.7685	17.7919	27.3939	14.6355	6.09062	16.7723	38.6003	216.636			34.0031	60.3557	31.0095	24.6241	23.0492	18.4339	32.8038	5.88548	5.99975	236.165			21.8314	5.38609	49.7231	31.7635	24.5411	35.1839	16.7363	6.18896	8.29805	199.653			51.0342	42.681	25.5067	40.8109	21.4904	87.0515
Ttu_3B	433136122	433136334	miR319_4	UUGGACUGAAGGGUGCUCCCU	AGAGCUCUCUUCAGUCCACUC	GCUAGCGCCUUCUGUGUGAGAGAGCUCUCUUCAGUCCACUCUCAGAUGGUUGUAGGGUUUAAUUAGCUGCCGAUUCAUUCAUUCACCUACCAAGAACCAAGGCGGAGCGCAUGUCUUGGUAGCUGACUGGAUGACGCGGGAGCUAAUAUUUAGCUCCACGUUGUUUGUGGUUGGACUGAAGGGUGCUCCCUUGCUCGCAGUUCUCAUGCAUAA	miR319_4	40.4671	14.5709	28.083	7.65466	15.6355	8.80178	4.68509	15.9277	29.645	165.471			26.8714	33.5309	27.564	16.4555	19.9178	15.1896	27.9021	3.98694	5.23234	176.651			113.119	1.42896	25.5657	18.6903	15.009	29.5477	12.3742	5.85888	5.69967	227.293			31.8454	25.5799	15.7832	32.8478	18.7274	41.1492
Ttu_4A	478274521	478274756	miR319_5	UGGACUGAAGGGAGCUCCCUC	GGGAGCUCACUUCAGUCCACU	AGAUGAUGUAUUAGUUUGAGGGAGCUCACUUCAGUCCACUCAUGGGAGGUAGCGGGGAUUGAACGAGCUGCCGACUCAUUCACUCGAGCACACAGUGGAUAUGAGACUAGUUCAGGGCAUAACAGUAUGUAACAAUAUUUACUGUGCGAAUGAGCGAAUGCAGCGGGAGAUUGUUCUCUCUUUCCUCCUCCAUGCUUGGACUGAAGGGAGCUCCCUCAUCUCUCAUCAGCUUCAUC	miR319_5	0.179058	0	0	0.465486	0.063559	0.102346	1.31183	1.44797	1.85282	5.42306			0.127352	0	0.0703164	0.47354	1.3347	0.589886	1.79101	1.61376	1.46505	7.46562			0.12918	0	0	0.497081	0.334462	0.28466	3.02677	2.72314	2.59838	9.59368			0	0	0	0.995387	0	0.407417
Ttu_4B	144998781	144999016	miR319_6	UGGACUGAAGGGAGCUCCCUC	GGAGCUCACUUCAGUCCACUC	UGAGGAUGUAUUAGUUUGAGGGAGCUCACUUCAGUCCACUCAUGGGAGGUAGCGGGGAUUGAACGAGCUGCCGACUCAUUCACUCGAGCACACAGUAGAUAUGAGACUGGUCCAGGGCUUACCAGUAUGUUACAAUAUUUACUGUGCGAAUGAGCGAAUGCAGCGGGAGAUUGUUCUCUCUUUCCUCCUCCAUGCUUGGACUGAAGGGAGCUCCCUCAUCUCUCAUCAGCUUCAUC	miR319_6	0	0	0.0861442	0.310324	0.317795	0.102346	1.03072	1.44797	0.617605	3.9129			0	0.515861	0.210949	0.23677	0.872688	0	1.41396	1.32898	1.25576	5.83496			0.0861201	0.0549601	0	0.397665	0.459885	0.113864	2.67068	2.72314	1.67637	8.18269			0	0	0	0.870964	0.307006	0.543223
Ttu_5A	608231975	608232122	miR390_1	AAGCUCAGGAGGGAUAGCGCC	GCUAUCUAUCCUGAGCUCC	AGGGUAGGGAACAAUCCUUGAAGCUCAGGAGGGAUAGCGCCUAGGUUUAUUGCAACCAGCAAGAGACCGGCCGGCUCUUGAUGGUUCAUCGAUCUGUUCGUCCGAAGCGCUAUCUAUCCUGAGCUCCACGGUUUGUUCUUACCAUGCA	miR390_1	11.0121	3.3915	8.1837	7.2409	9.53385	3.58212	38.1366	28.4768	30.5715	140.129			4.20263	5.15861	5.48468	12.6672	10.1643	5.60392	70.5093	26.1049	45.2772	185.173			5.21027	1.86864	6.49975	8.84805	6.10393	12.0696	36.1432	30.6147	20.6194	127.978			14.2896	12.7899	10.71	14.9308	6.14011	9.91383
Ttu_5B	649132889	649133050	miR390_2	AAGCUCAGGAGGGAUAGCGCC	CGCUAUCUAUCCUGAGCUCC	AGGGUAGGGAACAAUCCUUGAAGCUCAGGAGGGAUAGCGCCUAGGUUUAUUGCAACCAACAAGAGAGACCGGCCGGCCCGCCGGCUGGCUCUUGGUGGUUCAUCGAUCUGUUCGUCCGAAGCGCUAUCUAUCCUGAGCUCCACGGUUUGUUCUUACCAUGCA	miR390_2	9.84818	3.3915	7.92527	7.96498	7.56352	5.01497	34.7634	39.3365	41.0707	156.879			4.58469	5.67447	4.00804	8.87887	9.4969	5.89886	0	28.9527	0	67.4946			6.28677	2.14344	5.79561	7.3071	4.68246	10.02	36.8554	29.7895	20.3679	123.248			12.8606	11.0654	9.86447	13.4377	9.05667	12.6299
Ttu_2A	764146692	764146811	miR393_1	UUCCAAAGGGAUCGCAUUGAU	UCAGUGCAAUCCCUCUGGAAU	CUUUCAGGAAGCUAGUGGAGGAUUCCAAAGGGAUCGCAUUGAUCCAUCUCUCCGUAACCGGCGCUCAAGAUCGAUGGAUCAGUGCAAUCCCUCUGGAAUUCUCCCCUUGCCUCCGCCUCC	miR393_1	7.60996	4.522	6.80539	0	8.64403	0	63.4361	0	53.4228	144.44			4.45734	5.67447	0	27.9388	0.205338	8.25841	0	172.103	31.2545	249.892			8.56895	2.08848	7.31222	10.2399	9.57397	8.48286	251.845	96.7953	109.132	504.039			10.411	11.6403	23.9566	13.9354	23.1789	16.2967
Ttu_2B	774598149	774598266	miR393_2	UUCCAAAGGGAUCGCAUUGAU	UCAGUGCAAUCCCUCUGGAAU	UACAGGAAGCUAGUGGAGGAUUCCAAAGGGAUCGCAUUGAUCGAUCUCUCCGUCGCCGGCGUGCAAGGUCGAUGGAUCAGUGCAAUCCCUCUGGAAUUCUCCGCUUGCCUCCGCCUCC	miR393_2	7.16231	4.77322	7.66683	28.8601	10.8686	18.9341	63.9046	132.248	46.0116	320.429			5.98557	7.22205	9.14114	0	30.6981	7.96346	130.178	34.6484	30.4871	256.324			8.00917	3.13273	9.09965	12.5265	9.15589	8.369	108.786	147.957	173.337	480.373			11.6358	9.77208	0	16.0506	0	16.4325
Ttu_3A	29599317	29599446	miR393_3	UCCAAAGGGAUCGCAUUGAUC	AUCAUGCGAUCCUUUUGGAAG	AACAAUGCCUUGGGGAAGCAUCCAAAGGGAUCGCAUUGAUCCUUCCAUCCAUGGUGUUGAUGGCUGUCAUCAAUCAACCGGCUCGACAGAUCAUGCGAUCCUUUUGGAAGCUUCCUCUAGCCAUUACUCC	miR393_3	1.43246	0.125611	1.37831	0.0517207	1.20762	0	0.187404	0	3.08803	7.47115			0.636762	0	0	0.118385	0.0513346	0.884829	0.75411	0.759416	2.30223	5.50707			1.20568	0.2748	1.02913	1.2427	0.91977	0	0	0	0.0838186	4.7559			1.02068	1.00595	0.140921	0	0.767514	2.17289
Ttu_3B	46996254	46996383	miR393_4	UCCAAAGGGAUCGCAUUGAUC	AUCAUGCGAUCCUUUUGGAAG	AACAAUGCCUUGGGGAAGCAUCCAAAGGGAUCGCAUUGAUCCUUCCAUCCAUGGUGCUGGUGGCGGUCAUCAAUCGACCGGCUCGACGGAUCAUGCGAUCCUUUUGGAAGCUUCCUCUAGCCAUUACUCC	miR393_4	1.16388	0.879278	0.689154	0.0517207	0.953385	0	0	0	2.77922	6.51664			0.254705	0.515861	0	0.23677	0.102669	0.442415	0.565582	0.854343	2.93011	5.90245			0.775081	0.494641	0.866634	1.09358	0.501693	3.07433	0	0.0825195	0	6.88847			0.816547	1.72449	0.140921	6.71887	0.614011	2.58031
Ttu_6A	464716947	464717082	miR394_1	UUGGCAUUCUGUCCACCUCC	AGGUGGGCAUACUGCCAAUGG	AGGGGCGCUUACCGGGAGCUCUUUGGCAUUCUGUCCACCUCCUUGUGAAUCUUGCGGGGGAGAUCUCACGAUCUGCCGAGCUUGCGGGUUGCUUGGAGGUGGGCAUACUGCCAAUGGAGCUGUGUAGGCCUCCCUU	miR394_1	5.64032	2.261	6.03009	7.03401	1.01694	2.96804	14.3364	3.13727	0	42.4241			4.71204	1.03172	0	0	5.85214	1.91713	14.1396	0.569562	7.81363	36.0358			4.17682	0	7.09556	3.77782	0.376269	7.79968	0.356091	16.5039	7.12458	47.2107			1.22482	8.19131	7.89158	5.10136	0.921017	0
Ttu_6B	478921018	478921151	miR394_2	UUGGCAUUCUGUCCACCUCC	AGGUGGGCAUACUGCCAAUGG	GGGCGCUUACCGAGAGCUCUUUGGCAUUCUGUCCACCUCCUUGUGAAUCUUGCGGGGGAGAUCUCACGAUCUGUCGUGCUUGCAGGUUGCUUGGAGGUGGGCAUACUGCCAAUGGAGCUGUGUAGGCCUCCCUU	miR394_2	9.04242	2.00978	4.04878	11.1717	12.3304	5.11731	12.2749	20.3923	20.9986	97.3862			1.14617	4.12689	7.31291	13.2591	4.26077	2.35954	15.6478	17.7514	6.83692	72.7015			4.34906	2.25336	3.41237	7.45622	7.94347	3.24512	22.2557	0	5.78349	56.6988			12.0441	6.32311	5.07316	12.8156	8.90317	18.0622
Ttu_2A	683283584	683283687	miR395_1	UGAAGUGUUUGGGGGAACUC	GUUCCCUUCAAGCACUUCAGG	GAGUUUUGGCCUCAUCGGGAGUUCCCUUCAAGCACUUCAGGAACCAUCUCUUUCAGGGCAUUUCUGAAGUGUUUGGGGGAACUCUUGUUGUCGCCAAGCAUUUA	miR395_1	0	0	0	0	0.190677	0	0.187404	0.120664	0	0.498745			0	0	0	0	0	0	0	0	0	0			0	0	0	0	0	0	0.0890228	0	0	0.0890228			0	0	0	0	0	0
Ttu_2A	741627591	741627844	miR395_2	UGAAGUGUUUGGGGGAACUC	GUUCCCUGCAAGCACUUCAUG	CGUUUACCAUAUUACUGGGAGUUCCUUUCAAACACUUUAUGGAUCAACUUUCCGAGUGCUCACGUGACGUGUUUGGGGGAACUCUCGGUGUAACCAAGCAUUUAGUACGUAGUGGUCACAAAUCGAAAGAGUUGAACCAAUGGUGAAUCACGUUUGGUAGUACCGUGAGUUCCCUGCAAGCACUUCAUGAGGCACUAUUUCAAACGCCACCGUGAAGUGUUUGGGGGAACUCUUGGUGCCACCAAGCUUUAUUC	miR395_2	0	0	0	0	0.254236	0.204693	0.187404	10.9804	0.617605	12.2444			0.254705	0	0	0	0	0	0.0942637	0	0	0.348969			0	0.10992	1.51661	0	0	0	0	0	0	1.62653			0	0	0.140921	0	0	0
Ttu_2A	741662525	741662678	miR395_3	UGAAGUGUUUGGGGGAACUC	GUUCUCCUCAAAUCACUUCAGU	UUGGUUGGUUGUCACCUGGAGUUCUCCUCAAAUCACUUCAGUUGCUAGCUAACUACAGCUUGCAUUGGCACUGUUUUAUUAGUGCGCAAUGCCGGGAUAUAGAGCAUUGUAUACUGAAGUGUUUGGGGGAACUCUGGGUGGCAACCAACAACAU	miR395_3	0	0	0.0861442	0	0.190677	0.307039	10.682	0	0.308803	11.5747			0	0	0.140633	0	0	1.32724	0	0	0	1.46788			0	0	0	0	0	0	0.890228	0	0	0.890228			0.204137	0	0.140921	0	0	0
Ttu_2A	741683670	741683774	miR395_4	UGAAGUGUUUGGGGGAACUC	GUUCCUUGCAAGCACUUCACG	NNNCUUUGGUCUUACCGUGGGUUCCUUGCAAGCACUUCACGAGCAUUCCUUCAAAUGCCAUUGUGAAGUGUUUGGGGGAACUCUCAGUGUAAUCAAGCAUUUACC	miR395_4	0.179058	0	0	0	0.127118	0	0.0937018	0	75.9654	76.3653			0	0.515861	0.0703164	0	0	0	0	0.094927	0	0.681104			0	0	0	0	0	0	2.58166	0.990234	0	3.57189			0	1.29336	0	0	0	0
Ttu_2A	741684300	741684404	miR395_5	UGAAGUGUUUGGGGGAACUC	GUUCCUUGCAAGCACUUCACGA	CAUGUUUGGUCUUACCAUGAGUUCCUUGCAAGCACUUCACGAGCAUUCUUUCAAAUGCCAUUGUGAAGUGUUUGGGGGAACUCUUGGUGAUGCCAAGCUUUAUUC	miR395_5	0	0	0	0	0.190677	0.204693	0	0	0	0.39537			0.127352	0	0.0703164	0	0	0	0	0	0	0.197669			0	0	0	0	2.13219	0	0.712182	0	0	2.84438			0.204137	0	0	0	0	0.135806
Ttu_2B	734350614	734350719	miR395_6	UGAAGUGUUUGGGGGAACUC	GUUCUCUUCAAGCACUUCGGG	CGAGUUUGGCCUCGUCGGGAGUUCUCUUCAAGCACUUCGGGAUGCGUCUUUUCAAGAACUUAUCUGAAGUGUUUGGGGGAACUCUCGGUGUCACCAAGCAUUUAGU	miR395_6	0.0895289	0	0	3.10324	0.381354	0.204693	0	0.120664	0.308803	4.20828			0.254705	0	0	0	0	0	0	0.854343	0	1.10905			0	0.0549601	0	0	0.125423	0.170796	0.0890228	0.577636	0.0838186	1.10166			0.204137	0	0	0	0	0
Ttu_2B	734633119	734633224	miR395_7	UGAAGUGUUUGGGGGAACUC	UUCCCUGCAGGCACUUCAUG	CACAUUUGGUAUUACCAUGAAUUCCCUGCAGGCACUUCAUGAGGCACUAUUUCAAAUGCUACCGUGAAGUGUUUGGGGGAACUCUUGGUGCCACCAAGCUUUACUC	miR395_7	0	0	0	0	0.254236	0	0.0937018	0	0	0.347938			0.127352	0	0	0.118385	0.975357	0	0	0	0	1.22109			0	0	0	0	0	0	0	0.412597	0	0.412597			0	0	0.140921	0	0.153503	5.16062
Ttu_6A	591048595	591048787	miR396_1	UUCCACAGCUUUCUUGAACUU	GGUCAAGAAAGCUGUGGGAAG	CAAGCUAGUCCAUGCCAUGCCUUUCCACAGCUUUCUUGAACUUCUCUUGCGCUCUCCUUAAUUACCCCCCACUCUCUCUGUCUCUCCCUUUCUCUCCGUUGGUAGAGAGAGACAUGAAUGGGGAGGGACAGGAGCAGGAGCAGCAAGAAGAGGGUCAAGAAAGCUGUGGGAAGAAAUGGCAUAUCCAGGACUU	miR396_1	2.23822	2.38661	2.1536	32.584	25.805	16.6824	644.856	315.899	271.437	1314.04			3.05646	3.61102	1.54696	31.9639	39.9383	23.0056	339.632	0	405.96	848.714			2.54054	2.1984	3.46653	31.8629	32.0247	22.2035	360.631	310.603	289.51	1055.04			1.83723	3.01785	2.11382	20.6543	11.3592	20.9141
Ttu_6A	591136925	591137078	miR396_2	UUCCACAGCUUUCUUGAACUG	GUUCAAUAAAGCUGUGGGAAG	GCAUGGCCCUCUCUGUGAUCUUCCACAGCUUUCUUGAACUGCAUGCGCGCAUGGAUCUGCUUCGCUAGAUCGCUUCGGCUUGCUAGCUGCACGAUCGAGAGGCCGGCCGCGCAGUUCAAUAAAGCUGUGGGAAGUCUCAGUGAGAGGCCAAUUG	miR396_2	14.056	9.16962	14.9029	34.6529	30.1905	28.1452	79.8339	93.0321	100.052	404.035			11.8438	23.7296	9.0005	34.9236	31.9301	28.462	77.1077	47.0838	46.8818	310.963			17.8269	8.40889	19.4993	34.2489	39.7591	32.9636	84.2155	78.8886	77.5322	393.343			7.7572	8.19131	8.31434	31.1059	14.7363	29.8773
Ttu_6A	610981446	610981624	miR396_3	UCCACAGGCUUUCUUGAACUG	UGAUGGUUCAAGAAAGUCCUUG	UCCAGAUCGCGGCCAUGCUCUCCACAGGCUUUCUUGAACUGUCAACACGCGCGCUCCGGCCAGCCAUGGCUUUCCUUUGCCGCCCAACUCGAUCGCAUAUGCUCUUGCAUGUCUCGAUCUCUGCCUGCCUUGUUGAUGGUUCAAGAAAGUCCUUGGAAACCAUGCCCGCCUCCCUCCAC	miR396_3	17.1896	15.199	24.4649	60.7718	46.0167	0.614078	1449.29	1643.81	380.754	3638.1			13.1173	18.571	15.3993	66.1772	237.474	37.1628	7.25831	1203.2	0	1598.36			22.0037	10.8821	23.9949	1.14329	53.0122	1.02478	2345.22	767.184	523.447	3747.91			14.2896	14.0833	11.6964	51.0136	22.7184	1.08645
Ttu_6B	659895719	659895876	miR396_4	UUCCACAGCUUUCUUGAACUG	GUUCAAUAAAGCUGUGGGAAG	UUGCAUGGCCCUCUCUGUGAUCUUCCACAGCUUUCUUGAACUGCAUGCGCGCAUGGAUCUGCCUCUCGCUAGAUCGCUUCGGCUUGCUAGCUGCGCGAUCGAGAGGCCGGCCGGGCAGUUCAAUAAAGCUGUGGGAAGUCUCAGUGAGAGGCCAAUUG	miR396_4	13.9665	9.044	15.1614	34.2908	32.288	25.6889	82.9261	95.2041	95.7288	404.299			9.29673	19.0868	9.07082	35.6339	31.3654	25.5126	77.2963	45.7548	46.6725	299.69			18.9895	8.07913	19.1201	34.9448	37.5851	31.825	88.2216	77.6508	77.3646	393.781			7.34893	10.2032	8.87803	25.6312	16.1178	23.9018
Ttu_6B	660021780	660021971	miR396_5	UUCCACAGCUUUCUUGAACUU	GGUCAAGAAAGCUGUGGGAAG	AGCUAGUCCAUGCCAUGCCUUUCCACAGCUUUCUUGAACUUCUCUUGCGCCCCUCCUUAAUUACUCCCCACUCUCUCCUCUCCUCUCCUCUCUGUUGGUAGAGAGAGACAUGAACGGGGAGGGAGAACAGGAGCAGGAGCAGCAAGAAGAGGGUCAAGAAAGCUGUGGGAAGAAAUGGCAUAUCCAGGACUU	miR396_5	2.59634	2.13539	2.58433	32.0151	27.966	19.4458	0.0937018	314.451	279.466	680.754			2.4197	2.06344	2.39076	27.9388	38.3983	20.941	232.737	456.979	0.0697645	783.938			2.97114	1.86864	3.62903	21.3248	19.9423	23.9114	354.845	300.783	286.241	1015.52			2.04137	0.862243	1.26829	21.7741	9.21017	20.2351
Ttu_6B	689611672	689611871	miR396_6	UCCACAGGCUUUCUUGAACUG	UGAUGGUUCAAGAAAGUCCUUG	GAUCCAGAUCGCGGCCAUGCUCUCCACAGGCUUUCUUGAACUGUCAACACGCCCGCGCCAGCCAAACAUGGCCUGCCGCUGCCGAAUUCGCUUGCUAUUGCAUGCGUGUUUCGAUCGAUCUCAUACGAUCCGAUGGAUCUUUGCCUUGCCUUGUUGAUGGUUCAAGAAAGUCCUUGGAAAACAUGCCCGCCUCUCCCCGC	miR396_6	18.8011	14.9477	26.3601	61.7545	44.3642	0.409385	0	0	373.034	539.671			14.9002	18.0551	17.2275	66.1772	0	37.6052	6.5042	0	774.177	934.646			22.951	10.1676	24.8074	0.79533	55.228	0.740115	3.82798	799.696	530.74	1448.95			11.4317	18.1071	10.9918	51.0136	25.021	0.814835
Ttu_7A	82967899	82968026	miR396_7	UUCCACAGCUUUCUUGAACUG	GUUCAAUAAAGCUGUGGGAAA	GUGUGUGGCCCUCUUUGCUGUCUUCCACAGCUUUCUUGAACUGCAUCUGCAAUUGGUGGAUGCUAGCUUCUACCGGCAAGAUCUGCAGUUCAAUAAAGCUGUGGGAAAUUGCAGAGAGAGACCAAUUG	miR396_7	17.2791	10.9282	16.712	38.6871	34.8939	30.3968	79.2717	88.5675	93.876	410.612			8.40526	10.8331	11.4616	33.0294	36.0882	27.7246	75.5053	48.6976	46.6027	298.348			21.0133	8.46385	21.7742	37.2314	37.836	33.1913	86.7082	79.8789	73.5928	399.69			10.8193	9.91579	12.8238	31.1059	23.0254	28.3834
Ttu_7B	33974143	33974270	miR396_8	UUCCACAGCUUUCUUGAACUG	GUUCAAUAAAGCUGUGGGAAA	GUGUGUGGCCCUCUUUGCUGUCUUCCACAGCUUUCUUGAACUGCAUCUGCAAUUGGUUGAUGCUAGCUUCUGCCGGCAAGAUCUGCAGUUCAAUAAAGCUGUGGGAAAUUGCAGAGAGAGACCAAUUG	miR396_8	17.1	8.54156	17.8318	39.1526	35.021	24.3584	83.2072	94.1181	89.8615	409.192			9.55144	13.9282	10.4068	33.2662	33.1108	26.1025	80.8783	46.0396	44.0912	297.375			21.9606	9.01345	20.5826	35.0939	39.2574	34.6716	92.6727	82.8496	79.2086	415.31			9.59443	12.2151	12.2601	31.8524	17.9598	23.766
Ttu_6A	105175507	105175616	miR397_1	UUGAGUGCAGCGUUGAUGAAC	UCACCGGCGCUGCACACAAUG	GAAGAGACGCAAAGGUGCCAUUGAGUGCAGCGUUGAUGAACCGUCCUACUCCUCCGAGGCCGGAGCGGUUCACCGGCGCUGCACACAAUGACGGCUCUGCUUUCUCCGGC	miR397_1	2.86493	3.26589	5.59937	17.3781	8.89826	20.6739	50.7864	46.697	79.0535	235.217			5.73086	0	0	0	0	12.9775	51.468	71.0054	5.3021	146.484			4.43518	4.72657	0	8.00301	6.22935	17.3073	94.4532	55.5356	47.609	238.299			0.408274	1.72449	0.845526	7.09214	1.22802	2.85192
Ttu_6B	163008699	163008809	miR397_2	UUGAGUGCAGCGUUGAUGAAC	UCACCGGCGCUGCACACAAUG	GAAGAGACGCAAAGGUGCCAUUGAGUGCAGCGUUGAUGAACCGUCCGGCCUCCUCCGAGGCCGGAGCGGUUCACCGGCGCUGCACACAAUGACGCCUCUGCUUUCUCUGGC	miR397_2	4.74503	4.01956	5.16865	77.581	93.7495	66.9345	644.949	761.27	621.62	2280.04			4.07528	9.80135	10.0552	30.5433	37.0636	14.3047	229.721	463.434	76.741	875.739			4.13376	4.28689	7.90803	14.9622	20.5276	8.53979	1028.3	694.979	861.572	2645.21			0.204137	0	0.704605	0	1.99554	3.12353
Ttu_3A	649557460	649557575	miR398	UGUGUUCUCAGGUCGCCCCCG	GGGUCGAGCUGGGAACACAUG	UACGCGAGGAAAUUCCUGCGGGGUCGAGCUGGGAACACAUGAGAUAUGAACCGCUUGAUUGAAUAUCAACUCAUGUGUUCUCAGGUCGCCCCCGCUGGAGCCUCCUCGCCGCAGAU	miR398	0.447645	0.376834	0.430721	2.58603	3.24151	2.661	12.7434	18.341	22.8514	63.6795			1.27352	1.03172	0.421899	0.23677	0.256673	0.442415	7.25831	28.8578	2.1627	41.9418			0.688961	1.15416	0.270823	0.894747	0.292654	1.08171	68.2805	40.1045	53.9792	166.747			0	0	0	0	0	0
Ttu_1A	525048457	525048623	miR399_1	UGCCAAAGGAGAAUUGCCCUG	GGGCGCUUCUCCUUUGGCACG	UAUGCGGCGUGUGAAUCCCAGGGCGCUUCUCCUUUGGCACGGUGGCGUGCAUGCAUGUUUUGGUGGUAGAGCUAGUGGCUAGCCAGGUGAAGAAGCUCCACGCAAGCUAGCUAUCCUUGUCGUGCGUGCCAAAGGAGAAUUGCCCUGCGAUUCACCUCAGCUGCUGU	miR399_1	0	0.125611	0	0.362045	0	0	0	0.241328	0.308803	1.03779			0	0	0	0.118385	0	0.294943	0	0.189854	0	0.603182			0.818141	0	0	0.0497081	0.877962	0.0569319	0.623159	0.742675	0	3.16858			0.204137	0	0.422763	0	0.307006	0
Ttu_1A	525161357	525161514	miR399_2	UGCCAAAGGAGAAUUGCCCUG	GGGCGCUUCUCCUUUGGCACG	GCUGCGGCGUGUGAAUCCCAGGGCGCUUCUCCUUUGGCACGGCGGCAUGCAUGCAUGUAGCCAGGUGAGCUGAAGAAGCUCUAUGCACGGAGGCUACCUAGCUAGCCUUGAUGUGCGUGCCAAAGGAGAAUUGCCCUGCGAUUCACCUCGGCUGCUCU	miR399_2	0	0.125611	1.29216	0.206883	0.063559	0	1.49923	0.120664	0.926408	4.23452			0.127352	0.515861	0	0.118385	1.4887	0.442415	0.188527	0.379708	0.0697645	3.33072			0.04306	0.0549601	0	0	0.0836154	0	0.534137	0.825195	0.251456	1.79242			0.612411	0.143707	0.281842	0.124423	0	0
Ttu_1A	525911506	525911644	miR399_3	UGCCAAAGGAGAAUUGCCCUG	GGGCGCUUCUCCCUUGGCAUG	AUCGACGUGUGUGAAUCACAGGGCGCUUCUCCCUUGGCAUGGUGGCAUGCAUGUACCGGUAAGUGUGCGGCGUGCAGCUUUCUGGCAAGCCGUGCGUGCCAAAGGAGAAUUGCCCUGCCAUUCACCUCAGCUUCUCUCU	miR399_3	0.0895289	0.251222	0.0861442	0.465486	0.063559	2.04693	7.40244	0	0.308803	10.7141			0	0	0.140633	4.97217	1.07803	0.294943	1.31969	0.474635	2.30223	10.5823			1.24874	0.21984	3.03322	2.78366	0.668923	4.2699	0.356091	0.247558	0	12.8279			0.204137	0	0.281842	3.48386	0	3.39515
Ttu_1A	525965904	525966018	miR399_4	UGCCAAAGGAGAAUUGCCCUG	GGGCGCUUCUCCCUUGGCACG	ACCGAUGUGUGUGAAUCACAGGGCGCUUCUCCCUUGGCACGAUGGCGGUGCAGCUUGCUAGCAAGCCGUGCGUGCCAAAGGAGAAUUGCCCUGCCAUUCGCCUCAACUGCUCUCU	miR399_4	0	0.125611	2.41204	0.258603	3.68642	0	0	9.53247	0.308803	16.3239			0	0	0.492215	0	0	0.147472	0	0.284781	0.0697645	0.994232			0.0861201	0.10992	0	0	0	0	0.356091	0.495117	0	1.04725			0.408274	0	0.140921	0	0	0
Ttu_1A	526111949	526112053	miR399_5	GGGCGGGUCUCCUUUGGCAGU	UGCCAAAGGAGACUUGCCCAG	GUACGGGCCCAUGCAUUACUGGGCGGGUCUCCUUUGGCAGUGGCCUCAGCAAACAACCAACCACUGCCAAAGGAGACUUGCCCAGCGAUGCAGCUUUUGCGCCCC	miR399_5	1.52199	0.753667	2.06746	2.53431	3.74998	2.04693	0.187404	0.603321	0.308803	13.7739			0	0	0.703164	1.89416	2.46406	2.35954	0.848374	0.379708	0.976703	9.62571			1.85158	0.21984	0.812469	2.58482	1.88135	2.78967	0.445114	0.165039	0	10.7499			1.83723	1.29336	2.53658	2.48847	2.30254	3.80256
Ttu_1B	587267476	587267635	miR399_6	UGCCAAAGGAGAAUUGCCCUG	GGGCGCUUCUCCAUUGGCACG	GUUGCGGCGUGUGAAUCCCAGGGCGCUUCUCCAUUGGCACGGUGGCAUGCAUGCAUGUAGCCAGGUGAGUUGAAGAAGCUCCAUGCACGGAAGCUACCUAGCUAGCCAUGCUGUGCGUGCCAAAGGAGAAUUGCCCUGCGAUUCACCUCGGCUGCUCUGU	miR399_6	0	0	0.0861442	0.362045	0.190677	0.102346	2.62365	7.72251	0	11.0874			0	0.515861	0.421899	0	0.0513346	0	1.97954	0.094927	0	3.06356			0.34448	0.0549601	0.108329	0.149124	0.0418077	0.113864	0.178046	0.495117	1.67637	3.1621			0.204137	0.431121	0.422763	0.37327	4.45158	0.407417
Ttu_1B	587273546	587273717	miR399_7	UGCCAAAGGAGAAUUGCCCUG	GGGCGUUUCUCCUUUGGCACG	AUUGCAGCGUGUGAAUCUCAGGGCGUUUCUCCUUUGGCACGCUGGCAUGCAUGUAUUGGUAACAGGAGCUAGCCAGGUGAGUUUGCAGGUGAAGAAGCUCCAGGGAGGCUAGAUAACCUUUGUCGUGCGUGCCAAAGGAGAAUUGCCCUGCGAUUCACCUCAGCUACCCUGC	miR399_7	0	0.125611	0	0.413765	0.127118	0.102346	0.655913	0.241328	2.16162	3.8277			0	0	0	0	0	0.147472	0	0	0.0697645	0.217236			0.04306	0	0	0.0497081	0	0	0.445114	0.495117	0	1.033			0.408274	0	0.422763	0.124423	0	2.3087
Ttu_1B	587826624	587826758	miR399_8	UGCCAAAGGAGAAUUGCCCUG	GGGCGCUUCUCCCUUGGCACG	ACCGACGUGUGUGAAUCACAGGGCGCUUCUCCCUUGGCACGGUAGCAUGCAUGCACAGAUGAUGGUGCAGCUAGCAAAUAUCUAGUCGUGCGUGCCAAAGGAGAAUUGCCCUGCCAUUCGCCUCAGCUGCUCUCU	miR399_8	0	0.251222	0	0.310324	0	0	0	0	1.23521	1.79676			0	0.515861	0	0	0.0513346	0	0.0942637	0.284781	0	0.94624			0.04306	0.0549601	0	0	0	0	0.534137	0.495117	0	1.12727			0.204137	0	0.140921	0	0	0
Ttu_1B	587938506	587938610	miR399_9	AGGCGGGUCUCCUUUGGCAGU	UGCCAAAGGAGACUUGCCCAG	GUACCGGCCCAUGCAUUACUAGGCGGGUCUCCUUUGGCAGUGGCCUCAUCAAACAACCAACUACUGCCAAAGGAGACUUGCCCAGCGAUGCAGCUUUUGCGCCCC	miR399_9	0.537174	0.628056	1.29216	0	0.190677	0	0.187404	0.120664	0	2.95614			0	0	0	0	0	0	0	0.189854	0.209294	0.399148			0.38754	0	0	0	0.292654	0.398524	0.0890228	0	0.419093	1.58683			2.04137	0	0	0	1.22802	0
Ttu_2A	647223450	647223568	miR399_10	UGCCAAAGGAGAGUUGCCCUG	GGGCUCCUCUUUAUUGGCAGG	AAUUAAGCAGUCCAGUUUCAGGGCUCCUCUUUAUUGGCAGGGAGCGUGUGAGGCCAUGUAGCCCCAUUCAGCGCUCUGCCAAAGGAGAGUUGCCCUGUAACUGGGAAUAGCUUAAGGUU	miR399_10	0.179058	0.125611	0	1.91367	0	1.02346	15.6482	21.1162	17.9105	57.9168			0	0	0.210949	0	0.616015	0	10.9346	10.6318	7.25551	29.6489			0.12918	0.10992	0.108329	1.64037	1.25423	0.569319	11.662	10.8101	8.38186	34.6652			0	0	0	0.497694	0	0.407417
Ttu_2B	587157531	587157649	miR399_11	UGCCAAAGGAGAGUUGCCCUG	GGGCUCCUCUUUAUUGGCAGG	AAUUAAGCAAUCCAGUUUCAGGGCUCCUCUUUAUUGGCAGGGAGCGUGUGAGGCCAUGUAGCUCCAUUCAGCGCUCUGCCAAAGGAGAGUUGCCCUGUAACUGGAAAUAGCUUAAGGUU	miR399_11	0.268587	0	0.0861442	1.91367	2.41524	1.3305	19.5837	22.2022	16.0577	63.8578			0	1.03172	0.0703164	0.355155	0.462011	0.442415	8.20095	9.68256	6.62763	26.8728			0.17224	0.16488	0.108329	1.44154	1.17062	0.740115	9.70348	11.6352	8.5495	33.6859			0	0	0.140921	0.248847	0.153503	0.271612
Ttu_7A	514360346	514360488	miR399_12	UGCCAAAGGAGAAUUGCCCUG	GUGCAGUUCUCCUCUGGCAUG	UGUUCAGGGUGAGAAUCACAGUGCAGUUCUCCUCUGGCAUGGAUGCCAAUGUAGCAGGUCCUGGACGAUGAGUCAAUGGCCUAUGCUAUCUAUCAUCGUCCCUGCCAAAGGAGAAUUGCCCUGCCAUUCAGCAUAAACCCUGC	miR399_12	0	0	0	0.310324	0	0	4.40398	0.120664	1.23521	6.07018			0.127352	0	0	0.118385	0	0	0	0.569562	0	0.8153			0	0	0	0.0497081	0	0.0569319	0.801205	0.247558	0	1.1554			0.204137	0	0.140921	0	0	0
Ttu_7A	657113431	657113625	miR408_1	UGCACUGCCUCUUCCCUGGC	CAGGGAUGGAGCAGAGCAAGG	AUUUGAGAGGGGAGAGGAGACAGGGAUGGAGCAGAGCAAGGGAUGGGGCAAGCAACAAACUUCACUUCCUUCCACUGAUCACCACCUGAUUAUGACAAGAGCGAGAGAGUUGUGAGAGAUGAGAGGUUCCGACUGUUGUUGUUGCUCCCUCCCUGCACUGCCUCUUCCCUGGCUCCCCUCCCCUCCCAUCUAUCU	miR408_1	0.0895289	0.753667	0.0861442	1.13785	0.826267	0.511731	10.8694	11.7044	10.8081	36.7871			0.382057	0	0.0703164	0.591925	0.308008	0	5.27877	13.0999	2.44176	22.1728			0.12918	0.2748	0.270823	0.54679	0.209039	0.341592	59.6453	14.4409	49.8721	125.73			0	0	0	0	0	0
Ttu_7B	616935653	616935846	miR408_2	UGCACUGCCUCUUCCCUGGC	CAGGGAUGGAGCAGAGCAAAG	AGUGGAGAGGGGAGAGGAGACAGGGAUGGAGCAGAGCAAAGGAUGGGGCAAGCAACAAACUUCACUUCCUUCCACUCAUCACCUCCUGAUUGUCAGAGGAGCAAGAGAGUUGUGAGAGACCAGCUGAGAGCUUUUGUUGUUGUUGCUCCCUCCCUGCACUGCCUCUUCCCUGGCUCCCCUCCCAAAUCUCUCCC	miR408_2	0.0895289	0.125611	0.172288	1.86194	1.84321	1.02346	11.619	17.3756	17.9105	52.0213			0.127352	0	0.0703164	0.71031	0.462011	0.147472	9.04932	18.1311	3.27893	31.9768			0.25836	0.439681	0.324988	0.347957	0.167231	0.398524	10.5047	20.9599	8.46568	41.8671			0	0	0	0.124423	0	0
Ttu_4B	616996547	616996676	miR528	UGGAAGGGGCAUGCAGAGGAG	CCUCUGCCUGCCUCUUCCAUU	AAUUUGGCCGGAGCAGCAGCGGUGGAAGGGGCAUGCAGAGGAGCGGCCAUGGCCCGUGGGAGCUUUGCUUGCCUUGUCUCUCGCUCUCUCCUCUGCCUGCCUCUUCCAUUCCUGCGGCUAAUGGCCGUGC	miR528	0.179058	0.251222	0.430721	7.29262	7.18217	5.11731	31.7649	45.0077	40.4531	137.679			0.254705	0	0.351582	1.65739	1.28336	1.17977	15.6478	29.902	3.20917	53.4858			0.17224	0.549601	0.270823	1.04387	1.37965	0.740115	71.3963	47.3662	42.5799	165.499			0	0	0	0	0	0
Ttu_2A	586509475	586509651	miR827_1	UUUUGCUGGUUGUCAUCUAACC	UUAGAUGACCAUCAGCAAACA	UUCAUGCAGCUCUGAACUUGUUUUGCUGGUUGUCAUCUAACCAUCGUUCAGUCUGCCGUCUGUAAGCUUGGUGCAUGGAUGGAUGCCUGGGUCUGGGUGCAUGGCGAUUGCGCCGACAGACAGACGGUGGUGAUGGUUAGAUGACCAUCAGCAAACAUGUUCAUGAGGCAUGCGUAC	miR827_1	0.0895289	0	0	0.206883	0	0.204693	0.187404	0.120664	0	0.809172			0	0	0	0.23677	0	0.442415	0.282791	0.284781	0.279058	1.52581			0.12918	0	0	0.298249	0.125423	0.113864	0.178046	0	0.335275	1.18004			0	0	0.845526	0.870964	1.22802	0.950641
Ttu_2B	520643345	520643508	miR827_2	UUUUGUUGGUUGUCAUCUAACC	UUAGAUGACCAUCAGCAAACA	AGCUCGUGCAGCUCUGAACUUGUUUUGUUGGUUGUCAUCUAACCAUCGUUCGAUCUGCCACCUGGUGCAUGGUGGAUGCCUGGGUGCAUGGCGAUUGCGCCAACACGCAGACGGUGAUGAUGGUUAGAUGACCAUCAGCAAACAUGUUCAUGAGACAUGCGUCC	miR827_2	0	0.125611	0.172288	0.206883	0.127118	0.204693	0.0937018	0.361993	0.617605	1.90989			0.127352	0	0	0	0	0.147472	0.0942637	0.189854	0.279058	0.838			0.12918	0.16488	0.162494	0.0497081	0.0836154	0	1.1573	0.495117	0.419093	2.66138			0.204137	0.143707	0.281842	0.497694	0.307006	1.08645
Ttu_2A	732562418	732562547	miR9652_1	CCUGUUUGUCAUUAAGUUUCUU	GAAGCUUAAUGAGAACAUGUG	CUCUUAAGAUGUGUUUGUCACCUGUUUGUCAUUAAGUUUCUUAGUGCCUUUGCCAUCCUAGUGACUAGUGAAAGGUCAAAAGGUACUUAGAAGCUUAAUGAGAACAUGUGACAAACGUAUUUCAUAACCA	miR9652_1	0.537174	0.376834	1.03373	0.77581	0.572031	0.307039	2.15514	0	1.54401	7.30177			0.254705	1.03172	0.492215	0	0.975357	0.589886	0	3.22752	0.976703	7.54811			0.645901	0.494641	1.13746	0.248541	0.5435	0.853979	10.2376	5.28125	6.45404	25.8969			2.44964	0	2.53658	3.7327	3.22356	2.98773
Ttu_2B	719767149	719767277	miR9652_2	CUUGUUUGUCAUUAAGCUUCUG	GAAGCUUAAUGCGAACAUGUG	CUCUAUCAAGAUUUGUUUGCCACUUGUUUGUCAUUAAGCUUCUGAGUCUCUUUGCCAUCCUAUAGCGGUGAAAGGUCAAAGUUACUCUGAAGCUUAAUGCGAACAUGUGACCAAUGCAUUUUGGACCGG	miR9652_2	82.1876	20.4746	52.3757	36.6182	32.4787	30.1922	120.782	134.299	122.286	631.694			43.6819	60.3557	36.002	45.5782	37.7823	26.2499	117.547	91.3198	57.486	516.003			53.3514	16.7079	63.2643	39.6174	32.1501	44.9193	151.25	117.508	136.708	655.476			146.162	133.073	112.878	137.861	79.668	131.324
Ttu_2B	720073073	720073197	miR9652_3	CCUGUUUGUCAUUAAGUUUCUU	GAAGCUUAAUGAGAACAUGUG	CUGUCAAGAUGUGUUUGUCGCCUGUUUGUCAUUAAGUUUCUUAGUGCCUUUGCCAUCCUAGUGAAAGGUCAAAAGGUACUUAGAAGCUUAAUGAGAACAUGUGACUAACGUACUUUGAAACGGAG	miR9652_3	0.179058	0.125611	0	0.77581	0.127118	0.409385	1.87404	2.17196	2.47042	8.13339			0	1.03172	0.0703164	1.65739	0	0.147472	5.4673	3.70215	0.697645	12.774			0.0861201	0	0	0.347957	0	0.740115	5.69746	3.71338	6.20258	16.7876			2.65378	2.15561	0.140921	3.48386	0	2.17289
Ttu_6A	61656422	61656547	miR9655_1	UCGGCUACUUCCUUUCCCUUGC	AAGGGAAGGAAGUAGCCAACG	UGGGUGAUCCGUCUCAGGCGUCGGCUACUUCCUUUCCCUUGCCGGUGCGCCGGUCAUGCCGGUGGGUGCACCCCUCUUGCAUGGCAAGGGAAGGAAGUAGCCAACGUCUUGGGCGGAUCUAGCAUC	miR9655_1	1.43246	1.63295	1.63674	3.05152	2.7966	5.32201	6.74653	6.63653	7.10246	36.3578			0.382057	2.5793	0.351582	5.91925	3.64476	2.94943	5.37303	3.89201	2.93011	28.0215			1.37792	0.10992	1.08329	3.42986	2.09039	2.39114	6.23159	13.5332	7.71132	37.9586			0.612411	1.58078	2.39566	4.97694	3.07006	4.48159
Ttu_6B	115271177	115271301	miR9655_2	UCGGCUACUUCCUUUCCCUUGC	AAGGGAAGGAAGUAGCCAACG	GCCGGGUGAUCCGUCUCAGGCGUCGGCUACUUCCUUUCCCUUGCCAGUGCGCCAUGCCGGCGGGUGCACCCCUCUUGCACAGGCAAGGGAAGGAAGUAGCCAACGUCUUGGGCGGAUCUAGCAUG	miR9655_2	1.61152	1.1305	1.11987	4.2411	2.92371	0	7.02763	6.27454	5.24964	29.5785			0.50941	2.5793	0.562531	3.19639	4.0041	2.21207	5.4673	5.60069	4.39516	28.527			1.0765	0.439681	0.974963	2.88307	2.25762	2.27728	5.25234	0	0.670549	15.832			1.63309	1.43707	1.97289	0	0.921017	4.20998
Ttu_6B	64341106	64341244	miR9658	UCGUUCUGGGUGAAUAGGCCA	ACCGAUUCUCCCAGAAUUU	AUUCAGGCGCAGUUCUUUUGACCGAUUCUCCCAGAAUUUUGAGAAUCGCACCUCCUAAACCAAAUAGGUUUAAGAUUGUGAGAACGGUCUGAUUCUCAUCGUUCUGGGUGAAUAGGCCAAAAAAACCAGGCCUCAACAA	miR9658	10.3854	6.40617	6.28853	4.2411	2.4788	1.84223	3.65437	4.22325	4.32324	43.843			7.13174	6.70619	6.82069	4.14347	3.69609	1.62219	5.18451	7.40431	2.79058	45.4998			9.17179	4.28689	10.7788	4.72227	2.96835	4.89615	13.4424	8.00439	11.7346	70.0056			15.1061	14.6581	13.8103	15.5529	7.52164	9.77802
Ttu_1A	303268103	303268221	miR9664_1	UGCAGUCCUCGAUGUCGUAG	ACGGCAUAGAGGCACUGCAAA	GUUUGAUGGUUAACGAAACCACGGCAUAGAGGCACUGCAAACAUCCGAGAUGAGCAAAAUUAAGCUUGUCCCAAGUUUGCAGUCCUCGAUGUCGUAGUUUUGUUUUUUCCAUCUAUUUU	miR9664_1	0.626703	0.502445	0.689154	0.72409	0.508472	0.204693	0	4.22325	5.86725	13.3461			0.254705	0	0.421899	0	0.154004	0	1.60248	1.32898	1.25576	5.01783			0.645901	0.10992	0.649975	0.54679	0.376269	1.2525	17.1814	8.00439	14.0815	42.8487			0	0	0.140921	0.995387	0.307006	0.679029
Ttu_1B	334672593	334672708	miR9664_2	UGCAGUCCUCGAUGUCGUAG	ACGGCAUAGAGGCACUGCAAA	GUCUGAUGGUUAACGAAACCACGGCAUAGAGGCACUGCAAACAUCCGAGAUGAGCAAACUAAGCUUGUCCGUAGUUUGCAGUCCUCGAUGUCGUAGUUUUGUUUUUCCAUCUAUUG	miR9664_2	0.447645	0.125611	0.516865	0	0.572031	0.409385	10.7757	3.49926	4.01443	20.3609			0.127352	0	0.210949	0	0.205338	0.294943	0.942637	1.89854	1.186	4.86576			0.990381	0.329761	1.13746	0.845038	0.459885	2.16341	17.0924	6.93164	15.3388	45.2888			0.816547	0	0	0.497694	0.307006	0.407417
Ttu_1A	9142048	9142165	miR9666_1	CGGUAGGGCUGUAUGAUGGCGA	GCCAUCAUACGCCCAACCGUA	AAUACAAAUCAUUCAGAUUCGCCAUCAUACGCCCAACCGUACAUUCGAUAUGCAUAUAUAUGCAUCACGAGCCACGGUAGGGCUGUAUGAUGGCGAUACCGAUUGGUUUGUUCUAGAU	miR9666_1	0.895289	0	0	0	2.22457	0	0.374807	0	0.308803	3.80346			0.127352	1.54758	0	0	0	1.32724	0.0942637	0	0	3.09644			0	0.21984	0	0	0.0418077	0	0	0	0.251456	0.513104			1.22482	0	2.81842	0	1.68853	4.07417
Ttu_1A	11437376	11437493	miR9666_2	CGGUAGGGCUGUAUGAUGGCGA	GCCAUCAUACGCCCAACCGUA	AAUACAAAUCAUUCGGAUUCGCCAUCAUACGCCCAACCGUACAUUUGAUAUGCAUAUAUAUGCAUCACGAGCCACGGUAGGGCUGUAUGAUGGCGAUACCGAUUGGUUUGUUCUAGAU	miR9666_2	0.537174	0	0	0	2.35168	0	1.21812	0	0.926408	5.03339			0.127352	0.515861	0.0703164	0	0	1.47472	0	0	0	2.18824			0	0.2748	0	0	0	0.0569319	0	0	0.335275	0.667007			2.04137	0	1.26829	0	1.53503	3.93837
Ttu_1A	12557120	12557237	miR9666_3	CGGUAGGGCUGUAUGAUGGCGA	GCCAUCAUACGCCCAACCGUA	AAUACAAAUCAUUCGGAUUCGCCAUCAUACGCCCAACCGUACAUUCGAUAUGCAUAUAUAUGCAUCACGAGCCACGGUAGGGCUGUAUGAUGGCGAUACCGAUUGGUUUGUUCUAGAU	miR9666_3	0.537174	0	0	0	1.77965	0	0.374807	0	0.926408	3.61804			0.254705	1.03172	0	0.118385	0.0513346	1.32724	0.0942637	0	0	2.87765			0	0.0549601	0	0.0994163	0	0.0569319	0	0	0.251456	0.462764			1.22482	0	1.12737	0	2.91655	1.49386
Ttu_1A	49349854	49349969	miR9666_4	UCCAUCAUACGUCCAACCGUG	CGGUUGGGCUGUAUGAUGGCGA	GAUACAAAUCAUUCGGAUUCUCCAUCAUACGUCCAACCGUGCAUUUGAUAUGCAUAUAUAUGCAUCACGAGCCACGGUUGGGCUGUAUGAUGGCGAUACCAAUUGGUUUGUUCUAG	miR9666_4	0	0	0	0.155162	0.127118	0.204693	0.0937018	0	0.308803	0.889477			0	0	0.0703164	0.591925	0.308008	0.147472	0.0942637	3.70215	0.348823	5.26296			0.04306	0.0549601	0.0541646	0.198833	0.125423	0.341592	0.356091	0.330078	0.419093	1.92329			0.204137	0	0	0.622117	0.153503	0.271612
Ttu_1A	49350944	49351059	miR9666_5	CGGUUGGGCUGUAUGAUGGCGA	GCCAUCAUACGUCCAACCGUG	AAUACAAAUCAUUCGGAUUCGCCAUCAUACGUCCAACCGUGCAUUUGAUAUGCAUAUAUAUGCAUCACGAGCGACGGUUGGGCUGUAUGAUGGCGAUACCGAUUGGUUUGUUCUAG	miR9666_5	0.0895289	0.125611	0	0	0	0	0	0	0	0.21514			0	0	0	0	0	0	0	0	0	0			0	0	0	1.8392	0	0	0	0.0825195	0	1.92172			0	0	0	0	0	0.135806
Ttu_1A	359524219	359524334	miR9666_6	GCCAUCAUACGUCCAACCGUG	CGGUUGGGCUGUAUGAUGACGA	AAUACAAAUCAUUCGGAUUCGCCAUCAUACGUCCAACCGUGCAUUUGAUAUGCAUAUAUAUGCAUCACGAGCCACGGUUGGGCUGUAUGAUGACGAUACCGAUUGGUUUGUUCUAG	miR9666_6	5.37174	5.40128	6.6331	3.20668	5.02116	8.59709	3.65437	5.91255	7.41126	51.2092			4.83939	5.15861	3.58614	3.66993	3.43942	8.99576	0	0.569562	3.62775	33.8866			5.08109	1.86864	3.57486	3.92694	2.67569	2.6758	2.58166	0.990234	0.670549	24.0455			6.12411	11.6403	11.4146	3.98155	0	3.93837
Ttu_2A	684426331	684426446	miR9666_7	GCCAUCAUACGUCCAACCGUG	GGUUGGGCUGUAUGAUGGCGA	AAUGCAAAUCAUUCGGAUUCGCCAUCAUACGUCCAACCGUGCAUUUGAUAUGCAUAUAUAUGCAUCACGAGCCAUGGUUGGGCUGUAUGAUGGCGAUACCGAUUGGUUUGUUCUAG	miR9666_7	2.68587	0	0.689154	2.84464	2.09745	1.3305	4.77879	0	2.77922	17.2056			1.01882	0	0.351582	2.60447	3.49075	1.17977	3.29923	3.5123	0.488352	15.9453			0.990381	0	0.649975	0.447373	1.92315	2.61887	2.04752	2.22803	1.42492	12.3302			5.91997	6.32311	5.77776	12.3179	8.74966	9.50641
Ttu_2A	757483611	757483726	miR9666_8	GCCAUCAUACGUCCAACCAUG	CGGUUGGGCUGUAUGAUGGCGA	AAUACAAAUCAUUCGGAUUCGCCAUCAUACGUCCAACCAUGCAUUUGAUAUGCAUAUAUAUGCAUCACGAGCCACGGUUGGGCUGUAUGAUGGCGAUACCGAUUGGUUUGGUCUAG	miR9666_8	0.268587	0.251222	0	0	0	0	0.187404	0.241328	0	0.948541			0	1.54758	0	0	0	0	0.282791	0	0	1.83037			0.30142	0	0	0	0	0	0.178046	0.247558	0	0.727024			0	1.14966	0	0	0	0
Ttu_2A	763291270	763291387	miR9666_9	CGGUUGGGCUGUAUGAUGGCGA	GCCAUCAUACGUCCAACCGUG	AAUACAAAUCAUUCGGAUUCGCCAUCAUACGUCCAACCGUGCAUUUGGUAUGCAUAUAUAUAUGCAUCACGAGCCACGGUUGGGCUGUAUGAUGGCGAUAUCGAUUGAUUUGUUCUAG	miR9666_9	0	0	0	0	0	0	0	0	0	0			0	0	0	0	0	0	11.5002	0	0	11.5002			0	0	0	0	0	1.30943	0	0	0	1.30943			0	0	0	0	0	2.98773
Ttu_2A	763292363	763292478	miR9666_10	CGGUUGGGCUGUAUGAUGGCGA	GCCAUCAUACGUCCAGCCGUG	AAUACAAAUCAUUCGGAUUCGCCAUCAUACGUCCAGCCGUGCAUUUGAUAUGCAUAUAUAUGCAUCACGAACCACGGUUGGGCUGUAUGAUGGCGAUACCGAUUGGUUUGUUAUAG	miR9666_10	0	0	0	13.1888	11.822	21.0833	10.9631	24.2535	28.4098	109.721			0	0	0	21.7828	23.4086	22.7106	0.0942637	0	15.7668	83.7631			2.54054	0	0	10.1902	20.0677	13.4359	7.65596	10.5625	0	64.4528			0	10.9217	0	11.3225	0	14.9386
Ttu_3A	188509	188624	miR9666_11	CGGUAGGGUUGUAUGAUGGCGA	GCCAUCAUACGCCCAACCGUA	AAUACAAAUCAUUCGGAUUCGCCAUCAUACGCCCAACCGUACAUUCGAUAUGCAUAUAUAUGCAUCACGAGCCACGGUAGGGUUGUAUGAUGGCGAUACCGAUUGGUUUGUUCUAG	miR9666_11	1.34293	0.376834	1.20602	1.55162	1.71609	1.73989	1.40553	0.844649	0.308803	10.4924			0.382057	2.06344	0.98443	1.539	2.00205	0.737358	0.565582	0.569562	0.837174	9.68066			1.42098	0.384721	0.758304	1.8392	1.17062	1.2525	0.534137	0.660156	0.670549	8.69117			2.85792	3.44897	3.24118	6.47002	4.29808	6.9261
Ttu_3A	863754	863869	miR9666_12	CGGUAGGGCUGUAUGAUGGCGA	GCCAUCAUACGCCCAACCGUG	AAUACAAAUCAUUCGGAUUCGCCAUCAUACGCCCAACCGUGCAUUUGAUAUGCAUAUAUAUUCAUCACGAGCCACGGUAGGGCUGUAUGAUGGCGAUACCGAUUGGUUUGUUUUAG	miR9666_12	0.895289	0	0.0861442	0.103441	2.09745	0.102346	0.468509	0	1.23521	4.98839			0.127352	0.515861	0	8.28695	0	1.32724	0	0	5.37187	15.6293			0.2153	0.384721	0	0	0	0	0	7.50927	0	8.10929			1.02068	0	1.40921	0	1.53503	3.12353
Ttu_3A	2551027	2551144	miR9666_13	CGGUAGGGUUGUAUGAUGGCGA	GCCAUCAUACGCCCAACCGUA	AAUACAAAUCAUUCGGAUUCGCCAUCAUACGCCCAACCGUACAUUCGAUAUGCAUAUAUAUGCAUCACGAGCCACGGUAGGGUUGUAUGAUGGCGAUACCGAUUGGUUUGUCCUAGAU	miR9666_13	2.23822	0.376834	1.63674	1.65506	1.3983	1.84223	1.03072	0.723985	0.617605	11.5197			0.636762	0	1.47665	1.89416	1.23203	1.62219	0.471319	0.284781	0.837174	8.45506			1.46404	0.659521	1.35412	1.44154	1.17062	1.08171	0.890228	0.742675	0.922005	9.72644			3.26619	2.73044	3.94579	5.8479	2.76305	7.74093
Ttu_3A	3221165	3221282	miR9666_14	CGGUUGGGCUGUAUGAUGGCGA	GCCAUCGUACGUCCAACCGUG	AAUACAAAUCAUUCGGAUUCGCCAUCGUACGUCCAACCGUGCAUUUGAUAUGCAUAUAUAUGCAUCACGAGCCACGGUUGGGCUGUAUGAUGGCGACACCGAUUUGUUUGUUCUAGAU	miR9666_14	0.0895289	0	0	0	0	0	3.09216	0	0	3.18169			0	0	0	0.118385	0.102669	0	0.188527	2.27825	0	2.68783			1.11956	0	0	0	0	0	5.8755	1.89795	0.0838186	8.97683			0	0	4.22763	3.98155	0	2.58031
Ttu_3A	3395212	3395329	miR9666_15	CGGUAGGGCUGUAUGAUGGCGA	GCCAUCAUACGCCCAACCGUG	AAUAGAAAUCAUUCGGAUUCGCCAUCAUACGCCCAACCGUGCAUUUGAUAUGCAUAUAUAUGCAUCACGAGCCACGGUAGGGCUGUAUGAUGGCGAUACCGAUUGGUUUGUUCUAGAU	miR9666_15	0.716231	0	0	0	2.03389	0	0.655913	0	0.617605	4.02364			0.50941	0	0.140633	0.23677	0	2.0646	0	0	0	2.95141			0	0.439681	0.0541646	0	0	0	0	0	0.0838186	0.577664			1.63309	0	2.39566	0	1.84203	4.07417
Ttu_3A	3600845	3600962	miR9666_16	CGGUUGGGCUGUAUGAUGGCGA	GCCGUCAUACGUCCAACCGUG	AAUACAAAUCAUUCGGAUUCGCCGUCAUACGUCCAACCGUGCAUUUGAUAUGCAUAUAUAUGCAUCACGAGCCACGGUUGGGCUGUAUGAUGGCGAUACCGAUUGGUUUGUUCUAGAU	miR9666_16	6.08797	5.90373	2.58433	18.9298	21.9279	14.3285	19.9585	12.5491	8.64647	110.916			9.29673	6.19033	5.27373	19.06	19.9178	13.5674	11.2174	8.54343	11.5809	104.648			5.94229	3.13273	4.87481	18.4914	18.8971	22.4881	10.3266	12.9556	11.567	108.676			17.1475	19.9753	17.1924	23.2672	20.2624	25.8031
Ttu_3A	3601846	3601963	miR9666_17	CGGUAGGGCUGUAUGAUGGCGA	GCCAUCAUACGUCCAACCAUG	AAUACAAAUCAUUCGGAUUCGCCAUCAUACGUCCAACCAUGCAUUUGAUAUGCAUAUAUAUGCAUCACGAGCCACGGUAGGGCUGUAUGAUGGCGAUACCGAUUGGUUUGUUCUUGAU	miR9666_17	1.25341	0.125611	17.4873	11.1717	1.97033	19.7528	0.655913	0.482657	0.308803	53.2085			0.764115	0.515861	0	21.4277	15.7597	2.0646	12.5371	3.5123	0	56.5814			0.4306	0.0549601	12.9995	0	11.4553	20.04	0.178046	0.165039	0.335275	45.6588			1.02068	0.718536	1.26829	0	1.99554	3.80256
Ttu_3A	3825760	3825877	miR9666_18	CGGUAGGGCUGUAUGAUGGCGA	GCCAUCAUACGCCCAACCGUG	GAUACAAAUCAUUCGGAUUCGCCAUCAUACGCCCAACCGUGCAUUUGAUAUGCAUAUAUAUGCAUCACGAGCCACGGUAGGGCUGUAUGAUGGCGAUACCGAUUGGUUUGUUCUAGAU	miR9666_18	0.626703	0	0	0.0517207	1.33474	0	0.562211	0	0.308803	2.88418			0.50941	0	0.0703164	0.23677	0	1.47472	0	0	0	2.29121			0	0.10992	0	0	0	0	0	0	0.335275	0.445195			0.204137	0	1.55013	0	2.30254	4.34579
Ttu_3A	3997461	3997576	miR9666_19	CGGUAGGGCUGUAUGAUGGCGA	GCCAUCAUACGCCCAACCGUG	AAUACAAAUCAUUCGGAUUCGCCAUCAUACGCCCAACCGUGCAUUUGAUAUGCAUAUAUAUGCAUCAUGAGCCACGGUAGGGCUGUAUGAUGGCGAUACCGAUUGGUUUGUUCUAG	miR9666_19	0.447645	0.125611	0	0.0517207	2.54236	0	0.562211	0	0.617605	4.34715			0.764115	1.03172	0	0.118385	0	1.47472	0	0	0	3.38894			0	0.21984	0	0	0	0	0	0	0.335275	0.555115			1.22482	0	1.40921	0	1.53503	2.71612
Ttu_3A	5554001	5554116	miR9666_20	CGGUUGGGCUGUAUGAUGGCGA	GCCAUCAUACGUUCAACCGUG	AAUACAAAUCAUUCGGAUUCGCCAUCAUACGUUCAACCGUGCAUUUGAUAUGCAUAUAUAUGCAUCACGAGCCACGGUUGGGCUGUAUGAUGGCGAUACCGAUUGGUUUGUUCUAG	miR9666_20	0	0	0	1.08613	7.49996	1.84223	0	0	0	10.4283			0	0	0	0	0	0	0	0	0	0			0	0	0	2.98249	1.6305	1.53716	0	0	0	6.15015			3.67446	0	0	7.58983	0	0
Ttu_3A	547525718	547525833	miR9666_21	CGGUAGGGCUGUAUGAUGGCGA	GCCAUCAUACGCCCAACCGUG	AAUACAAAUCAUUCGGAUUCGCCAUCAUACGCCCAACCGUGCAUUUGAUAUGUAUAUAUAUGCAUCACGAGCCACGGUAGGGCUGUAUGAUGGCGAUACCGAUUGGUUUGUUCUAG	miR9666_21	0.716231	0	0.172288	0.0517207	1.77965	0	0.468509	0	1.85282	5.04122			0.254705	0	0	0.118385	0	2.0646	0.0942637	0	0	2.53196			0	0.21984	0.0541646	0	0	0	0	0	0.335275	0.60928			1.22482	0	1.83197	0	2.30254	2.58031
Ttu_3A	684672732	684672849	miR9666_22	CGGUAGGGCUGUAUGAUGGCGA	GCCAUCAUACGCCCAACCGUA	AAUACAAAUCAUUCGGAUUCGCCAUCAUACGCCCAACCGUACAUUCGAUAUGCAUAUAUAUGCAUCACGAGCCACGGUAGGGCUGUAUGAUGGCGAUACCGAUUGGUUUGUUCUAGAU	miR9666_22	0.895289	0.125611	0	0	1.20762	0.102346	0.468509	0	0.308803	3.10818			0.254705	0	0	0	0	1.32724	0.0942637	0	0	1.67621			0	0.16488	0	0.0994163	0.0418077	0.113864	0	0.0825195	0.0838186	0.586306			0.816547	0	0.986447	0	2.30254	3.66676
Ttu_3A	687814630	687814747	miR9666_23	CGGUAGGGCUGUAUGAUGGCGA	GCCAUCAUACGCCCAACCGUG	AAUACAAAUCAUUCGGAUUCGCCAUCAUACGCCCAACCGUGCAUUUGAUAUGCAUAUAUAUGCAUCACGAGCCACGGUAGGGCUGUAUGAUGGCGAUACUGAUUGGUUUGUUCUAGAU	miR9666_23	0.80576	0	0.0861442	0.103441	1.33474	0	0.937018	0	0	3.2671			0.50941	0	0	0	5.64681	0.737358	0	3.13259	0.418587	10.4448			11.8846	0.384721	0.0541646	14.1668	1.37965	17.3642	0.267068	0	1.08964	46.5909			1.63309	31.903	2.11382	32.5989	2.30254	4.07417
Ttu_3A	706030493	706030608	miR9666_24	CGGUUGGGCUGUAUGAUGGCGA	GCUAUCAUACGUCCAACCUUG	AAUACAAAUCAUUCGGAUUCGCUAUCAUACGUCCAACCUUGCAUUUGAUAUGCAUAUAUAUGCAUCACGAGCCACGGUUGGGCUGUAUGAUGGCGAUACCGAUUGGUUUGUUCUAG	miR9666_24	14.6827	9.29523	21.1053	17.1195	20.6567	21.7998	11.9938	0	10.8081	127.461			9.93349	0	7.80512	10.8914	10.8829	15.7795	0	0	3.41846	58.7109			8.65507	4.06705	12.512	10.5381	15.8451	21.0079	5.8755	6.18896	3.10129	87.791			36.3364	18.9693	29.4525	34.4653	62.7827	75.508
Ttu_3A	731504861	731504978	miR9666_25	CGGUUGGGCUGUAUGAUGGCGA	ACCAUCAUAUGUCCAACCGUG	AAUACAAAUCAUUCGGAUUCACCAUCAUAUGUCCAACCGUGCAUUUGAUAUGCAUAUAUAUGCAUCACGAGCCACGGUUGGGCUGUAUGAUGGCGAUACCGAUUGGUUUGUUCUAGAU	miR9666_25	0	0	0	0	2.03389	0	0	0	0	2.03389			0	0	0	0	0	0	0	0	0	0			0	0	0	0	0.376269	0	0	2.47558	0	2.85185			0	0	0	0	0	0
Ttu_4A	580999353	580999469	miR9666_26	GCCAUCAUACGUCCAACCGUG	CGGUUGGCUGUAUGAUGGCGA	UGAAUACAAAUCAUUCGGAUUCGCCAUCAUACGUCCAACCGUGCAUUUGAUAUGCAUAUAUAUGCAUCACGAGCCACGGUUGGCUGUAUGAUGGCGAUACCGAUUGGUUUGUUCUAG	miR9666_26	0.716231	0	0.516865	0	0	0	1.12442	3.25793	0	5.61545			0	0	0	0.591925	0	0	0.471319	0	0	1.06324			0	0	0	0	0.418077	0	0	0	0	0.418077			0	0	0.563684	0	0	0.950641
Ttu_4A	608573112	608573229	miR9666_27	CGGUAGGGCUGUAUGAUGGCGA	GACAUCAUACGCCCAACCGUG	AAUACAAAUCAUUCGGAUUCGACAUCAUACGCCCAACCGUGCAUUUGAUAUGCAUAUAUAUGCAUCACGAGCCACGGUAGGGCUGUAUGAUGGCGAUACCGAUUGGUUUGUUCUAGAU	miR9666_27	1.07435	7.53667	0	20.6883	1.77965	17.8083	0.749614	0.120664	1.23521	50.9927			0.382057	0.515861	9.0005	8.76049	5.3388	1.32724	0	0	0	25.3249			0	0.2748	0	12.2282	0	0	0	0	0.335275	12.8383			2.04137	0	2.25474	0	1.84203	2.3087
Ttu_4A	608684229	608684344	miR9666_28	CGGUAGGGCUGUAUGAUGGCGA	GCCAUCAUACGCCCAACCGUG	AAUACAAAUCAUUCGGAUUUGCCAUCAUACGCCCAACCGUGCAUUUGAUAUGCAUAUAUAUGCAUCACGAGCCACGGUAGGGCUGUAUGAUGGCGAUACCGAUUGGUUUGUUCUAG	miR9666_28	0.716231	0	0	0.0517207	2.22457	0	0.655913	0.120664	0.617605	4.3867			0.382057	0	0	0.118385	0	1.47472	0.0942637	0	0	2.06942			0	0.10992	0.108329	0	0	0	7.92303	0	0	8.14128			0.816547	0	1.97289	0	1.99554	2.85192
Ttu_4A	608685437	608685552	miR9666_29	CGGUAGGGCUGUAUGAUGGCGA	GCCAUCAUACGCCCAACCGUG	AAUACAAAUCAUUCGGAUUCGCCAUCAUACGCCCAACCGUGCAUUUGAUAUGCAUAUAUAUGCAUCACGAGCCACGGUAGGGCUGUAUGAUGGCGAUACCGAUUGGUUUGUUCUAG	miR9666_29	0.895289	0.125611	0.0861442	0.0517207	1.77965	0	0.749614	0	1.54401	5.23204			0.382057	0.515861	0	0.23677	0	1.17977	0	0	0	2.31446			0	0.16488	0.0541646	0	0.0418077	0	0	0	0.335275	0.596127			0.612411	0	1.69105	0	2.76305	3.66676
Ttu_5A	435136391	435136506	miR9666_30	CGGUAGGGCUGUAUGAUGGCGA	GCCAUCAUGCGCCCAACCGUG	AAUACAAAUCAUUCGGAUUCGCCAUCAUGCGCCCAACCGUGCAUUUGAUAUGCAUAUAUAUGCAUCACGAGCCACGGUAGGGCUGUAUGAUGGCGAUACCAAUUGGUUUGUUCUAG	miR9666_30	1.79058	0	0	0	1.90677	0	0.374807	0	0.308803	4.38096			0	1.03172	0	0	0	1.76966	0	0	5.23234	8.03372			0	0.0549601	0	0	18.479	0	0	0	0.0838186	18.6178			1.42896	0	1.26829	29.4884	1.22802	2.71612
Ttu_5A	437496770	437496885	miR9666_31	GCCAUCAUACGUCCAACCGUG	CGGUAGGGCUGUAUGAUUGCGA	AAUACAAAUCAUUUGGAUUCGCCAUCAUACGUCCAACCGUGCAUUUGAUAUGCAUAUAUAUGCAUCACGAGUCACGGUAGGGCUGUAUGAUUGCGAUACCAAUUGGUUUGUUCUAG	miR9666_31	1.88011	0	2.06746	13.706	19.5762	16.5801	5.1536	5.30922	8.33767	72.6103			0.254705	0	0.140633	14.9165	10.4723	15.4845	4.90171	2.08839	4.74399	53.0027			1.42098	0	2.11242	16.006	16.1796	22.1465	6.23159	7.50927	2.59838	74.2048			6.94065	3.73638	1.97289	12.8156	13.0477	23.087
Ttu_6A	3498277	3498394	miR9666_32	CGGUAGGGCUGUAUGAUGGCGA	GCCAUCAUACGCCCAACCGUA	AAUACAAAUCAUUCGGAUUCGCCAUCAUACGCCCAACCGUAUAUUCGAUAUGCAUAUAUAUGCAUCACGAGCCACGGUAGGGCUGUAUGAUGGCGAUACCGAUUGGUUUGUUCUAGAU	miR9666_32	1.07435	0	0.0861442	0	1.90677	0	0.843316	0	0.617605	4.52818			0.382057	0	0.0703164	0	0.102669	1.17977	0	0	0	1.73482			0	0.21984	0.0541646	0	0	0.0569319	0	0	0.251456	0.582393			2.04137	0	2.25474	0	2.45605	3.25934
Ttu_6A	4221696	4221811	miR9666_33	CGGUUGGGCUGUAUGAUGGCGA	GGCAUCAUACGUCCAACCCUG	AAUACAAAUCAUUCGGAUUCGGCAUCAUACGUCCAACCCUGCAUUUGAUAUGCAUAUAUAUGCAUCACGAGCCACGGUUGGGCUGUAUGAUGGCGAUACCGAUUGGUUUGUUCUAG	miR9666_33	4.47645	0	0	6.46508	12.2669	8.80178	0	6.03321	0	38.0434			0	17.0234	0	11.8385	0	7.07863	11.5002	0	0	47.4407			4.43518	1.97856	4.49566	9.09659	5.18416	6.83183	0	5.03369	0	37.0557			0	9.34096	0	22.1474	3.37706	16.9757
Ttu_6A	33547323	33547438	miR9666_34	CGGUAGGGCUGUAUGAUGGCGA	GCCAUCAUACGCCCAACCGUA	AAUACAAAUCAUUCGGAUUCGCCAUCAUACGCCCAACCGUACAUUCGAUAUGCAUAUAUAUGCAUCACGAGCCACGGUAGGGCUGUAUGAUGGCGAUACCGAUUGGUUUGUUCUAG	miR9666_34	0.626703	0	0	0	1.77965	0.102346	0.468509	0	0	2.97721			0.382057	0	0	0	0.0513346	1.62219	0	0	0	2.05558			0.0861201	0.10992	0	0.0497081	0	0	0	0	0.586731	0.832479			1.02068	0.143707	2.11382	0	1.68853	3.39515
Ttu_6A	599065922	599066039	miR9666_35	CGGUAGGGCUGUAUGAUGGCGA	GCCAUCAUACGCCCAACCGUA	AAUACAAAUCAUUCGGAUUCGCCAUCAUACGCCCAACCGUACAUUCGAUAUGCAUAUAUAUGCAUCACGAGCCACGGUAGGGCUGUAUGAUGGCGAUACCGAUUGGUUUGUUCUAGAU	miR9666_35	0.80576	0	0	0	1.46186	0.102346	0.843316	0	0.617605	3.83089			0.636762	0.515861	0.0703164	0	0	1.17977	0.0942637	0	0.0697645	2.56674			0	0.10992	0.0541646	0.0497081	0.0418077	0.0569319	0	0	0.251456	0.563989			1.42896	0	2.39566	0	1.99554	2.98773
Ttu_6A	609554221	609554338	miR9666_36	CGGUAGGGCUGUAUGAUGGCGA	GCCAUCAUACGCCCAACCGUG	AAUACAAAUCAUUCGGAUUCGCCAUCAUACGCCCAACCGUGCAUUUGAUAUGUAUAUAUAUGCAUCACGAGCCACGGUAGGGCUGUAUGAUGGCGAUACCGAUUGGUUUGUUCUAGAU	miR9666_36	0.716231	0.125611	0	0.362045	1.52542	0.102346	0.468509	0	0.308803	3.60896			0.50941	0.515861	0	0.118385	0	1.91713	0.0942637	0	0	3.15505			0	0.2748	0	0	0	0	0	0	0.167637	0.442438			0.408274	0	1.97289	0	1.84203	3.66676
Ttu_7A	4212974	4213089	miR9666_37	CGGUUGGGCUGUAUGAUGGCGA	GCCAUCAUACGUCCAACCGUG	AAUACAAAUCAUUCGGAUUCGCCAUCAUACGUCCAACCGUGCAUUUGAUAUGCAUAUAUAUGCAUCACGAGCCACGGUUGGGCUGUAUGAUGGCGAUACCGAUUGGUUUGUUCUAG	miR9666_37	0	0	0	0	0	0	0	0	0	0			0	0	0	0	0	0	0	10.6318	0	10.6318			0	0	0	0	1.67231	0	11.1278	0	15.8417	28.6419			0	0	0	7.58983	0	0
Ttu_7A	49263528	49263645	miR9666_38	CGGUUGGGCUGUAUGAUGGCGA	GCCAUCAUACGUCCAACCGUG	AAUACAAAUCAUUCGGAUUCGCCAUCAUACGUCCAACCGUGCAUUUGAUAUGCAUAUAUAUGCAUCACGAGCCACGGUUGGGCUGUAUGAUGGCGAUACUGAUUGGUUUGUUCUAGAU	miR9666_38	0	0	0	2.01711	0	0	0	0	0	2.01711			0	0	0	0.118385	0	0	0	4.65142	0	4.76981			0	0	0	0	0	0	0	0	5.11294	5.11294			0	0	0	0	0	0
Ttu_7A	596763061	596763176	miR9666_39	CGGUUGGGCUGUAUGAUGGCGA	CCAUCAUACGUCCAACCAUG	AAUACAAAUCAUUCGGAUUCACCAUCAUACGUCCAACCAUGCAUUUGAUAUGCAUAUAUAUGCAUCACGAGCAACGGUUGGGCUGUAUGAUGGCGAUACCGAUUGGUUUGUUCUAG	miR9666_39	0	0.125611	0	0	0	0	0	0	0	0.125611			0	0	0	0	0	0	0	0	0	0			0.12918	0	0	0	1.58869	0	0	0.0825195	0	1.80039			0	0	0	0	0	0
Ttu_4B	658624990	658625104	miR9674_1	GUAGGAUGGCCGGUGCUAUGG	AUAGCAUCAUCCAUCCUACCC	UCCUCUGGUUGAAUUUGCCCAUAGCAUCAUCCAUCCUACCCUUCAAUGGCGGCUGCUGCUGCCCCACGGUGGGUAGGAUGGCCGGUGCUAUGGAUAGCUUCAACCCGAUGUUCGU	miR9674_1	96.8703	112.296	100.961	151.8	100.995	149.937	300.595	209.714	203.501	1426.67			81.8876	12.8965	70.5274	0	82.1354	117.535	185.134	108.027	142.738	800.881			133.572	53.2014	113.204	112.688	70.7805	110.22	224.07	169.247	192.699	1179.68			58.3831	118.846	124.292	75.525	84.4266	101.719
Ttu_4B	660673280	660673392	miR9674_2	AUAGCAUCAUCCAUCCUACCC	GUAAGAUGGCUGAUGCUAUG	UGCGCUGGUUGAACUUGUCCAUAGCAUCAUCCAUCCUACCCUUCAACGGUGGUUGCCGAUUCCCCACGGUGGGUAAGAUGGCUGAUGCUAUGAAUAACUUCAACCAGAUUGUA	miR9674_2	0	0	0	0	0	0	7.12134	6.3952	0	13.5165			0	9.28549	0	0	0	0	14.3281	0.189854	0.279058	24.0825			0	0	0	0	0	0	0	5.85888	4.52621	10.3851			0	0	0	0	0	0
Ttu_5A	651138117	651138228	miR9674_3	AUAGCAUCAUCCAUCCUACCA	GUAGGUGGCUAGUGCUAUGG	UCCUCUGGUUGAAUUUGUCCAUAGCAUCAUCCAUCCUACCAUUCAAUGGUGGCUGAUGCUGCCCAACGGUGGGUAGGUGGCUAGUGCUAUGGAUAGCUUCAACCUGAUGUUG	miR9674_3	0	0	0	3.41356	1.58898	1.12581	3.65437	0	0	9.78272			0	2.5793	0	2.84124	0	0	12.2543	4.5565	0	22.2313			0	0	0	0	0	3.75751	0	0	0	3.75751			5.71583	8.19131	0	12.3179	5.67961	0
Ttu_5A	651139364	651139478	miR9674_4	GUAGGAUGGCCGGUGCUAUGG	AUAGCAUCAUCCAUCCUACCA	UCCUCUGGUUGAAAUUGUCCAUAGCAUCAUCCAUCCUACCAUUCAACGGCGACAGCUGCUGCCCCACGGUGGGUAGGAUGGCCGGUGCUAUGGGUAGCUUCAACCCGAUUGUUCG	miR9674_4	178.968	54.8921	163.243	150.197	133.029	64.3758	256.462	313.244	288.422	1602.83			60.2377	181.067	86.4189	217	154.876	55.8917	208.229	173.906	155.505	1293.13			110.148	23.1932	120.191	137.791	131.109	156.107	291.015	220.079	164.201	1353.83			191.889	139.396	183.338	200.944	87.9571	218.512
Ttu_5A	651821130	651821244	miR9674_5	AUAGCAUCAUCCAUCCUACCC	GUAAGAUGGCUGAUGCUAUGG	GGUCCUCUGGUUGAACUUGCCCAUAGCAUCAUCCAUCCUACCCUUCAACGGUGGUUGCCGAUUCCCCACGUUGGGUAAGAUGGCUGAUGCUAUGGAUAGCUUCAAACCAGGUUAU	miR9674_5	0.179058	0	0	0.362045	0	0	0.749614	0	1.23521	2.52593			0	10.3172	0.0703164	0	0.0513346	0	0.282791	0.189854	0.279058	11.1906			0	0	0.108329	0	0.0418077	0.113864	0.623159	0.742675	8.5495	10.1793			0	0	0.140921	0.124423	0.153503	0
Ttu_6A	18283863	18283975	miR9674_6	AUAGCAUCAUCCAUCCUACCC	GUAGGAUGGCUGGUGCUAUGG	UCCUCUGGUUGAACCUGUCCAUAGCAUCAUCCAUCCUACCCUUCAACGGCGGCCGCUGAUGCCCCACGGCGGGUAGGAUGGCUGGUGCUAUGGUUAGCUUCAACCCGAUGGUU	miR9674_6	53.8069	26.504	24.5511	101.838	58.665	83.7193	123.686	149.986	44.4676	667.224			72.4636	12.3807	11.2506	106.783	98.2031	27.7246	110.76	210.548	73.3225	723.436			42.1988	21.6543	59.2561	83.46	94.4018	108.285	211.518	196.149	147.102	964.024			93.0864	125.025	95.8263	195.345	130.017	145.991
Ttu_6B	31628999	31629118	miR9674_7	AUAGCAUCAUCCAUCCUACCC	GUAGGAUGGCUGGUGCUAUGG	GGUCCUCUGGUUGAACUUGUCCAUAGCAUCAUCCAUCCUACCCUACCCUUCAACGGCGGUUGCCGACGCCCCACGGCGGGUAGGAUGGCUGGUGCUAUGGGUAGCUUCACCCCGAUGGUU	miR9674_7	86.1268	12.5611	33.5962	26.6362	42.9023	0	94.5451	152.278	169.224	617.87			0.254705	9.28549	34.5254	77.0686	35.6262	22.8581	104.35	90.4655	33.2079	407.642			27.1278	0	38.5652	18.0938	0	36.2087	138.965	75.9179	70.3238	405.202			100.435	32.7652	62.1462	41.6819	0	38.1614
Ttu_3B	208059250	208059389	miR9676	UACGGCCUGAUGACAUCCACG	UGGAUGUCAUCGUGGCCGUACA	ACCGGGAGCUCUUCACACCGUGGAUGUCAUCGUGGCCGUACAUGAAUCGUCCCCCACAUCCAGCUCUGUUCAAUUUCAGGCAAAGUGGACGUUUCAUUGUACGGCCUGAUGACAUCCACGGCGUGGCUCUCCCAGAAACA	miR9676	0.268587	0	0	1.60334	1.14406	0.409385	3.09216	4.7059	3.08803	14.3115			0	0	0.0703164	1.06546	0.359342	0.294943	4.90171	4.74635	4.39516	15.8333			0	0.10992	0.0541646	0.994163	0.627116	0.740115	5.8755	7.26171	4.19093	19.8536			0	0	0	0.37327	0.307006	0.814835
Ttu_5B	607820066	607820179	miR9776	UGGACGAGGAUGUGCAACUGC	CUGCACAUCCAUGUCCAAGCUC	ACAUACGAUCCUAGCUAGAGCUUGGACGAGGAUGUGCAACUGCGGUACGGUAGGACCUUCAGCUACGACCGGCAGCUGCACAUCCAUGUCCAAGCUCUAGCUACGACCGGCAGC	miR9776	1.25341	1.75856	2.32589	4.96519	3.30507	2.76335	12.8371	19.6683	16.3665	65.2434			1.65558	2.06344	1.40633	4.85378	5.23613	3.39185	15.365	16.5173	8.72056	59.21			1.33486	0.659521	1.8416	3.38015	4.09716	4.15603	20.1191	16.7515	18.4401	70.78			1.83723	2.87414	1.97289	8.21195	4.45158	6.65449
Candidate novel miRNAs
Ttu_1A	411934063	411934180	Novel_1	CGAAUGUAUUUUUUAUGGCUUG	AGCCAUAACACGUACAUUCAGC	ACACCGUGCAAGCUCCUCCAAGCCAUAACACGUACAUUCAGCUCUGGCAUCCCACGCACGCUGUGGCUUGUGUAGCCGAAUGUAUUUUUUAUGGCUUGGGGAAGAUUGCGCGGCAUCU	Novel_1	28.7388	9.79767	16.2813	14.7404	19.9575	12.7933	28.9539	32.2173	43.2324	206.712			22.5414	26.3089	16.454	33.3846	27.5153	18.7289	42.3244	29.4274	22.1851	238.87			30.7449	8.62873	32.6613	21.4739	18.3954	26.5872	77.8059	69.729	76.8617	362.888			147.591	130.342	96.39	138.359	91.1807	182.387
Ttu_1A	546178980	546179095	Novel_2	AGUGUUGGAGGAAAGCAAACU	UUUGUUUUUCUCCAAUAUCUCA	UUGUGCAGGCACUGAAAGUGAGUGUUGGAGGAAAGCAAACUGGGAAAUCCAUCUCAAAGUGCUGAGGUUUCCAGUUUGUUUUUCUCCAAUAUCUCAUUUUCGGUAGAUUUACCUGA	Novel_2	0	0.376834	0.344577	6.67197	2.7966	4.91262	0.281105	1.93063	2.16162	19.4759			0.254705	0.515861	0.210949	1.18385	1.23203	1.0323	3.48776	1.0442	1.74411	10.7058			5.16721	0.604561	1.94993	0.397665	6.10393	7.91354	1.60241	2.47558	1.76019	27.975			2.65378	1.86819	2.53658	1.49308	27.477	18.6054
Ttu_1A	546183516	546183634	Novel_3	UUCGGUUUCCUCUAAUAUCUCA	AGAGUUAGAUGGAACUGAACC	UACAUGCGCCACUUGAAGUGAGAGUUAGAUGGAACUGAACCACCUCCGGUCAACCGCCUGUUGAUUUGGGUGUUGUUCGGUUUCCUCUAAUAUCUCACUUUGAAUGGUCCAUCUCCCAA	Novel_3	0	1.00489	0.861442	44.8418	34.8939	28.1452	33.7326	26.9081	20.0722	190.46			1.01882	0	0.632848	32.911	29.8254	20.4985	29.0332	17.4666	17.5807	148.967			6.41595	1.70376	4.279	37.5794	30.6451	41.0479	22.3447	16.999	13.0757	174.09			9.79857	1.29336	3.38211	93.0687	72.1464	108.237
Ttu_1B	72552233	72552486	Novel_4	UGAGAAGGUAGAUCAUAAUAGC	UGUUAUGAUCUGCUUCUCAUC	AAGGGAUGUUGUUGCUCAAUUGUUAUGAUCUGCUUCUCAUCUGAAGACUAGUUUAUUACAUAUAAGCAUGUUUUUGGAAGUUUGAGAGAGAGAUCACAAGCAGAUCCCGUGUAGAAGAGAACAUCAUUGAUACAACUAUAAUAAUUCUUCCACUUCCAAGAGCCAUUGGACCACUGAGAAAUAUGUUUAGAUAUAAUAGACAAGUCUUUUGAUGAGAAGGUAGAUCAUAAUAGCUGAGCGAAAUGAAUGUGAUA	Novel_4	21.3079	14.0685	16.712	31.9634	28.7287	20.981	71.3071	116.682	137.108	458.859			7.64115	17.5393	15.1883	20.4806	24.6406	12.2401	91.8129	84.0104	51.7653	325.319			18.9464	5.66089	18.5785	30.322	28.7219	25.1639	149.024	143.171	122.962	542.551			36.5405	20.2627	17.0514	32.8478	24.714	59.3471
Ttu_1B	647176573	647176691	Novel_5	AGUGUUGGAGGAAAGCAAACU	UUUGUUUUUCUCCAAUAUCUCA	UGUUGUGCAGGCACUGAAAGUGAGUGUUGGAGGAAAGCAAACUGGGAAAUCCGUCUCAACAGUGCUGAUGUUUCCAGUUUGUUUUUCUCCAAUAUCUCAUUUUCGGUAGAUUUACCUGA	Novel_5	0.179058	0.628056	0.516865	2.68948	0	4.60558	3.56067	1.44797	1.54401	15.1717			0	0	0.140633	1.77577	1.1807	0.589886	0	2.27825	0.279058	6.2443			0	0.879361	1.94993	9.54396	1.92315	0	3.02677	1.40283	1.50874	20.2347			5.91997	1.86819	4.08671	20.6543	0	16.2967
Ttu_2A	30255537	30255632	Novel_6	UAAAUCAAGGACAAGUAAUAU	AUUACUUGUCACUGAUUUAGU	UACUACUCUCUUCUUUCCAUAUUACUUGUCACUGAUUUAGUACAGCUUUAUGCUAAAUCAAGGACAAGUAAUAUAGAACGGAGGGAGUACUUGUUA	Novel_6	0.447645	0	0.344577	5.27551	4.83048	4.70793	4.02918	3.3786	1.85282	24.8667			0	0	0.140633	5.44571	4.05543	5.60392	3.48776	1.70869	2.1627	22.6048			0.0861201	0	0.0541646	5.4679	5.64404	5.46547	2.49264	2.64062	3.43656	25.2875			0	0	0	17.046	15.8108	25.6673
Ttu_2A	702076955	702077063	Novel_7	UGGACGAGGAUGUGCAGCUGC	AGCUGCACAUCCACUUCCAAG	ACGUACGGUCCUGGUUAGAGUUUGGACGAGGAUGUGCAGCUGCGGUAGGACGUUCAGCUACGACCGGCAGCUGCACAUCCACUUCCAAGCGCUAGCUAGGAUCGUCAAC	Novel_7	0	0	3.18734	1.7585	6.61014	2.8657	9.08907	0	0	23.5107			0.636762	1.54758	0	0	1.74538	0	5.27877	5.60069	4.95328	19.7625			1.33486	0	0	5.66673	3.17739	7.05956	6.49866	9.90234	0	33.6395			0.816547	0	2.6775	0	4.45158	5.02482
Ttu_2B	669441285	669441393	Novel_8	UGGACGAGGAUGUGCAGCUGC	AGCUGCACAUCCGCGUCCAAG	CACGCACGAUCUAGCUAGAGUUUGGACGAGGAUGUGCAGCUGCGGUAGGGCGUUCAGCCACGACCAGCAGCUGCACAUCCGCGUCCAAGCGCUAGCUAGGAUCGUCAAC	Novel_8	3.4021	4.77322	0.947586	7.18917	0	3.58212	34.6697	43.4391	53.4228	151.426			1.01882	1.03172	1.96886	9.94434	6.16015	5.89886	75.3167	108.027	18.4178	227.784			0.688961	1.15416	1.6791	1.93862	5.01693	2.39114	45.3126	31.6875	38.3051	128.174			0.204137	2.0119	0	11.9446	0	4.34579
Ttu_2B	723564100	723564237	Novel_9	UCCGCGAUCAUCACGACCAAA	GGUCGUGAUUAUCGCGGUUGU	GCUGCACUGUCGACCUGAUUUGGUCGUGAUUAUCGCGGUUGUUUGUUGCUUUGGGGGCAUGGGUAUGAUUUAAAACCCAUGAUUUGGGCAAAGGUCUUCCGCGAUCAUCACGACCAAAACAGAGCGAUUGUUCGUUUU	Novel_9	10.9225	5.77811	10.8542	7.91326	4.32201	4.60558	5.4347	6.7572	3.70563	60.2932			6.49498	11.8648	6.89101	6.74794	7.49485	2.35954	8.76653	7.68909	4.67422	62.983			11.2817	1.70376	10.2371	5.56731	3.67908	5.75013	7.12182	4.53857	5.36439	55.2439			11.0234	10.3469	13.1057	8.21195	4.75859	6.79029
Ttu_3A	156469442	156469586	Novel_10	UGUUGCAUGACAAGUUGAGCAC	GCUCAACUUGUCUGCAACAAC	CACCCGAGUCCAGUUCAGGUUGUUGCAUGACAAGUUGAGCACACCUGAGUCCGGUUCUGAGCACAUCUUCUACCUCCAGACUUCAACAACCUGAACUCAGGUGUGCUCAACUUGUCUGCAACAACCUUAACCUGUGCUCGAUCUA	Novel_10	0.895289	1.00489	1.5506	6.41336	5.97455	4.1962	47.8816	51.8856	49.4084	169.211			0.50941	0	0.492215	7.69502	9.59957	4.71909	61.7428	71.2902	32.1614	188.21			0.818141	0.769441	1.62494	8.30126	7.0237	9.90616	130.062	105.955	98.9898	363.451			2.44964	1.14966	0.422763	11.9446	5.83311	9.3706
Ttu_3B	254140186	254140290	Novel_11	AGUUGAAGAUGAGAUAUUGAA	CAAUAUCUCAUUUUCAACUAU	GAAACCAAAUCUUCAGGAACAGUUGAAGAUGAGAUAUUGAACGAAGAUUUUAUUUCUUUUUGUCCAAUAUCUCAUUUUCAACUAUCCCUGAUGAUACCCACAACA	Novel_11	2.59634	2.13539	5.16865	7.18917	2.7966	3.07039	3.74807	3.98192	4.94084	35.6274			1.78293	3.09516	1.82823	2.95962	3.18275	2.65449	3.48776	5.41084	2.09294	26.4947			7.27715	1.53888	5.47063	7.05856	5.9785	8.31206	8.54619	5.9414	5.02912	55.1525			14.902	8.33501	11.4146	16.175	24.1	25.5315
Ttu_4A	457999448	457999537	Novel_12	UUCGCCGGUCGCGCGUUCCCC	UGAGCGCGCCGUCGUCGAAUG	CGGCUGCGCCCUUGCUGAUCCCUUCGCCGGUCGCGCGUUCCCCUUGUGGUGAGCGCGCCGUCGUCGAAUGGAUCGGUGGUGGUGCUCUUU	Novel_12	14.6827	12.1843	10.9403	14.2749	19.8304	12.0769	38.9799	34.0273	27.7922	184.789			10.1882	10.3172	9.70367	10.5363	16.6837	13.7149	56.6525	46.4193	23.2316	197.447			10.5928	10.2775	11.862	11.3832	20.444	15.6563	44.5114	42.0024	33.9466	200.676			14.4937	13.7959	14.7967	23.3916	18.8809	24.1734
Ttu_4B	658623682	658623794	Novel_13	GUAGGAUGGCUGGUGCUAUGG	AUAGCAUCAUCCAUUCUACCA	UCCUCUGGUUGAAUUUGUCCAUAGCAUCAUCCAUUCUACCAUUCAACGGUGGCUGCGCUGCCCGCAGUGGGUAGGAUGGCUGGUGCUAUGGAUAGCCUCAACCCGAUGUUGGU	Novel_13	119.611	58.6604	103.028	153.766	86.2496	71.9494	110.662	68.5373	119.198	891.661			0	81.506	43.0337	50.0768	45.2258	40.5547	85.78	39.2998	63.0671	448.544			86.7229	23.5229	59.0394	91.7115	71.1985	82.1528	108.786	92.0092	87.6743	702.817			91.2492	76.7396	75.9565	113.723	76.1374	139.201
Ttu_4B	658624613	658624734	Novel_14	UAGAAUGGCUGGUGCUAUGGA	AUAGCAUCAUCCAUCCUGCCA	AUCCUCUGGUUUGACUUGUCCAUAGCAUCAUCCAUCCUGCCAUUCUGCUGAGGUAGCUGCUGCCCUUUUGCACGAUGGGUAGAAUGGCUGGUGCUAUGGAUGAAUUCGACCAGAUGGCUAGC	Novel_14	5.37174	4.39639	4.22107	4.39626	3.11439	2.96804	11.7127	13.7557	8.64647	58.5828			3.43852	3.09516	1.82823	4.61701	3.64476	2.21207	10.7461	8.25865	7.11598	44.9565			3.83234	1.70376	3.5207	4.02636	3.01016	3.87137	13.3534	8.16943	8.80096	50.2885			6.73652	7.18536	7.04605	9.08291	4.14458	7.74093
Ttu_5A	80630766	80630901	Novel_15	UGGUUGGUCUGUGUUCAUUUC	UUGAGACGAACACAGACCAAC	CCUCCGCGCCAUGGAGUCUCUGGUUGGUCUGUGUUCAUUUCAAACAAGGUGGUCAGGACGUCCUGUGCCUCUCUUUGUUACUGCACCUCGUUUGAGACGAACACAGACCAACCAGAGUCUCCUGGCAUGGCAUCAU	Novel_15	12.2655	5.77811	12.3186	11.0165	9.27962	7.67597	35.7004	32.9413	34.5859	161.562			8.02321	12.3807	9.4224	10.6546	9.90758	6.48875	39.5908	33.6042	18.6969	148.769			15.1141	5.99065	15.2203	11.1843	11.5807	10.7032	45.3126	36.3911	37.9698	189.467			20.6178	22.2746	16.9105	25.8801	15.9643	22.9512
Ttu_5A	611701880	611701993	Novel_16	UGAGAUGAUAUCGCUCCAUAC	AGGGGGCAAUGUCACCUCAAC	UUGCUCAUUGUAGCGGCCGUUGAGAUGAUAUCGCUCCAUACCCGGUAGCGGCAGCUUGACUCCGCACACGCGUAGGGGGCAAUGUCACCUCAACAGCUGCUCCGUGUGAGCUUU	Novel_16	0.447645	0.376834	0.947586	1.86194	1.3983	1.84223	11.1505	8.20517	7.72006	33.9503			0	0	0.351582	1.89416	1.28336	1.76966	6.31567	12.2456	4.88352	28.7435			0.732021	0.329761	0.758304	1.54095	1.04519	1.53716	27.241	18.9795	22.4634	74.6272			1.02068	0.574828	0.140921	2.1152	0.460509	2.3087
Ttu_5B	128454528	128454785	Novel_17	AGGUGGGAGGUUGUUGGCUGG	AGCCAACAACCUCCUAGUUCC	AUCCCCUGCAUACGGCUCGGAGGUGGGAGGUUGUUGGCUGGUGGCUGAAAUGAAAAUAGAGGAGGGAGGGGCGGUGGAGCUGGUUGAUGGACAUGCGGCGGUGGCGGCAAAGGGGACCAAAGUCUUUAUAUUUUAGGACUUUUGUCCCUUCGCCGCCGCCGCCACCUCCCAUCCAUCCCUCAACUCCGCCGCCUCUCUCUCUUCAAUUUCAGCCCCCAGCCAACAACCUCCUAGUUCCCAACCGUGUGAUCUGGAUAA	Novel_17	71.8917	36.0504	48.3269	76.0294	73.22	59.1561	98.9491	95.3247	96.3464	655.295			36.0408	39.2054	40.2913	78.1341	51.6939	49.9928	104.256	88.1872	60.0672	547.868			47.8397	18.9063	49.1273	91.1647	84.0335	92.4575	128.282	100.426	81.5555	693.793			60.4245	54.0339	48.0541	112.479	69.2298	127.25
Ttu_5B	596299744	596299828	Novel_18	GCUAUUUACUCGUCGAUGCUU	CACGGAAAGUGGUAGUUUUAU	GGUGGUUUUUUGGAACCCUAGCACGGAAAGUGGUAGUUUUAUGCUAUUUACUCGUCGAUGCUUGGAUUUUUCUUCCUGACGCCUU	Novel_18	3.49163	2.51222	6.11624	3.72389	2.7966	3.58212	2.62365	1.20664	2.16162	28.2146			3.43852	5.67447	3.58614	2.95962	2.97741	2.35954	1.60248	1.70869	1.67435	25.9812			6.50207	1.70376	7.0414	3.92694	4.59885	5.01001	1.60241	0.660156	0.502912	31.5485			7.7572	9.19725	8.87803	10.0783	5.98661	11.1361
Ttu_6A	27641207	27641301	Novel_19	CUCGCCGGAGGAGUGUGCAGC	GCUCCCCCGUCGAACGUGGCC	CCAUGGCGGCGCGGCGGCUGCGCUCGCCGGAGGAGUGUGCAGCAUGAUGAAUCCCGCGCGCUCCCCCGUCGAACGUGGCCCCGACGUCCGUGCUC	Novel_19	1.79058	1.38172	1.89517	0.672369	0.826267	0.511731	4.21658	3.61993	8.02887	22.9432			0.50941	0.515861	1.12506	0.94708	1.02669	0.737358	13.1969	3.32245	2.51152	23.8924			3.8754	0.384721	0.866634	4.77198	0.836154	1.99262	16.4692	11.0576	3.43656	43.6909			1.22482	1.14966	1.26829	1.74193	1.53503	7.46932
Ttu_7A	34347751	34347867	Novel_20	GUUUGGGCAACAGUUAAUAUG	UAUUAAGUGUUGCUCAAACGG	UUAGUACUCCCUCUGUCCCAUAUUAAGUGUUGCUCAAACGGAUGUAUCUAGUAUUGAAAUACGGCUACAUACAUCCGUUUGGGCAACAGUUAAUAUGAGACGAGGGGAGUACCAAAC	Novel_20	6.53561	3.89395	8.44213	2.32743	0.762708	1.63754	0.187404	0.965314	0	24.7521			4.32998	6.19033	4.99247	1.30223	0.770019	1.0323	0.188527	0.379708	0.976703	20.1623			8.43977	1.97856	8.23302	1.34212	0.877962	1.2525	0.801205	0.495117	0.670549	24.0908			11.8399	12.0714	11.9783	5.10136	5.06559	7.87674
Ttu_7B	112393635	112393737	Novel_21	GCGAAGGAUUUGCAGAUACUC	GUCUCUGCCAAUUCUUCGUGU	CAAAGCAAAGAUUGCGAAGAGCGCGAAGGAUUUGCAGAUACUCCGUAAAAUCACUUUAUGGAGUCUCUGCCAAUUCUUCGUGUUCUUAACGUCUUUGCAGUUU	Novel_21	30.7084	17.46	26.3601	35.0149	38.3896	29.0663	102.229	100.272	106.228	485.728			20.8858	31.9834	24.0482	35.8706	38.5523	26.5449	99.2597	100.148	62.9276	440.221			34.7495	18.7964	35.9653	43.1964	47.2009	55.0532	141.101	118.58	134.948	629.591			45.3184	52.8842	40.7262	78.5112	48.3534	70.619
Ttu_7B	457085432	457085550	Novel_22	CGAUUGGUGCUCGUCGGUGAC	UCGCCGGCGAGCGCCUUUCGC	GCAGCAGAGGAAGACGACGUCGCCGGCGAGCGCCUUUCGCCGGAAUCUCGUGCAGCUCUGGCCGGCGCGCGGCUCCGUCGAUUGGUGCUCGUCGGUGACAUCUGCGACGUGGCCGAGCG	Novel_22	3.13351	1.1305	2.41204	3.2584	2.92371	2.25162	9.37018	9.41181	10.4993	44.3911			0.636762	0	2.17981	2.3677	2.8234	2.50702	7.06978	7.30938	4.39516	29.289			2.7989	0.384721	2.32908	3.47957	2.7175	3.9283	10.9498	7.42675	9.05241	43.067			3.47033	4.16751	2.39566	7.21656	1.99554	5.29643
[truncated: 24 more columns]
