# Supplementary material for: DICER-LIKE 5 loss causes thermosensitive male sterility in durum wheat and reveals an AU-rich motif guiding 24-nt phasiRNA biogenesis
Source: Proc Natl Acad Sci U S A. 2025 Jul 30;122(31):e2504349122. doi: 10.1073/pnas.2504349122 (PMC12337324; doi:10.1073/pnas.2504349122)
Supplement: Supplementary file 5 — Dataset S04 (XLSX) [file pnas.2504349122.sd04.xlsx]

## Sheet: Marker genes for tapetal cells
Dataset S4. Wheat homologs of maize tapetal marker genes (DCL5, MS23, MS32, bHLH122, and bHLH51) from the literature (61).
Cell marker	Maize Gene	Rice Gene	Durum wheat orthologs
			A genome	B genome
Tapetum	ZmMs23 (Zm00001d008174)	OsTIP2 (Os01g0293100)	TRITD7Av1G034430 TRITD2Av1G158620	TRITD7Bv1G004380
Tapetum	ZmMs32 (Zm00001d006564)	OsUDT1 (Os07g0549600)	TRITD2Av1G081920	TRITD2Bv1G087540
Tapetum	ZmbHLH122 (Zm00001d017724)	OsEAT1 (Os04g0599300)	TRITD2Av1G255190 TRITD6Av1G170810	TRITD6Bv1G157170
Tapetum	ZmbHLH51 (Zm00001d053895)	OsTDR (Os02g0120500)	TRITD6Av1G017530 TRITD6Av1G017480	TRITD6Bv1G024850 TRITD6Bv1G024920
Tapetum	ZmDCL5 (Zm00001d032655)	OsDCL3B (Os10g0485600)	TRITD1Av1G103650	TRITD1Bv1G104440
